# Supplementary material for: DesMol2, an Effective Tool for the Construction of Molecular Libraries and Its Application to QSAR Using Molecular Topology
Source: Molecules. 2019 Feb 18;24(4):736. doi: 10.3390/molecules24040736 (PMC6413007; doi:10.3390/molecules24040736)
Supplement: Supplementary file 1 [file molecules-24-00736-s001.zip]

Archive with 1 entries (1 files):
- molecules-438420-supplementary.xlsx
