# Supplementary material for: DesMol2, an Effective Tool for the Construction of Molecular Libraries and Its Application to QSAR Using Molecular Topology
Source: Molecules. 2019 Feb 18;24(4):736. doi: 10.3390/molecules24040736 (PMC6413007; doi:10.3390/molecules24040736)
Supplement: Supplementary file 1 [file molecules-24-00736-s001.zip › molecules-438420-supplementary.xlsx]

## Sheet: Table s1
Table s1. Baseline database used for QSAR analysis. Code and original binding affinity (nM) [17]. Values greater than 10000 were set to Logki =4
Code	Logki(obs)*	SMILES format
AAAA	4	N1(CC4CCC(C)CC4)C(=O)C(=O)N(CC1(CC6=CC=CC=C6))C(CC7=CC=C(O)C=C7)CN2CCCC2CN3C(=O)C(=O)NCC3(CC=9C=CC5=CC=CC=C5(C=9))
AABB	4	N1(CCCC4CCCCC4)C(=O)C(=O)N(CC1(CC6=CC=C(O)C=C6))C(CC7=CC=C(O)C=C7)CN2CCCC2CN3C(=O)C(=O)NCC3(CC=9C=CC5=CC=CC=C5(C=9))
AACA	4	N1(CC4CCC(C)CC4)C(=O)C(=O)N(CC1(CCCC))C(CC7=CC=C(O)C=C7)CN2CCCC2CN3C(=O)C(=O)NCC3(CC=9C=CC5=CC=CC=C5(C=9))
ABAC	4	N1(CC4CCCCC4)C(=O)C(=O)N(CC1(CC6=CC=CC=C6))C(CC=7C=CC8=CC=CC=C8(C=7))CN2CCCC2CN3C(=O)C(=O)NCC3(CC=9C=CC5=CC=CC=C5(C=9))
ABAA	4	N1(CC4CCC(C)CC4)C(=O)C(=O)N(CC1(CC6=CC=CC=C6))C(CC=7C=CC8=CC=CC=C8(C=7))CN2CCCC2CN3C(=O)C(=O)NCC3(CC=9C=CC5=CC=CC=C5(C=9))
ABBC	4	N1(CC4CCCCC4)C(=O)C(=O)N(CC1(CC6=CC=C(O)C=C6))C(CC=7C=CC8=CC=CC=C8(C=7))CN2CCCC2CN3C(=O)C(=O)NCC3(CC=9C=CC5=CC=CC=C5(C=9))
ABBB	4	N1(CCCC4CCCCC4)C(=O)C(=O)N(CC1(CC6=CC=C(O)C=C6))C(CC=7C=CC8=CC=CC=C8(C=7))CN2CCCC2CN3C(=O)C(=O)NCC3(CC=9C=CC5=CC=CC=C5(C=9))
ABCC	4	N1(CC4CCCCC4)C(=O)C(=O)N(CC1(CCCC))C(CC=7C=CC8=CC=CC=C8(C=7))CN2CCCC2CN3C(=O)C(=O)NCC3(CC=9C=CC5=CC=CC=C5(C=9))
BBCA	2.13	N1(CC4CCC(C)CC4)C(=O)C(=O)N(CC1(CCCC))C(CC=7C=CC8=CC=CC=C8(C=7))CN2CCCC2CN3C(=O)C(=O)NCC3(CCC)
CBDD	0.954	N1(CC4CCCC4)C(=O)C(=O)N(CC1(CCC))C(CC=7C=CC8=CC=CC=C8(C=7))CN2CCCC2CN3C(=O)C(=O)NCC3(C(C)C)
CBCE	1.079	N1(CC4CCCCCC4)C(=O)C(=O)N(CC1(CCCC))C(CC=7C=CC8=CC=CC=C8(C=7))CN2CCCC2CN3C(=O)C(=O)NCC3(C(C)C)
CBCF	0.778	N1(CC4CCC4)C(=O)C(=O)N(CC1(CCCC))C(CC=7C=CC8=CC=CC=C8(C=7))CN2CCCC2CN3C(=O)C(=O)NCC3(C(C)C)
CCBG	2.703	N1(CCC(C)CC)C(=O)C(=O)N(CC1(CC6=CC=C(O)C=C6))C(C7CCCCC7)CN2CCCC2CN3C(=O)C(=O)NCC3(C(C)C)
CCBD	2.262	N1(CC4CCCC4)C(=O)C(=O)N(CC1(CC6=CC=C(O)C=C6))C(C7CCCCC7)CN2CCCC2CN3C(=O)C(=O)NCC3(C(C)C)
CCBC	1.839	N1(CC4CCCCC4)C(=O)C(=O)N(CC1(CC6=CC=C(O)C=C6))C(C7CCCCC7)CN2CCCC2CN3C(=O)C(=O)NCC3(C(C)C)
CAAC	1	N1(CC4CCCCC4)C(=O)C(=O)N(CC1(CC6=CC=CC=C6))C(CC7=CC=C(O)C=C7)CN2CCCC2CN3C(=O)C(=O)NCC3(C(C)C)
CAAH	1.322	N1(CCC4=CC=C(C=C4)C5=CC=CC=C5)C(=O)C(=O)N(CC1(CC6=CC=CC=C6))C(CC7=CC=C(O)C=C7)CN2CCCC2CN3C(=O)C(=O)NCC3(C(C)C)
CABC	0.778	N1(CC4CCCCC4)C(=O)C(=O)N(CC1(CC6=CC=C(O)C=C6))C(CC7=CC=C(O)C=C7)CN2CCCC2CN3C(=O)C(=O)NCC3(C(C)C)
CABH	1.176	N1(CCC4=CC=C(C=C4)C5=CC=CC=C5)C(=O)C(=O)N(CC1(CC6=CC=C(O)C=C6))C(CC7=CC=C(O)C=C7)CN2CCCC2CN3C(=O)C(=O)NCC3(C(C)C)
CACC	0.699	N1(CC4CCCCC4)C(=O)C(=O)N(CC1(CCCC))C(CC7=CC=C(O)C=C7)CN2CCCC2CN3C(=O)C(=O)NCC3(C(C)C)
CACH	1.491	N1(CCC4=CC=C(C=C4)C5=CC=CC=C5)C(=O)C(=O)N(CC1(CCCC))C(CC7=CC=C(O)C=C7)CN2CCCC2CN3C(=O)C(=O)NCC3(C(C)C)
CDAC	3.176	N1(CC4CCCCC4)C(=O)C(=O)N(CC1(CC6=CC=CC=C6))C(CCC)CN2CCCC2CN3C(=O)C(=O)NCC3(C(C)C)
CDAH	2.36	N1(CCC4=CC=C(C=C4)C5=CC=CC=C5)C(=O)C(=O)N(CC1(CC6=CC=CC=C6))C(CCC)CN2CCCC2CN3C(=O)C(=O)NCC3(C(C)C)
CDBC	3.38	N1(CC4CCCCC4)C(=O)C(=O)N(CC1(CC6=CC=C(O)C=C6))C(CCC)CN2CCCC2CN3C(=O)C(=O)NCC3(C(C)C)
CDBH	1.845	N1(CCC4=CC=C(C=C4)C5=CC=CC=C5)C(=O)C(=O)N(CC1(CC6=CC=C(O)C=C6))C(CCC)CN2CCCC2CN3C(=O)C(=O)NCC3(C(C)C)
CDCC	2.78	N1(CC4CCCCC4)C(=O)C(=O)N(CC1(CCCC))C(CCC)CN2CCCC2CN3C(=O)C(=O)NCC3(C(C)C)
CDCH	1.763	N1(CCC4=CC=C(C=C4)C5=CC=CC=C5)C(=O)C(=O)N(CC1(CCCC))C(CCC)CN2CCCC2CN3C(=O)C(=O)NCC3(C(C)C)
CBAC	0.903	N1(CC4CCCCC4)C(=O)C(=O)N(CC1(CC6=CC=CC=C6))C(CC=7C=CC8=CC=CC=C8(C=7))CN2CCCC2CN3C(=O)C(=O)NCC3(C(C)C)
CBAH	1.708	N1(CCC4=CC=C(C=C4)C5=CC=CC=C5)C(=O)C(=O)N(CC1(CC6=CC=CC=C6))C(CC=7C=CC8=CC=CC=C8(C=7))CN2CCCC2CN3C(=O)C(=O)NCC3(C(C)C)
CBBC	0	N1(CC4CCCCC4)C(=O)C(=O)N(CC1(CC6=CC=C(O)C=C6))C(CC=7C=CC8=CC=CC=C8(C=7))CN2CCCC2CN3C(=O)C(=O)NCC3(C(C)C)
CBBH	1.322	N1(CCC4=CC=C(C=C4)C5=CC=CC=C5)C(=O)C(=O)N(CC1(CC6=CC=C(O)C=C6))C(CC=7C=CC8=CC=CC=C8(C=7))CN2CCCC2CN3C(=O)C(=O)NCC3(C(C)C)
CBCC	0	N1(CC4CCCCC4)C(=O)C(=O)N(CC1(CCCC))C(CC=7C=CC8=CC=CC=C8(C=7))CN2CCCC2CN3C(=O)C(=O)NCC3(C(C)C)
CBCH	1.041	N1(CCC4=CC=C(C=C4)C5=CC=CC=C5)C(=O)C(=O)N(CC1(CCCC))C(CC=7C=CC8=CC=CC=C8(C=7))CN2CCCC2CN3C(=O)C(=O)NCC3(C(C)C)
BAAC	1.991	N1(CC4CCCCC4)C(=O)C(=O)N(CC1(CC6=CC=CC=C6))C(CC7=CC=C(O)C=C7)CN2CCCC2CN3C(=O)C(=O)NCC3(CCC)
BAAH	2.243	N1(CCC4=CC=C(C=C4)C5=CC=CC=C5)C(=O)C(=O)N(CC1(CC6=CC=CC=C6))C(CC7=CC=C(O)C=C7)CN2CCCC2CN3C(=O)C(=O)NCC3(CCC)
BABC	2.021	N1(CC4CCCCC4)C(=O)C(=O)N(CC1(CC6=CC=C(O)C=C6))C(CC7=CC=C(O)C=C7)CN2CCCC2CN3C(=O)C(=O)NCC3(CCC)
BABH	1.991	N1(CCC4=CC=C(C=C4)C5=CC=CC=C5)C(=O)C(=O)N(CC1(CC6=CC=C(O)C=C6))C(CC7=CC=C(O)C=C7)CN2CCCC2CN3C(=O)C(=O)NCC3(CCC)
BACC	2.212	N1(CC4CCCCC4)C(=O)C(=O)N(CC1(CCCC))C(CC7=CC=C(O)C=C7)CN2CCCC2CN3C(=O)C(=O)NCC3(CCC)
BACH	2.423	N1(CCC4=CC=C(C=C4)C5=CC=CC=C5)C(=O)C(=O)N(CC1(CCCC))C(CC7=CC=C(O)C=C7)CN2CCCC2CN3C(=O)C(=O)NCC3(CCC)
BDAC	4	N1(CC4CCCCC4)C(=O)C(=O)N(CC1(CC6=CC=CC=C6))C(CCC)CN2CCCC2CN3C(=O)C(=O)NCC3(CCC)
BDAH	2.772	N1(CCC4=CC=C(C=C4)C5=CC=CC=C5)C(=O)C(=O)N(CC1(CC6=CC=CC=C6))C(CCC)CN2CCCC2CN3C(=O)C(=O)NCC3(CCC)
BDBC	4	N1(CC4CCCCC4)C(=O)C(=O)N(CC1(CC6=CC=C(O)C=C6))C(CCC)CN2CCCC2CN3C(=O)C(=O)NCC3(CCC)
BDBH	2.21	N1(CCC4=CC=C(C=C4)C5=CC=CC=C5)C(=O)C(=O)N(CC1(CC6=CC=C(O)C=C6))C(CCC)CN2CCCC2CN3C(=O)C(=O)NCC3(CCC)
BDCC	3.778	N1(CC4CCCCC4)C(=O)C(=O)N(CC1(CCCC))C(CCC)CN2CCCC2CN3C(=O)C(=O)NCC3(CCC)
BDCH	2.613	N1(CCC4=CC=C(C=C4)C5=CC=CC=C5)C(=O)C(=O)N(CC1(CCCC))C(CCC)CN2CCCC2CN3C(=O)C(=O)NCC3(CCC)
BBAC	1.869	N1(CC4CCCCC4)C(=O)C(=O)N(CC1(CC6=CC=CC=C6))C(CC=7C=CC8=CC=CC=C8(C=7))CN2CCCC2CN3C(=O)C(=O)NCC3(CCC)
BBAH	2.709	N1(CCC4=CC=C(C=C4)C5=CC=CC=C5)C(=O)C(=O)N(CC1(CC6=CC=CC=C6))C(CC=7C=CC8=CC=CC=C8(C=7))CN2CCCC2CN3C(=O)C(=O)NCC3(CCC)
BBBC	1.519	N1(CC4CCCCC4)C(=O)C(=O)N(CC1(CC6=CC=C(O)C=C6))C(CC=7C=CC8=CC=CC=C8(C=7))CN2CCCC2CN3C(=O)C(=O)NCC3(CCC)
BBBH	2.648	N1(CCC4=CC=C(C=C4)C5=CC=CC=C5)C(=O)C(=O)N(CC1(CC6=CC=C(O)C=C6))C(CC=7C=CC8=CC=CC=C8(C=7))CN2CCCC2CN3C(=O)C(=O)NCC3(CCC)
BBCC	1.643	N1(CC4CCCCC4)C(=O)C(=O)N(CC1(CCCC))C(CC=7C=CC8=CC=CC=C8(C=7))CN2CCCC2CN3C(=O)C(=O)NCC3(CCC)
BBCH	2.657	N1(CCC4=CC=C(C=C4)C5=CC=CC=C5)C(=O)C(=O)N(CC1(CCCC))C(CC=7C=CC8=CC=CC=C8(C=7))CN2CCCC2CN3C(=O)C(=O)NCC3(CCC)
DDBH	3.121	N1(CCC4=CC=C(C=C4)C5=CC=CC=C5)C(=O)C(=O)N(CC1(CC6=CC=C(O)C=C6))C(CCC)CN2CCCC2CN3C(=O)C(=O)NCC3(CCCC)
EEEA	4	N1(CC4CCC(C)CC4)C(=O)C(=O)N(CC1(C6=CC=CC=C6))C(CO)CN2CCCC2CN3C(=O)C(=O)NCC3(CC9=CC=CC=C9)
DEFA	4	N1(CC4CCC(C)CC4)C(=O)C(=O)N(CC1(C(C)CC))C(CO)CN2CCCC2CN3C(=O)C(=O)NCC3(CCCC)
DEGA	4	N1(CC4CCC(C)CC4)C(=O)C(=O)N(CC1(C6CCCCC6))C(CO)CN2CCCC2CN3C(=O)C(=O)NCC3(CCCC)
DDGA	3.93	N1(CC4CCC(C)CC4)C(=O)C(=O)N(CC1(C6CCCCC6))C(CCC)CN2CCCC2CN3C(=O)C(=O)NCC3(CCCC)
DEFC	4	N1(CC4CCCCC4)C(=O)C(=O)N(CC1(C(C)CC))C(CO)CN2CCCC2CN3C(=O)C(=O)NCC3(CCCC)
DEFI	4	N1(CC4CCC(CC4)C(C)(C)C)C(=O)C(=O)N(CC1(C(C)CC))C(CO)CN2CCCC2CN3C(=O)C(=O)NCC3(CCCC)
DDGF	4	N1(CC4CCC4)C(=O)C(=O)N(CC1(C6CCCCC6))C(CCC)CN2CCCC2CN3C(=O)C(=O)NCC3(CCCC)
DFGC	4	N1(CC4CCCCC4)C(=O)C(=O)N(CC1(C6CCCCC6))C(CCCC)CN2CCCC2CN3C(=O)C(=O)NCC3(CCCC)
BEEC	4	N1(CC4CCCCC4)C(=O)C(=O)N(CC1(C6=CC=CC=C6))C(CO)CN2CCCC2CN3C(=O)C(=O)NCC3(CCC)
BEEA	4	N1(CC4CCC(C)CC4)C(=O)C(=O)N(CC1(C6=CC=CC=C6))C(CO)CN2CCCC2CN3C(=O)C(=O)NCC3(CCC)
BEEH	3.58	N1(CCC4=CC=C(C=C4)C5=CC=CC=C5)C(=O)C(=O)N(CC1(C6=CC=CC=C6))C(CO)CN2CCCC2CN3C(=O)C(=O)NCC3(CCC)
DEEC	4	N1(CC4CCCCC4)C(=O)C(=O)N(CC1(C6=CC=CC=C6))C(CO)CN2CCCC2CN3C(=O)C(=O)NCC3(CCCC)
DEEA	4	N1(CC4CCC(C)CC4)C(=O)C(=O)N(CC1(C6=CC=CC=C6))C(CO)CN2CCCC2CN3C(=O)C(=O)NCC3(CCCC)
DEEH	4	N1(CCC4=CC=C(C=C4)C5=CC=CC=C5)C(=O)C(=O)N(CC1(C6=CC=CC=C6))C(CO)CN2CCCC2CN3C(=O)C(=O)NCC3(CCCC)
DEGH	4	N1(CCC4=CC=C(C=C4)C5=CC=CC=C5)C(=O)C(=O)N(CC1(C6CCCCC6))C(CO)CN2CCCC2CN3C(=O)C(=O)NCC3(CCCC)
BGEC	4	N1(CC4CCCCC4)C(=O)C(=O)N(CC1(C6=CC=CC=C6))C(CC7=CC=CC=C7)CN2CCCC2CN3C(=O)C(=O)NCC3(CCC)
BGEA	4	N1(CC4CCC(C)CC4)C(=O)C(=O)N(CC1(C6=CC=CC=C6))C(CC7=CC=CC=C7)CN2CCCC2CN3C(=O)C(=O)NCC3(CCC)
BGEH	4	N1(CCC4=CC=C(C=C4)C5=CC=CC=C5)C(=O)C(=O)N(CC1(C6=CC=CC=C6))C(CC7=CC=CC=C7)CN2CCCC2CN3C(=O)C(=O)NCC3(CCC)
BGGC	4	N1(CC4CCCCC4)C(=O)C(=O)N(CC1(C6CCCCC6))C(CC7=CC=CC=C7)CN2CCCC2CN3C(=O)C(=O)NCC3(CCC)
BGGA	4	N1(CC4CCC(C)CC4)C(=O)C(=O)N(CC1(C6CCCCC6))C(CC7=CC=CC=C7)CN2CCCC2CN3C(=O)C(=O)NCC3(CCC)
BGGH	4	N1(CCC4=CC=C(C=C4)C5=CC=CC=C5)C(=O)C(=O)N(CC1(C6CCCCC6))C(CC7=CC=CC=C7)CN2CCCC2CN3C(=O)C(=O)NCC3(CCC)
BHEC	3.513	N1(CC4CCCCC4)C(=O)C(=O)N(CC1(C6=CC=CC=C6))C(CC(C)C)CN2CCCC2CN3C(=O)C(=O)NCC3(CCC)
BHEA	3.768	N1(CC4CCC(C)CC4)C(=O)C(=O)N(CC1(C6=CC=CC=C6))C(CC(C)C)CN2CCCC2CN3C(=O)C(=O)NCC3(CCC)
BHEH	4	N1(CCC4=CC=C(C=C4)C5=CC=CC=C5)C(=O)C(=O)N(CC1(C6=CC=CC=C6))C(CC(C)C)CN2CCCC2CN3C(=O)C(=O)NCC3(CCC)
BHGC	4	N1(CC4CCCCC4)C(=O)C(=O)N(CC1(C6CCCCC6))C(CC(C)C)CN2CCCC2CN3C(=O)C(=O)NCC3(CCC)
BHGA	4	N1(CC4CCC(C)CC4)C(=O)C(=O)N(CC1(C6CCCCC6))C(CC(C)C)CN2CCCC2CN3C(=O)C(=O)NCC3(CCC)
BHGH	4	N1(CCC4=CC=C(C=C4)C5=CC=CC=C5)C(=O)C(=O)N(CC1(C6CCCCC6))C(CC(C)C)CN2CCCC2CN3C(=O)C(=O)NCC3(CCC)
DGEC	4	N1(CC4CCCCC4)C(=O)C(=O)N(CC1(C6=CC=CC=C6))C(CC7=CC=CC=C7)CN2CCCC2CN3C(=O)C(=O)NCC3(CCCC)
DGEH	4	N1(CCC4=CC=C(C=C4)C5=CC=CC=C5)C(=O)C(=O)N(CC1(C6=CC=CC=C6))C(CC7=CC=CC=C7)CN2CCCC2CN3C(=O)C(=O)NCC3(CCCC)
DGGC	4	N1(CC4CCCCC4)C(=O)C(=O)N(CC1(C6CCCCC6))C(CC7=CC=CC=C7)CN2CCCC2CN3C(=O)C(=O)NCC3(CCCC)
DGGA	4	N1(CC4CCC(C)CC4)C(=O)C(=O)N(CC1(C6CCCCC6))C(CC7=CC=CC=C7)CN2CCCC2CN3C(=O)C(=O)NCC3(CCCC)
DGGH	4	N1(CCC4=CC=C(C=C4)C5=CC=CC=C5)C(=O)C(=O)N(CC1(C6CCCCC6))C(CC7=CC=CC=C7)CN2CCCC2CN3C(=O)C(=O)NCC3(CCCC)
DHEC	3.41	N1(CC4CCCCC4)C(=O)C(=O)N(CC1(C6=CC=CC=C6))C(CC(C)C)CN2CCCC2CN3C(=O)C(=O)NCC3(CCCC)
DHEA	4	N1(CC4CCC(C)CC4)C(=O)C(=O)N(CC1(C6=CC=CC=C6))C(CC(C)C)CN2CCCC2CN3C(=O)C(=O)NCC3(CCCC)
DHEH	4	N1(CCC4=CC=C(C=C4)C5=CC=CC=C5)C(=O)C(=O)N(CC1(C6=CC=CC=C6))C(CC(C)C)CN2CCCC2CN3C(=O)C(=O)NCC3(CCCC)
DHGC	4	N1(CC4CCCCC4)C(=O)C(=O)N(CC1(C6CCCCC6))C(CC(C)C)CN2CCCC2CN3C(=O)C(=O)NCC3(CCCC)
DHGA	4	N1(CC4CCC(C)CC4)C(=O)C(=O)N(CC1(C6CCCCC6))C(CC(C)C)CN2CCCC2CN3C(=O)C(=O)NCC3(CCCC)
DHGH	4	N1(CCC4=CC=C(C=C4)C5=CC=CC=C5)C(=O)C(=O)N(CC1(C6CCCCC6))C(CC(C)C)CN2CCCC2CN3C(=O)C(=O)NCC3(CCCC)
EGEJ	4	N1(CCC=4C=CC=C(OC)C=4)C(=O)C(=O)N(CC1(C6=CC=CC=C6))C(CC7=CC=CC=C7)CN2CCCC2CN3C(=O)C(=O)NCC3(CC9=CC=CC=C9)
EGEK	4	N1(CC(C4=CC=C(C=C4)CC(C)C)C)C(=O)C(=O)N(CC1(C6=CC=CC=C6))C(CC7=CC=CC=C7)CN2CCCC2CN3C(=O)C(=O)NCC3(CC9=CC=CC=C9)
EGEH	4	N1(CCC4=CC=C(C=C4)C5=CC=CC=C5)C(=O)C(=O)N(CC1(C6=CC=CC=C6))C(CC7=CC=CC=C7)CN2CCCC2CN3C(=O)C(=O)NCC3(CC9=CC=CC=C9)
DGFJ	3.587	N1(CCC=4C=CC=C(OC)C=4)C(=O)C(=O)N(CC1(C(C)CC))C(CC7=CC=CC=C7)CN2CCCC2CN3C(=O)C(=O)NCC3(CCCC)
DGEL	4	N1(CCC=4C=CC=C(C=4)C)C(=O)C(=O)N(CC1(C6=CC=CC=C6))C(CC7=CC=CC=C7)CN2CCCC2CN3C(=O)C(=O)NCC3(CCCC)
DGEM	4	N1(CCC4=CC=C(C=C4)C)C(=O)C(=O)N(CC1(C6=CC=CC=C6))C(CC7=CC=CC=C7)CN2CCCC2CN3C(=O)C(=O)NCC3(CCCC)
DGEJ	4	N1(CCC=4C=CC=C(OC)C=4)C(=O)C(=O)N(CC1(C6=CC=CC=C6))C(CC7=CC=CC=C7)CN2CCCC2CN3C(=O)C(=O)NCC3(CCCC)
DGEN	4	N1(CCC4=CC=C(OC)C=C4)C(=O)C(=O)N(CC1(C6=CC=CC=C6))C(CC7=CC=CC=C7)CN2CCCC2CN3C(=O)C(=O)NCC3(CCCC)
DGEO	4	N1(CCC4=CC=C(OCC)C=C4)C(=O)C(=O)N(CC1(C6=CC=CC=C6))C(CC7=CC=CC=C7)CN2CCCC2CN3C(=O)C(=O)NCC3(CCCC)
EGEP	4	N1(CCC4=CC=CC=C4)C(=O)C(=O)N(CC1(C6=CC=CC=C6))C(CC7=CC=CC=C7)CN2CCCC2CN3C(=O)C(=O)NCC3(CC9=CC=CC=C9)
EGHQ	4	N1(CCCC4=CC=C(OC)C(OC)=C4)C(=O)C(=O)N(CC1(CC6=CC=CC=C6))C(CC7=CC=CC=C7)CN2CCCC2CN3C(=O)C(=O)NCC3(CC9=CC=CC=C9)
EGIP	4	N1(CCC4=CC=CC=C4)C(=O)C(=O)N(CC1(CCC))C(CC7=CC=CC=C7)CN2CCCC2CN3C(=O)C(=O)NCC3(CC9=CC=CC=C9)
EGFP	4	N1(CCC4=CC=CC=C4)C(=O)C(=O)N(CC1(C(C)CC))C(CC7=CC=CC=C7)CN2CCCC2CN3C(=O)C(=O)NCC3(CC9=CC=CC=C9)
DDBA	4	N1(CC4CCC(C)CC4)C(=O)C(=O)N(CC1(CC6=CC=C(O)C=C6))C(CCC)CN2CCCC2CN3C(=O)C(=O)NCC3(CCCC)
DDBC	4	N1(CC4CCCCC4)C(=O)C(=O)N(CC1(CC6=CC=C(O)C=C6))C(CCC)CN2CCCC2CN3C(=O)C(=O)NCC3(CCCC)
BDBA	4	N1(CC4CCC(C)CC4)C(=O)C(=O)N(CC1(CC6=CC=C(O)C=C6))C(CCC)CN2CCCC2CN3C(=O)C(=O)NCC3(CCC)
* Values obtained from the reference: Besalú, E. “Fast Modeling of Binding Affinities by Means of Superposing Significant Interaction Rules (SSIR) Method”. International Journal of Molecular Sciences 17.6 (2016): 827.

## Sheet: Table s2
Table s2.- Molecular library obtained with DesMol2
SMILES format	Code
N1(CC4CCC(C)CC4)C(=O)C(=O)N(CC1(CC6=CC=CC=C6))C(CC7=CC=C(O)C=C7)CN2CCCC2CN3C(=O)C(=O)NCC3(CC=9C=CC5=CC=CC=C5(C=9))	AAAA
N1(CCCC4CCCCC4)C(=O)C(=O)N(CC1(CC6=CC=CC=C6))C(CC7=CC=C(O)C=C7)CN2CCCC2CN3C(=O)C(=O)NCC3(CC=9C=CC5=CC=CC=C5(C=9))	AAAB
N1(CC4CCCCC4)C(=O)C(=O)N(CC1(CC6=CC=CC=C6))C(CC7=CC=C(O)C=C7)CN2CCCC2CN3C(=O)C(=O)NCC3(CC=9C=CC5=CC=CC=C5(C=9))	AAAC
N1(CC4CCCC4)C(=O)C(=O)N(CC1(CC6=CC=CC=C6))C(CC7=CC=C(O)C=C7)CN2CCCC2CN3C(=O)C(=O)NCC3(CC=9C=CC5=CC=CC=C5(C=9))	AAAD
N1(CC4CCCCCC4)C(=O)C(=O)N(CC1(CC6=CC=CC=C6))C(CC7=CC=C(O)C=C7)CN2CCCC2CN3C(=O)C(=O)NCC3(CC=9C=CC5=CC=CC=C5(C=9))	AAAE
N1(CC4CCC4)C(=O)C(=O)N(CC1(CC6=CC=CC=C6))C(CC7=CC=C(O)C=C7)CN2CCCC2CN3C(=O)C(=O)NCC3(CC=9C=CC5=CC=CC=C5(C=9))	AAAF
N1(CCC(C)CC)C(=O)C(=O)N(CC1(CC6=CC=CC=C6))C(CC7=CC=C(O)C=C7)CN2CCCC2CN3C(=O)C(=O)NCC3(CC=9C=CC4=CC=CC=C4(C=9))	AAAG
N1(CCC4=CC=C(C=C4)C5=CC=CC=C5)C(=O)C(=O)N(CC1(CC6=CC=CC=C6))C(CC7=CC=C(O)C=C7)CN2CCCC2CN3C(=O)C(=O)NCC3(CC=9C=CC8=CC=CC=C8(C=9))	AAAH
N1(CC4CCC(CC4)C(C)(C)C)C(=O)C(=O)N(CC1(CC6=CC=CC=C6))C(CC7=CC=C(O)C=C7)CN2CCCC2CN3C(=O)C(=O)NCC3(CC=9C=CC5=CC=CC=C5(C=9))	AAAI
N1(CCC=4C=CC=C(OC)C=4)C(=O)C(=O)N(CC1(CC6=CC=CC=C6))C(CC7=CC=C(O)C=C7)CN2CCCC2CN3C(=O)C(=O)NCC3(CC=9C=CC5=CC=CC=C5(C=9))	AAAJ
N1(CC(C4=CC=C(C=C4)CC(C)C)C)C(=O)C(=O)N(CC1(CC6=CC=CC=C6))C(CC7=CC=C(O)C=C7)CN2CCCC2CN3C(=O)C(=O)NCC3(CC=9C=CC5=CC=CC=C5(C=9))	AAAK
N1(CCC=4C=CC=C(C=4)C)C(=O)C(=O)N(CC1(CC6=CC=CC=C6))C(CC7=CC=C(O)C=C7)CN2CCCC2CN3C(=O)C(=O)NCC3(CC=9C=CC5=CC=CC=C5(C=9))	AAAL
N1(CCC4=CC=C(C=C4)C)C(=O)C(=O)N(CC1(CC6=CC=CC=C6))C(CC7=CC=C(O)C=C7)CN2CCCC2CN3C(=O)C(=O)NCC3(CC=9C=CC5=CC=CC=C5(C=9))	AAAM
N1(CCC4=CC=C(OC)C=C4)C(=O)C(=O)N(CC1(CC6=CC=CC=C6))C(CC7=CC=C(O)C=C7)CN2CCCC2CN3C(=O)C(=O)NCC3(CC=9C=CC5=CC=CC=C5(C=9))	AAAN
N1(CCC4=CC=C(OCC)C=C4)C(=O)C(=O)N(CC1(CC6=CC=CC=C6))C(CC7=CC=C(O)C=C7)CN2CCCC2CN3C(=O)C(=O)NCC3(CC=9C=CC5=CC=CC=C5(C=9))	AAAO
N1(CCC4=CC=CC=C4)C(=O)C(=O)N(CC1(CC6=CC=CC=C6))C(CC7=CC=C(O)C=C7)CN2CCCC2CN3C(=O)C(=O)NCC3(CC=9C=CC5=CC=CC=C5(C=9))	AAAP
N1(CCCC4=CC=C(OC)C(OC)=C4)C(=O)C(=O)N(CC1(CC6=CC=CC=C6))C(CC7=CC=C(O)C=C7)CN2CCCC2CN3C(=O)C(=O)NCC3(CC=9C=CC5=CC=CC=C5(C=9))	AAAQ
N1(CC4CCC(C)CC4)C(=O)C(=O)N(CC1(CC6=CC=C(O)C=C6))C(CC7=CC=C(O)C=C7)CN2CCCC2CN3C(=O)C(=O)NCC3(CC=9C=CC5=CC=CC=C5(C=9))	AABA
N1(CCCC4CCCCC4)C(=O)C(=O)N(CC1(CC6=CC=C(O)C=C6))C(CC7=CC=C(O)C=C7)CN2CCCC2CN3C(=O)C(=O)NCC3(CC=9C=CC5=CC=CC=C5(C=9))	AABB
N1(CC4CCCCC4)C(=O)C(=O)N(CC1(CC6=CC=C(O)C=C6))C(CC7=CC=C(O)C=C7)CN2CCCC2CN3C(=O)C(=O)NCC3(CC=9C=CC5=CC=CC=C5(C=9))	AABC
N1(CC4CCCC4)C(=O)C(=O)N(CC1(CC6=CC=C(O)C=C6))C(CC7=CC=C(O)C=C7)CN2CCCC2CN3C(=O)C(=O)NCC3(CC=9C=CC5=CC=CC=C5(C=9))	AABD
N1(CC4CCCCCC4)C(=O)C(=O)N(CC1(CC6=CC=C(O)C=C6))C(CC7=CC=C(O)C=C7)CN2CCCC2CN3C(=O)C(=O)NCC3(CC=9C=CC5=CC=CC=C5(C=9))	AABE
N1(CC4CCC4)C(=O)C(=O)N(CC1(CC6=CC=C(O)C=C6))C(CC7=CC=C(O)C=C7)CN2CCCC2CN3C(=O)C(=O)NCC3(CC=9C=CC5=CC=CC=C5(C=9))	AABF
N1(CCC(C)CC)C(=O)C(=O)N(CC1(CC6=CC=C(O)C=C6))C(CC7=CC=C(O)C=C7)CN2CCCC2CN3C(=O)C(=O)NCC3(CC=9C=CC4=CC=CC=C4(C=9))	AABG
N1(CCC4=CC=C(C=C4)C5=CC=CC=C5)C(=O)C(=O)N(CC1(CC6=CC=C(O)C=C6))C(CC7=CC=C(O)C=C7)CN2CCCC2CN3C(=O)C(=O)NCC3(CC=9C=CC8=CC=CC=C8(C=9))	AABH
N1(CC4CCC(CC4)C(C)(C)C)C(=O)C(=O)N(CC1(CC6=CC=C(O)C=C6))C(CC7=CC=C(O)C=C7)CN2CCCC2CN3C(=O)C(=O)NCC3(CC=9C=CC5=CC=CC=C5(C=9))	AABI
N1(CCC=4C=CC=C(OC)C=4)C(=O)C(=O)N(CC1(CC6=CC=C(O)C=C6))C(CC7=CC=C(O)C=C7)CN2CCCC2CN3C(=O)C(=O)NCC3(CC=9C=CC5=CC=CC=C5(C=9))	AABJ
N1(CC(C4=CC=C(C=C4)CC(C)C)C)C(=O)C(=O)N(CC1(CC6=CC=C(O)C=C6))C(CC7=CC=C(O)C=C7)CN2CCCC2CN3C(=O)C(=O)NCC3(CC=9C=CC5=CC=CC=C5(C=9))	AABK
N1(CCC=4C=CC=C(C=4)C)C(=O)C(=O)N(CC1(CC6=CC=C(O)C=C6))C(CC7=CC=C(O)C=C7)CN2CCCC2CN3C(=O)C(=O)NCC3(CC=9C=CC5=CC=CC=C5(C=9))	AABL
N1(CCC4=CC=C(C=C4)C)C(=O)C(=O)N(CC1(CC6=CC=C(O)C=C6))C(CC7=CC=C(O)C=C7)CN2CCCC2CN3C(=O)C(=O)NCC3(CC=9C=CC5=CC=CC=C5(C=9))	AABM
N1(CCC4=CC=C(OC)C=C4)C(=O)C(=O)N(CC1(CC6=CC=C(O)C=C6))C(CC7=CC=C(O)C=C7)CN2CCCC2CN3C(=O)C(=O)NCC3(CC=9C=CC5=CC=CC=C5(C=9))	AABN
N1(CCC4=CC=C(OCC)C=C4)C(=O)C(=O)N(CC1(CC6=CC=C(O)C=C6))C(CC7=CC=C(O)C=C7)CN2CCCC2CN3C(=O)C(=O)NCC3(CC=9C=CC5=CC=CC=C5(C=9))	AABO
N1(CCC4=CC=CC=C4)C(=O)C(=O)N(CC1(CC6=CC=C(O)C=C6))C(CC7=CC=C(O)C=C7)CN2CCCC2CN3C(=O)C(=O)NCC3(CC=9C=CC5=CC=CC=C5(C=9))	AABP
N1(CCCC4=CC=C(OC)C(OC)=C4)C(=O)C(=O)N(CC1(CC6=CC=C(O)C=C6))C(CC7=CC=C(O)C=C7)CN2CCCC2CN3C(=O)C(=O)NCC3(CC=9C=CC5=CC=CC=C5(C=9))	AABQ
N1(CC4CCC(C)CC4)C(=O)C(=O)N(CC1(CCCC))C(CC7=CC=C(O)C=C7)CN2CCCC2CN3C(=O)C(=O)NCC3(CC=9C=CC5=CC=CC=C5(C=9))	AACA
N1(CCCC4CCCCC4)C(=O)C(=O)N(CC1(CCCC))C(CC7=CC=C(O)C=C7)CN2CCCC2CN3C(=O)C(=O)NCC3(CC=9C=CC5=CC=CC=C5(C=9))	AACB
N1(CC4CCCCC4)C(=O)C(=O)N(CC1(CCCC))C(CC7=CC=C(O)C=C7)CN2CCCC2CN3C(=O)C(=O)NCC3(CC=9C=CC5=CC=CC=C5(C=9))	AACC
N1(CC4CCCC4)C(=O)C(=O)N(CC1(CCCC))C(CC7=CC=C(O)C=C7)CN2CCCC2CN3C(=O)C(=O)NCC3(CC=9C=CC5=CC=CC=C5(C=9))	AACD
N1(CC4CCCCCC4)C(=O)C(=O)N(CC1(CCCC))C(CC7=CC=C(O)C=C7)CN2CCCC2CN3C(=O)C(=O)NCC3(CC=9C=CC5=CC=CC=C5(C=9))	AACE
N1(CC4CCC4)C(=O)C(=O)N(CC1(CCCC))C(CC7=CC=C(O)C=C7)CN2CCCC2CN3C(=O)C(=O)NCC3(CC=9C=CC5=CC=CC=C5(C=9))	AACF
N1(CCC(C)CC)C(=O)C(=O)N(CC1(CCCC))C(CC7=CC=C(O)C=C7)CN2CCCC2CN3C(=O)C(=O)NCC3(CC=9C=CC4=CC=CC=C4(C=9))	AACG
N1(CCC4=CC=C(C=C4)C5=CC=CC=C5)C(=O)C(=O)N(CC1(CCCC))C(CC7=CC=C(O)C=C7)CN2CCCC2CN3C(=O)C(=O)NCC3(CC=9C=CC6=CC=CC=C6(C=9))	AACH
N1(CC4CCC(CC4)C(C)(C)C)C(=O)C(=O)N(CC1(CCCC))C(CC7=CC=C(O)C=C7)CN2CCCC2CN3C(=O)C(=O)NCC3(CC=9C=CC5=CC=CC=C5(C=9))	AACI
N1(CCC=4C=CC=C(OC)C=4)C(=O)C(=O)N(CC1(CCCC))C(CC7=CC=C(O)C=C7)CN2CCCC2CN3C(=O)C(=O)NCC3(CC=9C=CC5=CC=CC=C5(C=9))	AACJ
N1(CC(C4=CC=C(C=C4)CC(C)C)C)C(=O)C(=O)N(CC1(CCCC))C(CC7=CC=C(O)C=C7)CN2CCCC2CN3C(=O)C(=O)NCC3(CC=9C=CC5=CC=CC=C5(C=9))	AACK
N1(CCC=4C=CC=C(C=4)C)C(=O)C(=O)N(CC1(CCCC))C(CC7=CC=C(O)C=C7)CN2CCCC2CN3C(=O)C(=O)NCC3(CC=9C=CC5=CC=CC=C5(C=9))	AACL
N1(CCC4=CC=C(C=C4)C)C(=O)C(=O)N(CC1(CCCC))C(CC7=CC=C(O)C=C7)CN2CCCC2CN3C(=O)C(=O)NCC3(CC=9C=CC5=CC=CC=C5(C=9))	AACM
N1(CCC4=CC=C(OC)C=C4)C(=O)C(=O)N(CC1(CCCC))C(CC7=CC=C(O)C=C7)CN2CCCC2CN3C(=O)C(=O)NCC3(CC=9C=CC5=CC=CC=C5(C=9))	AACN
N1(CCC4=CC=C(OCC)C=C4)C(=O)C(=O)N(CC1(CCCC))C(CC7=CC=C(O)C=C7)CN2CCCC2CN3C(=O)C(=O)NCC3(CC=9C=CC5=CC=CC=C5(C=9))	AACO
N1(CCC4=CC=CC=C4)C(=O)C(=O)N(CC1(CCCC))C(CC7=CC=C(O)C=C7)CN2CCCC2CN3C(=O)C(=O)NCC3(CC=9C=CC5=CC=CC=C5(C=9))	AACP
N1(CCCC4=CC=C(OC)C(OC)=C4)C(=O)C(=O)N(CC1(CCCC))C(CC7=CC=C(O)C=C7)CN2CCCC2CN3C(=O)C(=O)NCC3(CC=9C=CC5=CC=CC=C5(C=9))	AACQ
N1(CC4CCC(C)CC4)C(=O)C(=O)N(CC1(CCC))C(CC7=CC=C(O)C=C7)CN2CCCC2CN3C(=O)C(=O)NCC3(CC=9C=CC5=CC=CC=C5(C=9))	AADA
N1(CCCC4CCCCC4)C(=O)C(=O)N(CC1(CCC))C(CC7=CC=C(O)C=C7)CN2CCCC2CN3C(=O)C(=O)NCC3(CC=9C=CC5=CC=CC=C5(C=9))	AADB
N1(CC4CCCCC4)C(=O)C(=O)N(CC1(CCC))C(CC7=CC=C(O)C=C7)CN2CCCC2CN3C(=O)C(=O)NCC3(CC=9C=CC5=CC=CC=C5(C=9))	AADC
N1(CC4CCCC4)C(=O)C(=O)N(CC1(CCC))C(CC7=CC=C(O)C=C7)CN2CCCC2CN3C(=O)C(=O)NCC3(CC=9C=CC5=CC=CC=C5(C=9))	AADD
N1(CC4CCCCCC4)C(=O)C(=O)N(CC1(CCC))C(CC7=CC=C(O)C=C7)CN2CCCC2CN3C(=O)C(=O)NCC3(CC=9C=CC5=CC=CC=C5(C=9))	AADE
N1(CC4CCC4)C(=O)C(=O)N(CC1(CCC))C(CC7=CC=C(O)C=C7)CN2CCCC2CN3C(=O)C(=O)NCC3(CC=9C=CC5=CC=CC=C5(C=9))	AADF
N1(CCC(C)CC)C(=O)C(=O)N(CC1(CCC))C(CC7=CC=C(O)C=C7)CN2CCCC2CN3C(=O)C(=O)NCC3(CC=9C=CC4=CC=CC=C4(C=9))	AADG
N1(CCC4=CC=C(C=C4)C5=CC=CC=C5)C(=O)C(=O)N(CC1(CCC))C(CC7=CC=C(O)C=C7)CN2CCCC2CN3C(=O)C(=O)NCC3(CC=9C=CC6=CC=CC=C6(C=9))	AADH
N1(CC4CCC(CC4)C(C)(C)C)C(=O)C(=O)N(CC1(CCC))C(CC7=CC=C(O)C=C7)CN2CCCC2CN3C(=O)C(=O)NCC3(CC=9C=CC5=CC=CC=C5(C=9))	AADI
N1(CCC=4C=CC=C(OC)C=4)C(=O)C(=O)N(CC1(CCC))C(CC7=CC=C(O)C=C7)CN2CCCC2CN3C(=O)C(=O)NCC3(CC=9C=CC5=CC=CC=C5(C=9))	AADJ
N1(CC(C4=CC=C(C=C4)CC(C)C)C)C(=O)C(=O)N(CC1(CCC))C(CC7=CC=C(O)C=C7)CN2CCCC2CN3C(=O)C(=O)NCC3(CC=9C=CC5=CC=CC=C5(C=9))	AADK
N1(CCC=4C=CC=C(C=4)C)C(=O)C(=O)N(CC1(CCC))C(CC7=CC=C(O)C=C7)CN2CCCC2CN3C(=O)C(=O)NCC3(CC=9C=CC5=CC=CC=C5(C=9))	AADL
N1(CCC4=CC=C(C=C4)C)C(=O)C(=O)N(CC1(CCC))C(CC7=CC=C(O)C=C7)CN2CCCC2CN3C(=O)C(=O)NCC3(CC=9C=CC5=CC=CC=C5(C=9))	AADM
N1(CCC4=CC=C(OC)C=C4)C(=O)C(=O)N(CC1(CCC))C(CC7=CC=C(O)C=C7)CN2CCCC2CN3C(=O)C(=O)NCC3(CC=9C=CC5=CC=CC=C5(C=9))	AADN
N1(CCC4=CC=C(OCC)C=C4)C(=O)C(=O)N(CC1(CCC))C(CC7=CC=C(O)C=C7)CN2CCCC2CN3C(=O)C(=O)NCC3(CC=9C=CC5=CC=CC=C5(C=9))	AADO
N1(CCC4=CC=CC=C4)C(=O)C(=O)N(CC1(CCC))C(CC7=CC=C(O)C=C7)CN2CCCC2CN3C(=O)C(=O)NCC3(CC=9C=CC5=CC=CC=C5(C=9))	AADP
N1(CCCC4=CC=C(OC)C(OC)=C4)C(=O)C(=O)N(CC1(CCC))C(CC7=CC=C(O)C=C7)CN2CCCC2CN3C(=O)C(=O)NCC3(CC=9C=CC5=CC=CC=C5(C=9))	AADQ
N1(CC4CCC(C)CC4)C(=O)C(=O)N(CC1(C6=CC=CC=C6))C(CC7=CC=C(O)C=C7)CN2CCCC2CN3C(=O)C(=O)NCC3(CC=9C=CC5=CC=CC=C5(C=9))	AAEA
N1(CCCC4CCCCC4)C(=O)C(=O)N(CC1(C6=CC=CC=C6))C(CC7=CC=C(O)C=C7)CN2CCCC2CN3C(=O)C(=O)NCC3(CC=9C=CC5=CC=CC=C5(C=9))	AAEB
N1(CC4CCCCC4)C(=O)C(=O)N(CC1(C6=CC=CC=C6))C(CC7=CC=C(O)C=C7)CN2CCCC2CN3C(=O)C(=O)NCC3(CC=9C=CC5=CC=CC=C5(C=9))	AAEC
N1(CC4CCCC4)C(=O)C(=O)N(CC1(C6=CC=CC=C6))C(CC7=CC=C(O)C=C7)CN2CCCC2CN3C(=O)C(=O)NCC3(CC=9C=CC5=CC=CC=C5(C=9))	AAED
N1(CC4CCCCCC4)C(=O)C(=O)N(CC1(C6=CC=CC=C6))C(CC7=CC=C(O)C=C7)CN2CCCC2CN3C(=O)C(=O)NCC3(CC=9C=CC5=CC=CC=C5(C=9))	AAEE
N1(CC4CCC4)C(=O)C(=O)N(CC1(C6=CC=CC=C6))C(CC7=CC=C(O)C=C7)CN2CCCC2CN3C(=O)C(=O)NCC3(CC=9C=CC5=CC=CC=C5(C=9))	AAEF
N1(CCC(C)CC)C(=O)C(=O)N(CC1(C6=CC=CC=C6))C(CC7=CC=C(O)C=C7)CN2CCCC2CN3C(=O)C(=O)NCC3(CC=9C=CC4=CC=CC=C4(C=9))	AAEG
N1(CCC4=CC=C(C=C4)C5=CC=CC=C5)C(=O)C(=O)N(CC1(C6=CC=CC=C6))C(CC7=CC=C(O)C=C7)CN2CCCC2CN3C(=O)C(=O)NCC3(CC=9C=CC8=CC=CC=C8(C=9))	AAEH
N1(CC4CCC(CC4)C(C)(C)C)C(=O)C(=O)N(CC1(C6=CC=CC=C6))C(CC7=CC=C(O)C=C7)CN2CCCC2CN3C(=O)C(=O)NCC3(CC=9C=CC5=CC=CC=C5(C=9))	AAEI
N1(CCC=4C=CC=C(OC)C=4)C(=O)C(=O)N(CC1(C6=CC=CC=C6))C(CC7=CC=C(O)C=C7)CN2CCCC2CN3C(=O)C(=O)NCC3(CC=9C=CC5=CC=CC=C5(C=9))	AAEJ
N1(CC(C4=CC=C(C=C4)CC(C)C)C)C(=O)C(=O)N(CC1(C6=CC=CC=C6))C(CC7=CC=C(O)C=C7)CN2CCCC2CN3C(=O)C(=O)NCC3(CC=9C=CC5=CC=CC=C5(C=9))	AAEK
N1(CCC=4C=CC=C(C=4)C)C(=O)C(=O)N(CC1(C6=CC=CC=C6))C(CC7=CC=C(O)C=C7)CN2CCCC2CN3C(=O)C(=O)NCC3(CC=9C=CC5=CC=CC=C5(C=9))	AAEL
N1(CCC4=CC=C(C=C4)C)C(=O)C(=O)N(CC1(C6=CC=CC=C6))C(CC7=CC=C(O)C=C7)CN2CCCC2CN3C(=O)C(=O)NCC3(CC=9C=CC5=CC=CC=C5(C=9))	AAEM
N1(CCC4=CC=C(OC)C=C4)C(=O)C(=O)N(CC1(C6=CC=CC=C6))C(CC7=CC=C(O)C=C7)CN2CCCC2CN3C(=O)C(=O)NCC3(CC=9C=CC5=CC=CC=C5(C=9))	AAEN
N1(CCC4=CC=C(OCC)C=C4)C(=O)C(=O)N(CC1(C6=CC=CC=C6))C(CC7=CC=C(O)C=C7)CN2CCCC2CN3C(=O)C(=O)NCC3(CC=9C=CC5=CC=CC=C5(C=9))	AAEO
N1(CCC4=CC=CC=C4)C(=O)C(=O)N(CC1(C6=CC=CC=C6))C(CC7=CC=C(O)C=C7)CN2CCCC2CN3C(=O)C(=O)NCC3(CC=9C=CC5=CC=CC=C5(C=9))	AAEP
N1(CCCC4=CC=C(OC)C(OC)=C4)C(=O)C(=O)N(CC1(C6=CC=CC=C6))C(CC7=CC=C(O)C=C7)CN2CCCC2CN3C(=O)C(=O)NCC3(CC=9C=CC5=CC=CC=C5(C=9))	AAEQ
N1(CC4CCC(C)CC4)C(=O)C(=O)N(CC1(C(C)CC))C(CC7=CC=C(O)C=C7)CN2CCCC2CN3C(=O)C(=O)NCC3(CC=9C=CC5=CC=CC=C5(C=9))	AAFA
N1(CCCC4CCCCC4)C(=O)C(=O)N(CC1(C(C)CC))C(CC7=CC=C(O)C=C7)CN2CCCC2CN3C(=O)C(=O)NCC3(CC=9C=CC5=CC=CC=C5(C=9))	AAFB
N1(CC4CCCCC4)C(=O)C(=O)N(CC1(C(C)CC))C(CC7=CC=C(O)C=C7)CN2CCCC2CN3C(=O)C(=O)NCC3(CC=9C=CC5=CC=CC=C5(C=9))	AAFC
N1(CC4CCCC4)C(=O)C(=O)N(CC1(C(C)CC))C(CC7=CC=C(O)C=C7)CN2CCCC2CN3C(=O)C(=O)NCC3(CC=9C=CC5=CC=CC=C5(C=9))	AAFD
N1(CC4CCCCCC4)C(=O)C(=O)N(CC1(C(C)CC))C(CC7=CC=C(O)C=C7)CN2CCCC2CN3C(=O)C(=O)NCC3(CC=9C=CC5=CC=CC=C5(C=9))	AAFE
N1(CC4CCC4)C(=O)C(=O)N(CC1(C(C)CC))C(CC7=CC=C(O)C=C7)CN2CCCC2CN3C(=O)C(=O)NCC3(CC=9C=CC5=CC=CC=C5(C=9))	AAFF
N1(CCC(C)CC)C(=O)C(=O)N(CC1(C(C)CC))C(CC7=CC=C(O)C=C7)CN2CCCC2CN3C(=O)C(=O)NCC3(CC=9C=CC4=CC=CC=C4(C=9))	AAFG
N1(CCC4=CC=C(C=C4)C5=CC=CC=C5)C(=O)C(=O)N(CC1(C(C)CC))C(CC7=CC=C(O)C=C7)CN2CCCC2CN3C(=O)C(=O)NCC3(CC=9C=CC6=CC=CC=C6(C=9))	AAFH
N1(CC4CCC(CC4)C(C)(C)C)C(=O)C(=O)N(CC1(C(C)CC))C(CC7=CC=C(O)C=C7)CN2CCCC2CN3C(=O)C(=O)NCC3(CC=9C=CC5=CC=CC=C5(C=9))	AAFI
N1(CCC=4C=CC=C(OC)C=4)C(=O)C(=O)N(CC1(C(C)CC))C(CC7=CC=C(O)C=C7)CN2CCCC2CN3C(=O)C(=O)NCC3(CC=9C=CC5=CC=CC=C5(C=9))	AAFJ
N1(CC(C4=CC=C(C=C4)CC(C)C)C)C(=O)C(=O)N(CC1(C(C)CC))C(CC7=CC=C(O)C=C7)CN2CCCC2CN3C(=O)C(=O)NCC3(CC=9C=CC5=CC=CC=C5(C=9))	AAFK
N1(CCC=4C=CC=C(C=4)C)C(=O)C(=O)N(CC1(C(C)CC))C(CC7=CC=C(O)C=C7)CN2CCCC2CN3C(=O)C(=O)NCC3(CC=9C=CC5=CC=CC=C5(C=9))	AAFL
N1(CCC4=CC=C(C=C4)C)C(=O)C(=O)N(CC1(C(C)CC))C(CC7=CC=C(O)C=C7)CN2CCCC2CN3C(=O)C(=O)NCC3(CC=9C=CC5=CC=CC=C5(C=9))	AAFM
N1(CCC4=CC=C(OC)C=C4)C(=O)C(=O)N(CC1(C(C)CC))C(CC7=CC=C(O)C=C7)CN2CCCC2CN3C(=O)C(=O)NCC3(CC=9C=CC5=CC=CC=C5(C=9))	AAFN
N1(CCC4=CC=C(OCC)C=C4)C(=O)C(=O)N(CC1(C(C)CC))C(CC7=CC=C(O)C=C7)CN2CCCC2CN3C(=O)C(=O)NCC3(CC=9C=CC5=CC=CC=C5(C=9))	AAFO
N1(CCC4=CC=CC=C4)C(=O)C(=O)N(CC1(C(C)CC))C(CC7=CC=C(O)C=C7)CN2CCCC2CN3C(=O)C(=O)NCC3(CC=9C=CC5=CC=CC=C5(C=9))	AAFP
N1(CCCC4=CC=C(OC)C(OC)=C4)C(=O)C(=O)N(CC1(C(C)CC))C(CC7=CC=C(O)C=C7)CN2CCCC2CN3C(=O)C(=O)NCC3(CC=9C=CC5=CC=CC=C5(C=9))	AAFQ
N1(CC4CCC(C)CC4)C(=O)C(=O)N(CC1(C6CCCCC6))C(CC7=CC=C(O)C=C7)CN2CCCC2CN3C(=O)C(=O)NCC3(CC=9C=CC5=CC=CC=C5(C=9))	AAGA
N1(CCCC4CCCCC4)C(=O)C(=O)N(CC1(C6CCCCC6))C(CC7=CC=C(O)C=C7)CN2CCCC2CN3C(=O)C(=O)NCC3(CC=9C=CC5=CC=CC=C5(C=9))	AAGB
N1(CC4CCCCC4)C(=O)C(=O)N(CC1(C6CCCCC6))C(CC7=CC=C(O)C=C7)CN2CCCC2CN3C(=O)C(=O)NCC3(CC=9C=CC5=CC=CC=C5(C=9))	AAGC
N1(CC4CCCC4)C(=O)C(=O)N(CC1(C6CCCCC6))C(CC7=CC=C(O)C=C7)CN2CCCC2CN3C(=O)C(=O)NCC3(CC=9C=CC5=CC=CC=C5(C=9))	AAGD
N1(CC4CCCCCC4)C(=O)C(=O)N(CC1(C6CCCCC6))C(CC7=CC=C(O)C=C7)CN2CCCC2CN3C(=O)C(=O)NCC3(CC=9C=CC5=CC=CC=C5(C=9))	AAGE
N1(CC4CCC4)C(=O)C(=O)N(CC1(C6CCCCC6))C(CC7=CC=C(O)C=C7)CN2CCCC2CN3C(=O)C(=O)NCC3(CC=9C=CC5=CC=CC=C5(C=9))	AAGF
N1(CCC(C)CC)C(=O)C(=O)N(CC1(C6CCCCC6))C(CC7=CC=C(O)C=C7)CN2CCCC2CN3C(=O)C(=O)NCC3(CC=9C=CC4=CC=CC=C4(C=9))	AAGG
N1(CCC4=CC=C(C=C4)C5=CC=CC=C5)C(=O)C(=O)N(CC1(C6CCCCC6))C(CC7=CC=C(O)C=C7)CN2CCCC2CN3C(=O)C(=O)NCC3(CC=9C=CC8=CC=CC=C8(C=9))	AAGH
N1(CC4CCC(CC4)C(C)(C)C)C(=O)C(=O)N(CC1(C6CCCCC6))C(CC7=CC=C(O)C=C7)CN2CCCC2CN3C(=O)C(=O)NCC3(CC=9C=CC5=CC=CC=C5(C=9))	AAGI
N1(CCC=4C=CC=C(OC)C=4)C(=O)C(=O)N(CC1(C6CCCCC6))C(CC7=CC=C(O)C=C7)CN2CCCC2CN3C(=O)C(=O)NCC3(CC=9C=CC5=CC=CC=C5(C=9))	AAGJ
N1(CC(C4=CC=C(C=C4)CC(C)C)C)C(=O)C(=O)N(CC1(C6CCCCC6))C(CC7=CC=C(O)C=C7)CN2CCCC2CN3C(=O)C(=O)NCC3(CC=9C=CC5=CC=CC=C5(C=9))	AAGK
N1(CCC=4C=CC=C(C=4)C)C(=O)C(=O)N(CC1(C6CCCCC6))C(CC7=CC=C(O)C=C7)CN2CCCC2CN3C(=O)C(=O)NCC3(CC=9C=CC5=CC=CC=C5(C=9))	AAGL
N1(CCC4=CC=C(C=C4)C)C(=O)C(=O)N(CC1(C6CCCCC6))C(CC7=CC=C(O)C=C7)CN2CCCC2CN3C(=O)C(=O)NCC3(CC=9C=CC5=CC=CC=C5(C=9))	AAGM
N1(CCC4=CC=C(OC)C=C4)C(=O)C(=O)N(CC1(C6CCCCC6))C(CC7=CC=C(O)C=C7)CN2CCCC2CN3C(=O)C(=O)NCC3(CC=9C=CC5=CC=CC=C5(C=9))	AAGN
N1(CCC4=CC=C(OCC)C=C4)C(=O)C(=O)N(CC1(C6CCCCC6))C(CC7=CC=C(O)C=C7)CN2CCCC2CN3C(=O)C(=O)NCC3(CC=9C=CC5=CC=CC=C5(C=9))	AAGO
N1(CCC4=CC=CC=C4)C(=O)C(=O)N(CC1(C6CCCCC6))C(CC7=CC=C(O)C=C7)CN2CCCC2CN3C(=O)C(=O)NCC3(CC=9C=CC5=CC=CC=C5(C=9))	AAGP
N1(CCCC4=CC=C(OC)C(OC)=C4)C(=O)C(=O)N(CC1(C6CCCCC6))C(CC7=CC=C(O)C=C7)CN2CCCC2CN3C(=O)C(=O)NCC3(CC=9C=CC5=CC=CC=C5(C=9))	AAGQ
N1(CC4CCC(C)CC4)C(=O)C(=O)N(CC1(CC6=CC=CC=C6))C(CC7=CC=C(O)C=C7)CN2CCCC2CN3C(=O)C(=O)NCC3(CC=9C=CC5=CC=CC=C5(C=9))	AAHA
N1(CCCC4CCCCC4)C(=O)C(=O)N(CC1(CC6=CC=CC=C6))C(CC7=CC=C(O)C=C7)CN2CCCC2CN3C(=O)C(=O)NCC3(CC=9C=CC5=CC=CC=C5(C=9))	AAHB
N1(CC4CCCCC4)C(=O)C(=O)N(CC1(CC6=CC=CC=C6))C(CC7=CC=C(O)C=C7)CN2CCCC2CN3C(=O)C(=O)NCC3(CC=9C=CC5=CC=CC=C5(C=9))	AAHC
N1(CC4CCCC4)C(=O)C(=O)N(CC1(CC6=CC=CC=C6))C(CC7=CC=C(O)C=C7)CN2CCCC2CN3C(=O)C(=O)NCC3(CC=9C=CC5=CC=CC=C5(C=9))	AAHD
N1(CC4CCCCCC4)C(=O)C(=O)N(CC1(CC6=CC=CC=C6))C(CC7=CC=C(O)C=C7)CN2CCCC2CN3C(=O)C(=O)NCC3(CC=9C=CC5=CC=CC=C5(C=9))	AAHE
N1(CC4CCC4)C(=O)C(=O)N(CC1(CC6=CC=CC=C6))C(CC7=CC=C(O)C=C7)CN2CCCC2CN3C(=O)C(=O)NCC3(CC=9C=CC5=CC=CC=C5(C=9))	AAHF
N1(CCC(C)CC)C(=O)C(=O)N(CC1(CC6=CC=CC=C6))C(CC7=CC=C(O)C=C7)CN2CCCC2CN3C(=O)C(=O)NCC3(CC=9C=CC4=CC=CC=C4(C=9))	AAHG
N1(CCC4=CC=C(C=C4)C5=CC=CC=C5)C(=O)C(=O)N(CC1(CC6=CC=CC=C6))C(CC7=CC=C(O)C=C7)CN2CCCC2CN3C(=O)C(=O)NCC3(CC=9C=CC8=CC=CC=C8(C=9))	AAHH
N1(CC4CCC(CC4)C(C)(C)C)C(=O)C(=O)N(CC1(CC6=CC=CC=C6))C(CC7=CC=C(O)C=C7)CN2CCCC2CN3C(=O)C(=O)NCC3(CC=9C=CC5=CC=CC=C5(C=9))	AAHI
N1(CCC=4C=CC=C(OC)C=4)C(=O)C(=O)N(CC1(CC6=CC=CC=C6))C(CC7=CC=C(O)C=C7)CN2CCCC2CN3C(=O)C(=O)NCC3(CC=9C=CC5=CC=CC=C5(C=9))	AAHJ
N1(CC(C4=CC=C(C=C4)CC(C)C)C)C(=O)C(=O)N(CC1(CC6=CC=CC=C6))C(CC7=CC=C(O)C=C7)CN2CCCC2CN3C(=O)C(=O)NCC3(CC=9C=CC5=CC=CC=C5(C=9))	AAHK
N1(CCC=4C=CC=C(C=4)C)C(=O)C(=O)N(CC1(CC6=CC=CC=C6))C(CC7=CC=C(O)C=C7)CN2CCCC2CN3C(=O)C(=O)NCC3(CC=9C=CC5=CC=CC=C5(C=9))	AAHL
N1(CCC4=CC=C(C=C4)C)C(=O)C(=O)N(CC1(CC6=CC=CC=C6))C(CC7=CC=C(O)C=C7)CN2CCCC2CN3C(=O)C(=O)NCC3(CC=9C=CC5=CC=CC=C5(C=9))	AAHM
N1(CCC4=CC=C(OC)C=C4)C(=O)C(=O)N(CC1(CC6=CC=CC=C6))C(CC7=CC=C(O)C=C7)CN2CCCC2CN3C(=O)C(=O)NCC3(CC=9C=CC5=CC=CC=C5(C=9))	AAHN
N1(CCC4=CC=C(OCC)C=C4)C(=O)C(=O)N(CC1(CC6=CC=CC=C6))C(CC7=CC=C(O)C=C7)CN2CCCC2CN3C(=O)C(=O)NCC3(CC=9C=CC5=CC=CC=C5(C=9))	AAHO
N1(CCC4=CC=CC=C4)C(=O)C(=O)N(CC1(CC6=CC=CC=C6))C(CC7=CC=C(O)C=C7)CN2CCCC2CN3C(=O)C(=O)NCC3(CC=9C=CC5=CC=CC=C5(C=9))	AAHP
N1(CCCC4=CC=C(OC)C(OC)=C4)C(=O)C(=O)N(CC1(CC6=CC=CC=C6))C(CC7=CC=C(O)C=C7)CN2CCCC2CN3C(=O)C(=O)NCC3(CC=9C=CC5=CC=CC=C5(C=9))	AAHQ
N1(CC4CCC(C)CC4)C(=O)C(=O)N(CC1(CCC))C(CC7=CC=C(O)C=C7)CN2CCCC2CN3C(=O)C(=O)NCC3(CC=9C=CC5=CC=CC=C5(C=9))	AAIA
N1(CCCC4CCCCC4)C(=O)C(=O)N(CC1(CCC))C(CC7=CC=C(O)C=C7)CN2CCCC2CN3C(=O)C(=O)NCC3(CC=9C=CC5=CC=CC=C5(C=9))	AAIB
N1(CC4CCCCC4)C(=O)C(=O)N(CC1(CCC))C(CC7=CC=C(O)C=C7)CN2CCCC2CN3C(=O)C(=O)NCC3(CC=9C=CC5=CC=CC=C5(C=9))	AAIC
N1(CC4CCCC4)C(=O)C(=O)N(CC1(CCC))C(CC7=CC=C(O)C=C7)CN2CCCC2CN3C(=O)C(=O)NCC3(CC=9C=CC5=CC=CC=C5(C=9))	AAID
N1(CC4CCCCCC4)C(=O)C(=O)N(CC1(CCC))C(CC7=CC=C(O)C=C7)CN2CCCC2CN3C(=O)C(=O)NCC3(CC=9C=CC5=CC=CC=C5(C=9))	AAIE
N1(CC4CCC4)C(=O)C(=O)N(CC1(CCC))C(CC7=CC=C(O)C=C7)CN2CCCC2CN3C(=O)C(=O)NCC3(CC=9C=CC5=CC=CC=C5(C=9))	AAIF
N1(CCC(C)CC)C(=O)C(=O)N(CC1(CCC))C(CC7=CC=C(O)C=C7)CN2CCCC2CN3C(=O)C(=O)NCC3(CC=9C=CC4=CC=CC=C4(C=9))	AAIG
N1(CCC4=CC=C(C=C4)C5=CC=CC=C5)C(=O)C(=O)N(CC1(CCC))C(CC7=CC=C(O)C=C7)CN2CCCC2CN3C(=O)C(=O)NCC3(CC=9C=CC6=CC=CC=C6(C=9))	AAIH
N1(CC4CCC(CC4)C(C)(C)C)C(=O)C(=O)N(CC1(CCC))C(CC7=CC=C(O)C=C7)CN2CCCC2CN3C(=O)C(=O)NCC3(CC=9C=CC5=CC=CC=C5(C=9))	AAII
N1(CCC=4C=CC=C(OC)C=4)C(=O)C(=O)N(CC1(CCC))C(CC7=CC=C(O)C=C7)CN2CCCC2CN3C(=O)C(=O)NCC3(CC=9C=CC5=CC=CC=C5(C=9))	AAIJ
N1(CC(C4=CC=C(C=C4)CC(C)C)C)C(=O)C(=O)N(CC1(CCC))C(CC7=CC=C(O)C=C7)CN2CCCC2CN3C(=O)C(=O)NCC3(CC=9C=CC5=CC=CC=C5(C=9))	AAIK
N1(CCC=4C=CC=C(C=4)C)C(=O)C(=O)N(CC1(CCC))C(CC7=CC=C(O)C=C7)CN2CCCC2CN3C(=O)C(=O)NCC3(CC=9C=CC5=CC=CC=C5(C=9))	AAIL
N1(CCC4=CC=C(C=C4)C)C(=O)C(=O)N(CC1(CCC))C(CC7=CC=C(O)C=C7)CN2CCCC2CN3C(=O)C(=O)NCC3(CC=9C=CC5=CC=CC=C5(C=9))	AAIM
N1(CCC4=CC=C(OC)C=C4)C(=O)C(=O)N(CC1(CCC))C(CC7=CC=C(O)C=C7)CN2CCCC2CN3C(=O)C(=O)NCC3(CC=9C=CC5=CC=CC=C5(C=9))	AAIN
N1(CCC4=CC=C(OCC)C=C4)C(=O)C(=O)N(CC1(CCC))C(CC7=CC=C(O)C=C7)CN2CCCC2CN3C(=O)C(=O)NCC3(CC=9C=CC5=CC=CC=C5(C=9))	AAIO
N1(CCC4=CC=CC=C4)C(=O)C(=O)N(CC1(CCC))C(CC7=CC=C(O)C=C7)CN2CCCC2CN3C(=O)C(=O)NCC3(CC=9C=CC5=CC=CC=C5(C=9))	AAIP
N1(CCCC4=CC=C(OC)C(OC)=C4)C(=O)C(=O)N(CC1(CCC))C(CC7=CC=C(O)C=C7)CN2CCCC2CN3C(=O)C(=O)NCC3(CC=9C=CC5=CC=CC=C5(C=9))	AAIQ
N1(CC4CCC(C)CC4)C(=O)C(=O)N(CC1(CC6=CC=CC=C6))C(CC=7C=CC8=CC=CC=C8(C=7))CN2CCCC2CN3C(=O)C(=O)NCC3(CC=9C=CC5=CC=CC=C5(C=9))	ABAA
N1(CCCC4CCCCC4)C(=O)C(=O)N(CC1(CC6=CC=CC=C6))C(CC=7C=CC8=CC=CC=C8(C=7))CN2CCCC2CN3C(=O)C(=O)NCC3(CC=9C=CC5=CC=CC=C5(C=9))	ABAB
N1(CC4CCCCC4)C(=O)C(=O)N(CC1(CC6=CC=CC=C6))C(CC=7C=CC8=CC=CC=C8(C=7))CN2CCCC2CN3C(=O)C(=O)NCC3(CC=9C=CC5=CC=CC=C5(C=9))	ABAC
N1(CC4CCCC4)C(=O)C(=O)N(CC1(CC6=CC=CC=C6))C(CC=7C=CC8=CC=CC=C8(C=7))CN2CCCC2CN3C(=O)C(=O)NCC3(CC=9C=CC5=CC=CC=C5(C=9))	ABAD
N1(CC4CCCCCC4)C(=O)C(=O)N(CC1(CC6=CC=CC=C6))C(CC=7C=CC8=CC=CC=C8(C=7))CN2CCCC2CN3C(=O)C(=O)NCC3(CC=9C=CC5=CC=CC=C5(C=9))	ABAE
N1(CC4CCC4)C(=O)C(=O)N(CC1(CC6=CC=CC=C6))C(CC=7C=CC8=CC=CC=C8(C=7))CN2CCCC2CN3C(=O)C(=O)NCC3(CC=9C=CC5=CC=CC=C5(C=9))	ABAF
N1(CCC(C)CC)C(=O)C(=O)N(CC1(CC6=CC=CC=C6))C(CC=7C=CC8=CC=CC=C8(C=7))CN2CCCC2CN3C(=O)C(=O)NCC3(CC=9C=CC4=CC=CC=C4(C=9))	ABAG
N1(CCC4=CC=C(C=C4)C5=CC=CC=C5)C(=O)C(=O)N(CC1(CC6=CC=CC=C6))C(CC=7C=CC8=CC=CC=C8(C=7))CN2CCCC2CN3C(=O)C(=O)NCC3(CC=9C=CC%10=CC=CC=C%10(C=9))	ABAH
N1(CC4CCC(CC4)C(C)(C)C)C(=O)C(=O)N(CC1(CC6=CC=CC=C6))C(CC=7C=CC8=CC=CC=C8(C=7))CN2CCCC2CN3C(=O)C(=O)NCC3(CC=9C=CC5=CC=CC=C5(C=9))	ABAI
N1(CCC=4C=CC=C(OC)C=4)C(=O)C(=O)N(CC1(CC6=CC=CC=C6))C(CC=7C=CC8=CC=CC=C8(C=7))CN2CCCC2CN3C(=O)C(=O)NCC3(CC=9C=CC5=CC=CC=C5(C=9))	ABAJ
N1(CC(C4=CC=C(C=C4)CC(C)C)C)C(=O)C(=O)N(CC1(CC6=CC=CC=C6))C(CC=7C=CC8=CC=CC=C8(C=7))CN2CCCC2CN3C(=O)C(=O)NCC3(CC=9C=CC5=CC=CC=C5(C=9))	ABAK
N1(CCC=4C=CC=C(C=4)C)C(=O)C(=O)N(CC1(CC6=CC=CC=C6))C(CC=7C=CC8=CC=CC=C8(C=7))CN2CCCC2CN3C(=O)C(=O)NCC3(CC=9C=CC5=CC=CC=C5(C=9))	ABAL
N1(CCC4=CC=C(C=C4)C)C(=O)C(=O)N(CC1(CC6=CC=CC=C6))C(CC=7C=CC8=CC=CC=C8(C=7))CN2CCCC2CN3C(=O)C(=O)NCC3(CC=9C=CC5=CC=CC=C5(C=9))	ABAM
N1(CCC4=CC=C(OC)C=C4)C(=O)C(=O)N(CC1(CC6=CC=CC=C6))C(CC=7C=CC8=CC=CC=C8(C=7))CN2CCCC2CN3C(=O)C(=O)NCC3(CC=9C=CC5=CC=CC=C5(C=9))	ABAN
N1(CCC4=CC=C(OCC)C=C4)C(=O)C(=O)N(CC1(CC6=CC=CC=C6))C(CC=7C=CC8=CC=CC=C8(C=7))CN2CCCC2CN3C(=O)C(=O)NCC3(CC=9C=CC5=CC=CC=C5(C=9))	ABAO
N1(CCC4=CC=CC=C4)C(=O)C(=O)N(CC1(CC6=CC=CC=C6))C(CC=7C=CC8=CC=CC=C8(C=7))CN2CCCC2CN3C(=O)C(=O)NCC3(CC=9C=CC5=CC=CC=C5(C=9))	ABAP
N1(CCCC4=CC=C(OC)C(OC)=C4)C(=O)C(=O)N(CC1(CC6=CC=CC=C6))C(CC=7C=CC8=CC=CC=C8(C=7))CN2CCCC2CN3C(=O)C(=O)NCC3(CC=9C=CC5=CC=CC=C5(C=9))	ABAQ
N1(CC4CCC(C)CC4)C(=O)C(=O)N(CC1(CC6=CC=C(O)C=C6))C(CC=7C=CC8=CC=CC=C8(C=7))CN2CCCC2CN3C(=O)C(=O)NCC3(CC=9C=CC5=CC=CC=C5(C=9))	ABBA
N1(CCCC4CCCCC4)C(=O)C(=O)N(CC1(CC6=CC=C(O)C=C6))C(CC=7C=CC8=CC=CC=C8(C=7))CN2CCCC2CN3C(=O)C(=O)NCC3(CC=9C=CC5=CC=CC=C5(C=9))	ABBB
N1(CC4CCCCC4)C(=O)C(=O)N(CC1(CC6=CC=C(O)C=C6))C(CC=7C=CC8=CC=CC=C8(C=7))CN2CCCC2CN3C(=O)C(=O)NCC3(CC=9C=CC5=CC=CC=C5(C=9))	ABBC
N1(CC4CCCC4)C(=O)C(=O)N(CC1(CC6=CC=C(O)C=C6))C(CC=7C=CC8=CC=CC=C8(C=7))CN2CCCC2CN3C(=O)C(=O)NCC3(CC=9C=CC5=CC=CC=C5(C=9))	ABBD
N1(CC4CCCCCC4)C(=O)C(=O)N(CC1(CC6=CC=C(O)C=C6))C(CC=7C=CC8=CC=CC=C8(C=7))CN2CCCC2CN3C(=O)C(=O)NCC3(CC=9C=CC5=CC=CC=C5(C=9))	ABBE
N1(CC4CCC4)C(=O)C(=O)N(CC1(CC6=CC=C(O)C=C6))C(CC=7C=CC8=CC=CC=C8(C=7))CN2CCCC2CN3C(=O)C(=O)NCC3(CC=9C=CC5=CC=CC=C5(C=9))	ABBF
N1(CCC(C)CC)C(=O)C(=O)N(CC1(CC6=CC=C(O)C=C6))C(CC=7C=CC8=CC=CC=C8(C=7))CN2CCCC2CN3C(=O)C(=O)NCC3(CC=9C=CC4=CC=CC=C4(C=9))	ABBG
N1(CCC4=CC=C(C=C4)C5=CC=CC=C5)C(=O)C(=O)N(CC1(CC6=CC=C(O)C=C6))C(CC=7C=CC8=CC=CC=C8(C=7))CN2CCCC2CN3C(=O)C(=O)NCC3(CC=9C=CC%10=CC=CC=C%10(C=9))	ABBH
N1(CC4CCC(CC4)C(C)(C)C)C(=O)C(=O)N(CC1(CC6=CC=C(O)C=C6))C(CC=7C=CC8=CC=CC=C8(C=7))CN2CCCC2CN3C(=O)C(=O)NCC3(CC=9C=CC5=CC=CC=C5(C=9))	ABBI
N1(CCC=4C=CC=C(OC)C=4)C(=O)C(=O)N(CC1(CC6=CC=C(O)C=C6))C(CC=7C=CC8=CC=CC=C8(C=7))CN2CCCC2CN3C(=O)C(=O)NCC3(CC=9C=CC5=CC=CC=C5(C=9))	ABBJ
N1(CC(C4=CC=C(C=C4)CC(C)C)C)C(=O)C(=O)N(CC1(CC6=CC=C(O)C=C6))C(CC=7C=CC8=CC=CC=C8(C=7))CN2CCCC2CN3C(=O)C(=O)NCC3(CC=9C=CC5=CC=CC=C5(C=9))	ABBK
N1(CCC=4C=CC=C(C=4)C)C(=O)C(=O)N(CC1(CC6=CC=C(O)C=C6))C(CC=7C=CC8=CC=CC=C8(C=7))CN2CCCC2CN3C(=O)C(=O)NCC3(CC=9C=CC5=CC=CC=C5(C=9))	ABBL
N1(CCC4=CC=C(C=C4)C)C(=O)C(=O)N(CC1(CC6=CC=C(O)C=C6))C(CC=7C=CC8=CC=CC=C8(C=7))CN2CCCC2CN3C(=O)C(=O)NCC3(CC=9C=CC5=CC=CC=C5(C=9))	ABBM
N1(CCC4=CC=C(OC)C=C4)C(=O)C(=O)N(CC1(CC6=CC=C(O)C=C6))C(CC=7C=CC8=CC=CC=C8(C=7))CN2CCCC2CN3C(=O)C(=O)NCC3(CC=9C=CC5=CC=CC=C5(C=9))	ABBN
N1(CCC4=CC=C(OCC)C=C4)C(=O)C(=O)N(CC1(CC6=CC=C(O)C=C6))C(CC=7C=CC8=CC=CC=C8(C=7))CN2CCCC2CN3C(=O)C(=O)NCC3(CC=9C=CC5=CC=CC=C5(C=9))	ABBO
N1(CCC4=CC=CC=C4)C(=O)C(=O)N(CC1(CC6=CC=C(O)C=C6))C(CC=7C=CC8=CC=CC=C8(C=7))CN2CCCC2CN3C(=O)C(=O)NCC3(CC=9C=CC5=CC=CC=C5(C=9))	ABBP
N1(CCCC4=CC=C(OC)C(OC)=C4)C(=O)C(=O)N(CC1(CC6=CC=C(O)C=C6))C(CC=7C=CC8=CC=CC=C8(C=7))CN2CCCC2CN3C(=O)C(=O)NCC3(CC=9C=CC5=CC=CC=C5(C=9))	ABBQ
N1(CC4CCC(C)CC4)C(=O)C(=O)N(CC1(CCCC))C(CC=7C=CC8=CC=CC=C8(C=7))CN2CCCC2CN3C(=O)C(=O)NCC3(CC=9C=CC5=CC=CC=C5(C=9))	ABCA
N1(CCCC4CCCCC4)C(=O)C(=O)N(CC1(CCCC))C(CC=7C=CC8=CC=CC=C8(C=7))CN2CCCC2CN3C(=O)C(=O)NCC3(CC=9C=CC5=CC=CC=C5(C=9))	ABCB
N1(CC4CCCCC4)C(=O)C(=O)N(CC1(CCCC))C(CC=7C=CC8=CC=CC=C8(C=7))CN2CCCC2CN3C(=O)C(=O)NCC3(CC=9C=CC5=CC=CC=C5(C=9))	ABCC
N1(CC4CCCC4)C(=O)C(=O)N(CC1(CCCC))C(CC=7C=CC8=CC=CC=C8(C=7))CN2CCCC2CN3C(=O)C(=O)NCC3(CC=9C=CC5=CC=CC=C5(C=9))	ABCD
N1(CC4CCCCCC4)C(=O)C(=O)N(CC1(CCCC))C(CC=7C=CC8=CC=CC=C8(C=7))CN2CCCC2CN3C(=O)C(=O)NCC3(CC=9C=CC5=CC=CC=C5(C=9))	ABCE
N1(CC4CCC4)C(=O)C(=O)N(CC1(CCCC))C(CC=7C=CC8=CC=CC=C8(C=7))CN2CCCC2CN3C(=O)C(=O)NCC3(CC=9C=CC5=CC=CC=C5(C=9))	ABCF
N1(CCC(C)CC)C(=O)C(=O)N(CC1(CCCC))C(CC=7C=CC8=CC=CC=C8(C=7))CN2CCCC2CN3C(=O)C(=O)NCC3(CC=9C=CC4=CC=CC=C4(C=9))	ABCG
N1(CCC4=CC=C(C=C4)C5=CC=CC=C5)C(=O)C(=O)N(CC1(CCCC))C(CC=7C=CC8=CC=CC=C8(C=7))CN2CCCC2CN3C(=O)C(=O)NCC3(CC=9C=CC6=CC=CC=C6(C=9))	ABCH
N1(CC4CCC(CC4)C(C)(C)C)C(=O)C(=O)N(CC1(CCCC))C(CC=7C=CC8=CC=CC=C8(C=7))CN2CCCC2CN3C(=O)C(=O)NCC3(CC=9C=CC5=CC=CC=C5(C=9))	ABCI
N1(CCC=4C=CC=C(OC)C=4)C(=O)C(=O)N(CC1(CCCC))C(CC=7C=CC8=CC=CC=C8(C=7))CN2CCCC2CN3C(=O)C(=O)NCC3(CC=9C=CC5=CC=CC=C5(C=9))	ABCJ
N1(CC(C4=CC=C(C=C4)CC(C)C)C)C(=O)C(=O)N(CC1(CCCC))C(CC=7C=CC8=CC=CC=C8(C=7))CN2CCCC2CN3C(=O)C(=O)NCC3(CC=9C=CC5=CC=CC=C5(C=9))	ABCK
N1(CCC=4C=CC=C(C=4)C)C(=O)C(=O)N(CC1(CCCC))C(CC=7C=CC8=CC=CC=C8(C=7))CN2CCCC2CN3C(=O)C(=O)NCC3(CC=9C=CC5=CC=CC=C5(C=9))	ABCL
N1(CCC4=CC=C(C=C4)C)C(=O)C(=O)N(CC1(CCCC))C(CC=7C=CC8=CC=CC=C8(C=7))CN2CCCC2CN3C(=O)C(=O)NCC3(CC=9C=CC5=CC=CC=C5(C=9))	ABCM
N1(CCC4=CC=C(OC)C=C4)C(=O)C(=O)N(CC1(CCCC))C(CC=7C=CC8=CC=CC=C8(C=7))CN2CCCC2CN3C(=O)C(=O)NCC3(CC=9C=CC5=CC=CC=C5(C=9))	ABCN
N1(CCC4=CC=C(OCC)C=C4)C(=O)C(=O)N(CC1(CCCC))C(CC=7C=CC8=CC=CC=C8(C=7))CN2CCCC2CN3C(=O)C(=O)NCC3(CC=9C=CC5=CC=CC=C5(C=9))	ABCO
N1(CCC4=CC=CC=C4)C(=O)C(=O)N(CC1(CCCC))C(CC=7C=CC8=CC=CC=C8(C=7))CN2CCCC2CN3C(=O)C(=O)NCC3(CC=9C=CC5=CC=CC=C5(C=9))	ABCP
N1(CCCC4=CC=C(OC)C(OC)=C4)C(=O)C(=O)N(CC1(CCCC))C(CC=7C=CC8=CC=CC=C8(C=7))CN2CCCC2CN3C(=O)C(=O)NCC3(CC=9C=CC5=CC=CC=C5(C=9))	ABCQ
N1(CC4CCC(C)CC4)C(=O)C(=O)N(CC1(CCC))C(CC=7C=CC8=CC=CC=C8(C=7))CN2CCCC2CN3C(=O)C(=O)NCC3(CC=9C=CC5=CC=CC=C5(C=9))	ABDA
N1(CCCC4CCCCC4)C(=O)C(=O)N(CC1(CCC))C(CC=7C=CC8=CC=CC=C8(C=7))CN2CCCC2CN3C(=O)C(=O)NCC3(CC=9C=CC5=CC=CC=C5(C=9))	ABDB
N1(CC4CCCCC4)C(=O)C(=O)N(CC1(CCC))C(CC=7C=CC8=CC=CC=C8(C=7))CN2CCCC2CN3C(=O)C(=O)NCC3(CC=9C=CC5=CC=CC=C5(C=9))	ABDC
N1(CC4CCCC4)C(=O)C(=O)N(CC1(CCC))C(CC=7C=CC8=CC=CC=C8(C=7))CN2CCCC2CN3C(=O)C(=O)NCC3(CC=9C=CC5=CC=CC=C5(C=9))	ABDD
N1(CC4CCCCCC4)C(=O)C(=O)N(CC1(CCC))C(CC=7C=CC8=CC=CC=C8(C=7))CN2CCCC2CN3C(=O)C(=O)NCC3(CC=9C=CC5=CC=CC=C5(C=9))	ABDE
N1(CC4CCC4)C(=O)C(=O)N(CC1(CCC))C(CC=7C=CC8=CC=CC=C8(C=7))CN2CCCC2CN3C(=O)C(=O)NCC3(CC=9C=CC5=CC=CC=C5(C=9))	ABDF
N1(CCC(C)CC)C(=O)C(=O)N(CC1(CCC))C(CC=7C=CC8=CC=CC=C8(C=7))CN2CCCC2CN3C(=O)C(=O)NCC3(CC=9C=CC4=CC=CC=C4(C=9))	ABDG
N1(CCC4=CC=C(C=C4)C5=CC=CC=C5)C(=O)C(=O)N(CC1(CCC))C(CC=7C=CC8=CC=CC=C8(C=7))CN2CCCC2CN3C(=O)C(=O)NCC3(CC=9C=CC6=CC=CC=C6(C=9))	ABDH
N1(CC4CCC(CC4)C(C)(C)C)C(=O)C(=O)N(CC1(CCC))C(CC=7C=CC8=CC=CC=C8(C=7))CN2CCCC2CN3C(=O)C(=O)NCC3(CC=9C=CC5=CC=CC=C5(C=9))	ABDI
N1(CCC=4C=CC=C(OC)C=4)C(=O)C(=O)N(CC1(CCC))C(CC=7C=CC8=CC=CC=C8(C=7))CN2CCCC2CN3C(=O)C(=O)NCC3(CC=9C=CC5=CC=CC=C5(C=9))	ABDJ
N1(CC(C4=CC=C(C=C4)CC(C)C)C)C(=O)C(=O)N(CC1(CCC))C(CC=7C=CC8=CC=CC=C8(C=7))CN2CCCC2CN3C(=O)C(=O)NCC3(CC=9C=CC5=CC=CC=C5(C=9))	ABDK
N1(CCC=4C=CC=C(C=4)C)C(=O)C(=O)N(CC1(CCC))C(CC=7C=CC8=CC=CC=C8(C=7))CN2CCCC2CN3C(=O)C(=O)NCC3(CC=9C=CC5=CC=CC=C5(C=9))	ABDL
N1(CCC4=CC=C(C=C4)C)C(=O)C(=O)N(CC1(CCC))C(CC=7C=CC8=CC=CC=C8(C=7))CN2CCCC2CN3C(=O)C(=O)NCC3(CC=9C=CC5=CC=CC=C5(C=9))	ABDM
N1(CCC4=CC=C(OC)C=C4)C(=O)C(=O)N(CC1(CCC))C(CC=7C=CC8=CC=CC=C8(C=7))CN2CCCC2CN3C(=O)C(=O)NCC3(CC=9C=CC5=CC=CC=C5(C=9))	ABDN
N1(CCC4=CC=C(OCC)C=C4)C(=O)C(=O)N(CC1(CCC))C(CC=7C=CC8=CC=CC=C8(C=7))CN2CCCC2CN3C(=O)C(=O)NCC3(CC=9C=CC5=CC=CC=C5(C=9))	ABDO
N1(CCC4=CC=CC=C4)C(=O)C(=O)N(CC1(CCC))C(CC=7C=CC8=CC=CC=C8(C=7))CN2CCCC2CN3C(=O)C(=O)NCC3(CC=9C=CC5=CC=CC=C5(C=9))	ABDP
N1(CCCC4=CC=C(OC)C(OC)=C4)C(=O)C(=O)N(CC1(CCC))C(CC=7C=CC8=CC=CC=C8(C=7))CN2CCCC2CN3C(=O)C(=O)NCC3(CC=9C=CC5=CC=CC=C5(C=9))	ABDQ
N1(CC4CCC(C)CC4)C(=O)C(=O)N(CC1(C6=CC=CC=C6))C(CC=7C=CC8=CC=CC=C8(C=7))CN2CCCC2CN3C(=O)C(=O)NCC3(CC=9C=CC5=CC=CC=C5(C=9))	ABEA
N1(CCCC4CCCCC4)C(=O)C(=O)N(CC1(C6=CC=CC=C6))C(CC=7C=CC8=CC=CC=C8(C=7))CN2CCCC2CN3C(=O)C(=O)NCC3(CC=9C=CC5=CC=CC=C5(C=9))	ABEB
N1(CC4CCCCC4)C(=O)C(=O)N(CC1(C6=CC=CC=C6))C(CC=7C=CC8=CC=CC=C8(C=7))CN2CCCC2CN3C(=O)C(=O)NCC3(CC=9C=CC5=CC=CC=C5(C=9))	ABEC
N1(CC4CCCC4)C(=O)C(=O)N(CC1(C6=CC=CC=C6))C(CC=7C=CC8=CC=CC=C8(C=7))CN2CCCC2CN3C(=O)C(=O)NCC3(CC=9C=CC5=CC=CC=C5(C=9))	ABED
N1(CC4CCCCCC4)C(=O)C(=O)N(CC1(C6=CC=CC=C6))C(CC=7C=CC8=CC=CC=C8(C=7))CN2CCCC2CN3C(=O)C(=O)NCC3(CC=9C=CC5=CC=CC=C5(C=9))	ABEE
N1(CC4CCC4)C(=O)C(=O)N(CC1(C6=CC=CC=C6))C(CC=7C=CC8=CC=CC=C8(C=7))CN2CCCC2CN3C(=O)C(=O)NCC3(CC=9C=CC5=CC=CC=C5(C=9))	ABEF
N1(CCC(C)CC)C(=O)C(=O)N(CC1(C6=CC=CC=C6))C(CC=7C=CC8=CC=CC=C8(C=7))CN2CCCC2CN3C(=O)C(=O)NCC3(CC=9C=CC4=CC=CC=C4(C=9))	ABEG
N1(CCC4=CC=C(C=C4)C5=CC=CC=C5)C(=O)C(=O)N(CC1(C6=CC=CC=C6))C(CC=7C=CC8=CC=CC=C8(C=7))CN2CCCC2CN3C(=O)C(=O)NCC3(CC=9C=CC%10=CC=CC=C%10(C=9))	ABEH
N1(CC4CCC(CC4)C(C)(C)C)C(=O)C(=O)N(CC1(C6=CC=CC=C6))C(CC=7C=CC8=CC=CC=C8(C=7))CN2CCCC2CN3C(=O)C(=O)NCC3(CC=9C=CC5=CC=CC=C5(C=9))	ABEI
N1(CCC=4C=CC=C(OC)C=4)C(=O)C(=O)N(CC1(C6=CC=CC=C6))C(CC=7C=CC8=CC=CC=C8(C=7))CN2CCCC2CN3C(=O)C(=O)NCC3(CC=9C=CC5=CC=CC=C5(C=9))	ABEJ
N1(CC(C4=CC=C(C=C4)CC(C)C)C)C(=O)C(=O)N(CC1(C6=CC=CC=C6))C(CC=7C=CC8=CC=CC=C8(C=7))CN2CCCC2CN3C(=O)C(=O)NCC3(CC=9C=CC5=CC=CC=C5(C=9))	ABEK
N1(CCC=4C=CC=C(C=4)C)C(=O)C(=O)N(CC1(C6=CC=CC=C6))C(CC=7C=CC8=CC=CC=C8(C=7))CN2CCCC2CN3C(=O)C(=O)NCC3(CC=9C=CC5=CC=CC=C5(C=9))	ABEL
N1(CCC4=CC=C(C=C4)C)C(=O)C(=O)N(CC1(C6=CC=CC=C6))C(CC=7C=CC8=CC=CC=C8(C=7))CN2CCCC2CN3C(=O)C(=O)NCC3(CC=9C=CC5=CC=CC=C5(C=9))	ABEM
N1(CCC4=CC=C(OC)C=C4)C(=O)C(=O)N(CC1(C6=CC=CC=C6))C(CC=7C=CC8=CC=CC=C8(C=7))CN2CCCC2CN3C(=O)C(=O)NCC3(CC=9C=CC5=CC=CC=C5(C=9))	ABEN
N1(CCC4=CC=C(OCC)C=C4)C(=O)C(=O)N(CC1(C6=CC=CC=C6))C(CC=7C=CC8=CC=CC=C8(C=7))CN2CCCC2CN3C(=O)C(=O)NCC3(CC=9C=CC5=CC=CC=C5(C=9))	ABEO
N1(CCC4=CC=CC=C4)C(=O)C(=O)N(CC1(C6=CC=CC=C6))C(CC=7C=CC8=CC=CC=C8(C=7))CN2CCCC2CN3C(=O)C(=O)NCC3(CC=9C=CC5=CC=CC=C5(C=9))	ABEP
N1(CCCC4=CC=C(OC)C(OC)=C4)C(=O)C(=O)N(CC1(C6=CC=CC=C6))C(CC=7C=CC8=CC=CC=C8(C=7))CN2CCCC2CN3C(=O)C(=O)NCC3(CC=9C=CC5=CC=CC=C5(C=9))	ABEQ
N1(CC4CCC(C)CC4)C(=O)C(=O)N(CC1(C(C)CC))C(CC=7C=CC8=CC=CC=C8(C=7))CN2CCCC2CN3C(=O)C(=O)NCC3(CC=9C=CC5=CC=CC=C5(C=9))	ABFA
N1(CCCC4CCCCC4)C(=O)C(=O)N(CC1(C(C)CC))C(CC=7C=CC8=CC=CC=C8(C=7))CN2CCCC2CN3C(=O)C(=O)NCC3(CC=9C=CC5=CC=CC=C5(C=9))	ABFB
N1(CC4CCCCC4)C(=O)C(=O)N(CC1(C(C)CC))C(CC=7C=CC8=CC=CC=C8(C=7))CN2CCCC2CN3C(=O)C(=O)NCC3(CC=9C=CC5=CC=CC=C5(C=9))	ABFC
N1(CC4CCCC4)C(=O)C(=O)N(CC1(C(C)CC))C(CC=7C=CC8=CC=CC=C8(C=7))CN2CCCC2CN3C(=O)C(=O)NCC3(CC=9C=CC5=CC=CC=C5(C=9))	ABFD
N1(CC4CCCCCC4)C(=O)C(=O)N(CC1(C(C)CC))C(CC=7C=CC8=CC=CC=C8(C=7))CN2CCCC2CN3C(=O)C(=O)NCC3(CC=9C=CC5=CC=CC=C5(C=9))	ABFE
N1(CC4CCC4)C(=O)C(=O)N(CC1(C(C)CC))C(CC=7C=CC8=CC=CC=C8(C=7))CN2CCCC2CN3C(=O)C(=O)NCC3(CC=9C=CC5=CC=CC=C5(C=9))	ABFF
N1(CCC(C)CC)C(=O)C(=O)N(CC1(C(C)CC))C(CC=7C=CC8=CC=CC=C8(C=7))CN2CCCC2CN3C(=O)C(=O)NCC3(CC=9C=CC4=CC=CC=C4(C=9))	ABFG
N1(CCC4=CC=C(C=C4)C5=CC=CC=C5)C(=O)C(=O)N(CC1(C(C)CC))C(CC=7C=CC8=CC=CC=C8(C=7))CN2CCCC2CN3C(=O)C(=O)NCC3(CC=9C=CC6=CC=CC=C6(C=9))	ABFH
N1(CC4CCC(CC4)C(C)(C)C)C(=O)C(=O)N(CC1(C(C)CC))C(CC=7C=CC8=CC=CC=C8(C=7))CN2CCCC2CN3C(=O)C(=O)NCC3(CC=9C=CC5=CC=CC=C5(C=9))	ABFI
N1(CCC=4C=CC=C(OC)C=4)C(=O)C(=O)N(CC1(C(C)CC))C(CC=7C=CC8=CC=CC=C8(C=7))CN2CCCC2CN3C(=O)C(=O)NCC3(CC=9C=CC5=CC=CC=C5(C=9))	ABFJ
N1(CC(C4=CC=C(C=C4)CC(C)C)C)C(=O)C(=O)N(CC1(C(C)CC))C(CC=7C=CC8=CC=CC=C8(C=7))CN2CCCC2CN3C(=O)C(=O)NCC3(CC=9C=CC5=CC=CC=C5(C=9))	ABFK
N1(CCC=4C=CC=C(C=4)C)C(=O)C(=O)N(CC1(C(C)CC))C(CC=7C=CC8=CC=CC=C8(C=7))CN2CCCC2CN3C(=O)C(=O)NCC3(CC=9C=CC5=CC=CC=C5(C=9))	ABFL
N1(CCC4=CC=C(C=C4)C)C(=O)C(=O)N(CC1(C(C)CC))C(CC=7C=CC8=CC=CC=C8(C=7))CN2CCCC2CN3C(=O)C(=O)NCC3(CC=9C=CC5=CC=CC=C5(C=9))	ABFM
N1(CCC4=CC=C(OC)C=C4)C(=O)C(=O)N(CC1(C(C)CC))C(CC=7C=CC8=CC=CC=C8(C=7))CN2CCCC2CN3C(=O)C(=O)NCC3(CC=9C=CC5=CC=CC=C5(C=9))	ABFN
N1(CCC4=CC=C(OCC)C=C4)C(=O)C(=O)N(CC1(C(C)CC))C(CC=7C=CC8=CC=CC=C8(C=7))CN2CCCC2CN3C(=O)C(=O)NCC3(CC=9C=CC5=CC=CC=C5(C=9))	ABFO
N1(CCC4=CC=CC=C4)C(=O)C(=O)N(CC1(C(C)CC))C(CC=7C=CC8=CC=CC=C8(C=7))CN2CCCC2CN3C(=O)C(=O)NCC3(CC=9C=CC5=CC=CC=C5(C=9))	ABFP
N1(CCCC4=CC=C(OC)C(OC)=C4)C(=O)C(=O)N(CC1(C(C)CC))C(CC=7C=CC8=CC=CC=C8(C=7))CN2CCCC2CN3C(=O)C(=O)NCC3(CC=9C=CC5=CC=CC=C5(C=9))	ABFQ
N1(CC4CCC(C)CC4)C(=O)C(=O)N(CC1(C6CCCCC6))C(CC=7C=CC8=CC=CC=C8(C=7))CN2CCCC2CN3C(=O)C(=O)NCC3(CC=9C=CC5=CC=CC=C5(C=9))	ABGA
N1(CCCC4CCCCC4)C(=O)C(=O)N(CC1(C6CCCCC6))C(CC=7C=CC8=CC=CC=C8(C=7))CN2CCCC2CN3C(=O)C(=O)NCC3(CC=9C=CC5=CC=CC=C5(C=9))	ABGB
N1(CC4CCCCC4)C(=O)C(=O)N(CC1(C6CCCCC6))C(CC=7C=CC8=CC=CC=C8(C=7))CN2CCCC2CN3C(=O)C(=O)NCC3(CC=9C=CC5=CC=CC=C5(C=9))	ABGC
N1(CC4CCCC4)C(=O)C(=O)N(CC1(C6CCCCC6))C(CC=7C=CC8=CC=CC=C8(C=7))CN2CCCC2CN3C(=O)C(=O)NCC3(CC=9C=CC5=CC=CC=C5(C=9))	ABGD
N1(CC4CCCCCC4)C(=O)C(=O)N(CC1(C6CCCCC6))C(CC=7C=CC8=CC=CC=C8(C=7))CN2CCCC2CN3C(=O)C(=O)NCC3(CC=9C=CC5=CC=CC=C5(C=9))	ABGE
N1(CC4CCC4)C(=O)C(=O)N(CC1(C6CCCCC6))C(CC=7C=CC8=CC=CC=C8(C=7))CN2CCCC2CN3C(=O)C(=O)NCC3(CC=9C=CC5=CC=CC=C5(C=9))	ABGF
N1(CCC(C)CC)C(=O)C(=O)N(CC1(C6CCCCC6))C(CC=7C=CC8=CC=CC=C8(C=7))CN2CCCC2CN3C(=O)C(=O)NCC3(CC=9C=CC4=CC=CC=C4(C=9))	ABGG
N1(CCC4=CC=C(C=C4)C5=CC=CC=C5)C(=O)C(=O)N(CC1(C6CCCCC6))C(CC=7C=CC8=CC=CC=C8(C=7))CN2CCCC2CN3C(=O)C(=O)NCC3(CC=9C=CC%10=CC=CC=C%10(C=9))	ABGH
N1(CC4CCC(CC4)C(C)(C)C)C(=O)C(=O)N(CC1(C6CCCCC6))C(CC=7C=CC8=CC=CC=C8(C=7))CN2CCCC2CN3C(=O)C(=O)NCC3(CC=9C=CC5=CC=CC=C5(C=9))	ABGI
N1(CCC=4C=CC=C(OC)C=4)C(=O)C(=O)N(CC1(C6CCCCC6))C(CC=7C=CC8=CC=CC=C8(C=7))CN2CCCC2CN3C(=O)C(=O)NCC3(CC=9C=CC5=CC=CC=C5(C=9))	ABGJ
N1(CC(C4=CC=C(C=C4)CC(C)C)C)C(=O)C(=O)N(CC1(C6CCCCC6))C(CC=7C=CC8=CC=CC=C8(C=7))CN2CCCC2CN3C(=O)C(=O)NCC3(CC=9C=CC5=CC=CC=C5(C=9))	ABGK
N1(CCC=4C=CC=C(C=4)C)C(=O)C(=O)N(CC1(C6CCCCC6))C(CC=7C=CC8=CC=CC=C8(C=7))CN2CCCC2CN3C(=O)C(=O)NCC3(CC=9C=CC5=CC=CC=C5(C=9))	ABGL
N1(CCC4=CC=C(C=C4)C)C(=O)C(=O)N(CC1(C6CCCCC6))C(CC=7C=CC8=CC=CC=C8(C=7))CN2CCCC2CN3C(=O)C(=O)NCC3(CC=9C=CC5=CC=CC=C5(C=9))	ABGM
N1(CCC4=CC=C(OC)C=C4)C(=O)C(=O)N(CC1(C6CCCCC6))C(CC=7C=CC8=CC=CC=C8(C=7))CN2CCCC2CN3C(=O)C(=O)NCC3(CC=9C=CC5=CC=CC=C5(C=9))	ABGN
N1(CCC4=CC=C(OCC)C=C4)C(=O)C(=O)N(CC1(C6CCCCC6))C(CC=7C=CC8=CC=CC=C8(C=7))CN2CCCC2CN3C(=O)C(=O)NCC3(CC=9C=CC5=CC=CC=C5(C=9))	ABGO
N1(CCC4=CC=CC=C4)C(=O)C(=O)N(CC1(C6CCCCC6))C(CC=7C=CC8=CC=CC=C8(C=7))CN2CCCC2CN3C(=O)C(=O)NCC3(CC=9C=CC5=CC=CC=C5(C=9))	ABGP
N1(CCCC4=CC=C(OC)C(OC)=C4)C(=O)C(=O)N(CC1(C6CCCCC6))C(CC=7C=CC8=CC=CC=C8(C=7))CN2CCCC2CN3C(=O)C(=O)NCC3(CC=9C=CC5=CC=CC=C5(C=9))	ABGQ
N1(CC4CCC(C)CC4)C(=O)C(=O)N(CC1(CC6=CC=CC=C6))C(CC=7C=CC8=CC=CC=C8(C=7))CN2CCCC2CN3C(=O)C(=O)NCC3(CC=9C=CC5=CC=CC=C5(C=9))	ABHA
N1(CCCC4CCCCC4)C(=O)C(=O)N(CC1(CC6=CC=CC=C6))C(CC=7C=CC8=CC=CC=C8(C=7))CN2CCCC2CN3C(=O)C(=O)NCC3(CC=9C=CC5=CC=CC=C5(C=9))	ABHB
N1(CC4CCCCC4)C(=O)C(=O)N(CC1(CC6=CC=CC=C6))C(CC=7C=CC8=CC=CC=C8(C=7))CN2CCCC2CN3C(=O)C(=O)NCC3(CC=9C=CC5=CC=CC=C5(C=9))	ABHC
N1(CC4CCCC4)C(=O)C(=O)N(CC1(CC6=CC=CC=C6))C(CC=7C=CC8=CC=CC=C8(C=7))CN2CCCC2CN3C(=O)C(=O)NCC3(CC=9C=CC5=CC=CC=C5(C=9))	ABHD
N1(CC4CCCCCC4)C(=O)C(=O)N(CC1(CC6=CC=CC=C6))C(CC=7C=CC8=CC=CC=C8(C=7))CN2CCCC2CN3C(=O)C(=O)NCC3(CC=9C=CC5=CC=CC=C5(C=9))	ABHE
N1(CC4CCC4)C(=O)C(=O)N(CC1(CC6=CC=CC=C6))C(CC=7C=CC8=CC=CC=C8(C=7))CN2CCCC2CN3C(=O)C(=O)NCC3(CC=9C=CC5=CC=CC=C5(C=9))	ABHF
N1(CCC(C)CC)C(=O)C(=O)N(CC1(CC6=CC=CC=C6))C(CC=7C=CC8=CC=CC=C8(C=7))CN2CCCC2CN3C(=O)C(=O)NCC3(CC=9C=CC4=CC=CC=C4(C=9))	ABHG
N1(CCC4=CC=C(C=C4)C5=CC=CC=C5)C(=O)C(=O)N(CC1(CC6=CC=CC=C6))C(CC=7C=CC8=CC=CC=C8(C=7))CN2CCCC2CN3C(=O)C(=O)NCC3(CC=9C=CC%10=CC=CC=C%10(C=9))	ABHH
N1(CC4CCC(CC4)C(C)(C)C)C(=O)C(=O)N(CC1(CC6=CC=CC=C6))C(CC=7C=CC8=CC=CC=C8(C=7))CN2CCCC2CN3C(=O)C(=O)NCC3(CC=9C=CC5=CC=CC=C5(C=9))	ABHI
N1(CCC=4C=CC=C(OC)C=4)C(=O)C(=O)N(CC1(CC6=CC=CC=C6))C(CC=7C=CC8=CC=CC=C8(C=7))CN2CCCC2CN3C(=O)C(=O)NCC3(CC=9C=CC5=CC=CC=C5(C=9))	ABHJ
N1(CC(C4=CC=C(C=C4)CC(C)C)C)C(=O)C(=O)N(CC1(CC6=CC=CC=C6))C(CC=7C=CC8=CC=CC=C8(C=7))CN2CCCC2CN3C(=O)C(=O)NCC3(CC=9C=CC5=CC=CC=C5(C=9))	ABHK
N1(CCC=4C=CC=C(C=4)C)C(=O)C(=O)N(CC1(CC6=CC=CC=C6))C(CC=7C=CC8=CC=CC=C8(C=7))CN2CCCC2CN3C(=O)C(=O)NCC3(CC=9C=CC5=CC=CC=C5(C=9))	ABHL
N1(CCC4=CC=C(C=C4)C)C(=O)C(=O)N(CC1(CC6=CC=CC=C6))C(CC=7C=CC8=CC=CC=C8(C=7))CN2CCCC2CN3C(=O)C(=O)NCC3(CC=9C=CC5=CC=CC=C5(C=9))	ABHM
N1(CCC4=CC=C(OC)C=C4)C(=O)C(=O)N(CC1(CC6=CC=CC=C6))C(CC=7C=CC8=CC=CC=C8(C=7))CN2CCCC2CN3C(=O)C(=O)NCC3(CC=9C=CC5=CC=CC=C5(C=9))	ABHN
N1(CCC4=CC=C(OCC)C=C4)C(=O)C(=O)N(CC1(CC6=CC=CC=C6))C(CC=7C=CC8=CC=CC=C8(C=7))CN2CCCC2CN3C(=O)C(=O)NCC3(CC=9C=CC5=CC=CC=C5(C=9))	ABHO
N1(CCC4=CC=CC=C4)C(=O)C(=O)N(CC1(CC6=CC=CC=C6))C(CC=7C=CC8=CC=CC=C8(C=7))CN2CCCC2CN3C(=O)C(=O)NCC3(CC=9C=CC5=CC=CC=C5(C=9))	ABHP
N1(CCCC4=CC=C(OC)C(OC)=C4)C(=O)C(=O)N(CC1(CC6=CC=CC=C6))C(CC=7C=CC8=CC=CC=C8(C=7))CN2CCCC2CN3C(=O)C(=O)NCC3(CC=9C=CC5=CC=CC=C5(C=9))	ABHQ
N1(CC4CCC(C)CC4)C(=O)C(=O)N(CC1(CCC))C(CC=7C=CC8=CC=CC=C8(C=7))CN2CCCC2CN3C(=O)C(=O)NCC3(CC=9C=CC5=CC=CC=C5(C=9))	ABIA
N1(CCCC4CCCCC4)C(=O)C(=O)N(CC1(CCC))C(CC=7C=CC8=CC=CC=C8(C=7))CN2CCCC2CN3C(=O)C(=O)NCC3(CC=9C=CC5=CC=CC=C5(C=9))	ABIB
N1(CC4CCCCC4)C(=O)C(=O)N(CC1(CCC))C(CC=7C=CC8=CC=CC=C8(C=7))CN2CCCC2CN3C(=O)C(=O)NCC3(CC=9C=CC5=CC=CC=C5(C=9))	ABIC
N1(CC4CCCC4)C(=O)C(=O)N(CC1(CCC))C(CC=7C=CC8=CC=CC=C8(C=7))CN2CCCC2CN3C(=O)C(=O)NCC3(CC=9C=CC5=CC=CC=C5(C=9))	ABID
N1(CC4CCCCCC4)C(=O)C(=O)N(CC1(CCC))C(CC=7C=CC8=CC=CC=C8(C=7))CN2CCCC2CN3C(=O)C(=O)NCC3(CC=9C=CC5=CC=CC=C5(C=9))	ABIE
N1(CC4CCC4)C(=O)C(=O)N(CC1(CCC))C(CC=7C=CC8=CC=CC=C8(C=7))CN2CCCC2CN3C(=O)C(=O)NCC3(CC=9C=CC5=CC=CC=C5(C=9))	ABIF
N1(CCC(C)CC)C(=O)C(=O)N(CC1(CCC))C(CC=7C=CC8=CC=CC=C8(C=7))CN2CCCC2CN3C(=O)C(=O)NCC3(CC=9C=CC4=CC=CC=C4(C=9))	ABIG
N1(CCC4=CC=C(C=C4)C5=CC=CC=C5)C(=O)C(=O)N(CC1(CCC))C(CC=7C=CC8=CC=CC=C8(C=7))CN2CCCC2CN3C(=O)C(=O)NCC3(CC=9C=CC6=CC=CC=C6(C=9))	ABIH
N1(CC4CCC(CC4)C(C)(C)C)C(=O)C(=O)N(CC1(CCC))C(CC=7C=CC8=CC=CC=C8(C=7))CN2CCCC2CN3C(=O)C(=O)NCC3(CC=9C=CC5=CC=CC=C5(C=9))	ABII
N1(CCC=4C=CC=C(OC)C=4)C(=O)C(=O)N(CC1(CCC))C(CC=7C=CC8=CC=CC=C8(C=7))CN2CCCC2CN3C(=O)C(=O)NCC3(CC=9C=CC5=CC=CC=C5(C=9))	ABIJ
N1(CC(C4=CC=C(C=C4)CC(C)C)C)C(=O)C(=O)N(CC1(CCC))C(CC=7C=CC8=CC=CC=C8(C=7))CN2CCCC2CN3C(=O)C(=O)NCC3(CC=9C=CC5=CC=CC=C5(C=9))	ABIK
N1(CCC=4C=CC=C(C=4)C)C(=O)C(=O)N(CC1(CCC))C(CC=7C=CC8=CC=CC=C8(C=7))CN2CCCC2CN3C(=O)C(=O)NCC3(CC=9C=CC5=CC=CC=C5(C=9))	ABIL
N1(CCC4=CC=C(C=C4)C)C(=O)C(=O)N(CC1(CCC))C(CC=7C=CC8=CC=CC=C8(C=7))CN2CCCC2CN3C(=O)C(=O)NCC3(CC=9C=CC5=CC=CC=C5(C=9))	ABIM
N1(CCC4=CC=C(OC)C=C4)C(=O)C(=O)N(CC1(CCC))C(CC=7C=CC8=CC=CC=C8(C=7))CN2CCCC2CN3C(=O)C(=O)NCC3(CC=9C=CC5=CC=CC=C5(C=9))	ABIN
N1(CCC4=CC=C(OCC)C=C4)C(=O)C(=O)N(CC1(CCC))C(CC=7C=CC8=CC=CC=C8(C=7))CN2CCCC2CN3C(=O)C(=O)NCC3(CC=9C=CC5=CC=CC=C5(C=9))	ABIO
N1(CCC4=CC=CC=C4)C(=O)C(=O)N(CC1(CCC))C(CC=7C=CC8=CC=CC=C8(C=7))CN2CCCC2CN3C(=O)C(=O)NCC3(CC=9C=CC5=CC=CC=C5(C=9))	ABIP
N1(CCCC4=CC=C(OC)C(OC)=C4)C(=O)C(=O)N(CC1(CCC))C(CC=7C=CC8=CC=CC=C8(C=7))CN2CCCC2CN3C(=O)C(=O)NCC3(CC=9C=CC5=CC=CC=C5(C=9))	ABIQ
N1(CC4CCC(C)CC4)C(=O)C(=O)N(CC1(CC6=CC=CC=C6))C(C7CCCCC7)CN2CCCC2CN3C(=O)C(=O)NCC3(CC=9C=CC5=CC=CC=C5(C=9))	ACAA
N1(CCCC4CCCCC4)C(=O)C(=O)N(CC1(CC6=CC=CC=C6))C(C7CCCCC7)CN2CCCC2CN3C(=O)C(=O)NCC3(CC=9C=CC5=CC=CC=C5(C=9))	ACAB
N1(CC4CCCCC4)C(=O)C(=O)N(CC1(CC6=CC=CC=C6))C(C7CCCCC7)CN2CCCC2CN3C(=O)C(=O)NCC3(CC=9C=CC5=CC=CC=C5(C=9))	ACAC
N1(CC4CCCC4)C(=O)C(=O)N(CC1(CC6=CC=CC=C6))C(C7CCCCC7)CN2CCCC2CN3C(=O)C(=O)NCC3(CC=9C=CC5=CC=CC=C5(C=9))	ACAD
N1(CC4CCCCCC4)C(=O)C(=O)N(CC1(CC6=CC=CC=C6))C(C7CCCCC7)CN2CCCC2CN3C(=O)C(=O)NCC3(CC=9C=CC5=CC=CC=C5(C=9))	ACAE
N1(CC4CCC4)C(=O)C(=O)N(CC1(CC6=CC=CC=C6))C(C7CCCCC7)CN2CCCC2CN3C(=O)C(=O)NCC3(CC=9C=CC5=CC=CC=C5(C=9))	ACAF
N1(CCC(C)CC)C(=O)C(=O)N(CC1(CC6=CC=CC=C6))C(C7CCCCC7)CN2CCCC2CN3C(=O)C(=O)NCC3(CC=9C=CC4=CC=CC=C4(C=9))	ACAG
N1(CCC4=CC=C(C=C4)C5=CC=CC=C5)C(=O)C(=O)N(CC1(CC6=CC=CC=C6))C(C7CCCCC7)CN2CCCC2CN3C(=O)C(=O)NCC3(CC=9C=CC8=CC=CC=C8(C=9))	ACAH
N1(CC4CCC(CC4)C(C)(C)C)C(=O)C(=O)N(CC1(CC6=CC=CC=C6))C(C7CCCCC7)CN2CCCC2CN3C(=O)C(=O)NCC3(CC=9C=CC5=CC=CC=C5(C=9))	ACAI
N1(CCC=4C=CC=C(OC)C=4)C(=O)C(=O)N(CC1(CC6=CC=CC=C6))C(C7CCCCC7)CN2CCCC2CN3C(=O)C(=O)NCC3(CC=9C=CC5=CC=CC=C5(C=9))	ACAJ
N1(CC(C4=CC=C(C=C4)CC(C)C)C)C(=O)C(=O)N(CC1(CC6=CC=CC=C6))C(C7CCCCC7)CN2CCCC2CN3C(=O)C(=O)NCC3(CC=9C=CC5=CC=CC=C5(C=9))	ACAK
N1(CCC=4C=CC=C(C=4)C)C(=O)C(=O)N(CC1(CC6=CC=CC=C6))C(C7CCCCC7)CN2CCCC2CN3C(=O)C(=O)NCC3(CC=9C=CC5=CC=CC=C5(C=9))	ACAL
N1(CCC4=CC=C(C=C4)C)C(=O)C(=O)N(CC1(CC6=CC=CC=C6))C(C7CCCCC7)CN2CCCC2CN3C(=O)C(=O)NCC3(CC=9C=CC5=CC=CC=C5(C=9))	ACAM
N1(CCC4=CC=C(OC)C=C4)C(=O)C(=O)N(CC1(CC6=CC=CC=C6))C(C7CCCCC7)CN2CCCC2CN3C(=O)C(=O)NCC3(CC=9C=CC5=CC=CC=C5(C=9))	ACAN
N1(CCC4=CC=C(OCC)C=C4)C(=O)C(=O)N(CC1(CC6=CC=CC=C6))C(C7CCCCC7)CN2CCCC2CN3C(=O)C(=O)NCC3(CC=9C=CC5=CC=CC=C5(C=9))	ACAO
N1(CCC4=CC=CC=C4)C(=O)C(=O)N(CC1(CC6=CC=CC=C6))C(C7CCCCC7)CN2CCCC2CN3C(=O)C(=O)NCC3(CC=9C=CC5=CC=CC=C5(C=9))	ACAP
N1(CCCC4=CC=C(OC)C(OC)=C4)C(=O)C(=O)N(CC1(CC6=CC=CC=C6))C(C7CCCCC7)CN2CCCC2CN3C(=O)C(=O)NCC3(CC=9C=CC5=CC=CC=C5(C=9))	ACAQ
N1(CC4CCC(C)CC4)C(=O)C(=O)N(CC1(CC6=CC=C(O)C=C6))C(C7CCCCC7)CN2CCCC2CN3C(=O)C(=O)NCC3(CC=9C=CC5=CC=CC=C5(C=9))	ACBA
N1(CCCC4CCCCC4)C(=O)C(=O)N(CC1(CC6=CC=C(O)C=C6))C(C7CCCCC7)CN2CCCC2CN3C(=O)C(=O)NCC3(CC=9C=CC5=CC=CC=C5(C=9))	ACBB
N1(CC4CCCCC4)C(=O)C(=O)N(CC1(CC6=CC=C(O)C=C6))C(C7CCCCC7)CN2CCCC2CN3C(=O)C(=O)NCC3(CC=9C=CC5=CC=CC=C5(C=9))	ACBC
N1(CC4CCCC4)C(=O)C(=O)N(CC1(CC6=CC=C(O)C=C6))C(C7CCCCC7)CN2CCCC2CN3C(=O)C(=O)NCC3(CC=9C=CC5=CC=CC=C5(C=9))	ACBD
N1(CC4CCCCCC4)C(=O)C(=O)N(CC1(CC6=CC=C(O)C=C6))C(C7CCCCC7)CN2CCCC2CN3C(=O)C(=O)NCC3(CC=9C=CC5=CC=CC=C5(C=9))	ACBE
N1(CC4CCC4)C(=O)C(=O)N(CC1(CC6=CC=C(O)C=C6))C(C7CCCCC7)CN2CCCC2CN3C(=O)C(=O)NCC3(CC=9C=CC5=CC=CC=C5(C=9))	ACBF
N1(CCC(C)CC)C(=O)C(=O)N(CC1(CC6=CC=C(O)C=C6))C(C7CCCCC7)CN2CCCC2CN3C(=O)C(=O)NCC3(CC=9C=CC4=CC=CC=C4(C=9))	ACBG
N1(CCC4=CC=C(C=C4)C5=CC=CC=C5)C(=O)C(=O)N(CC1(CC6=CC=C(O)C=C6))C(C7CCCCC7)CN2CCCC2CN3C(=O)C(=O)NCC3(CC=9C=CC8=CC=CC=C8(C=9))	ACBH
N1(CC4CCC(CC4)C(C)(C)C)C(=O)C(=O)N(CC1(CC6=CC=C(O)C=C6))C(C7CCCCC7)CN2CCCC2CN3C(=O)C(=O)NCC3(CC=9C=CC5=CC=CC=C5(C=9))	ACBI
N1(CCC=4C=CC=C(OC)C=4)C(=O)C(=O)N(CC1(CC6=CC=C(O)C=C6))C(C7CCCCC7)CN2CCCC2CN3C(=O)C(=O)NCC3(CC=9C=CC5=CC=CC=C5(C=9))	ACBJ
N1(CC(C4=CC=C(C=C4)CC(C)C)C)C(=O)C(=O)N(CC1(CC6=CC=C(O)C=C6))C(C7CCCCC7)CN2CCCC2CN3C(=O)C(=O)NCC3(CC=9C=CC5=CC=CC=C5(C=9))	ACBK
N1(CCC=4C=CC=C(C=4)C)C(=O)C(=O)N(CC1(CC6=CC=C(O)C=C6))C(C7CCCCC7)CN2CCCC2CN3C(=O)C(=O)NCC3(CC=9C=CC5=CC=CC=C5(C=9))	ACBL
N1(CCC4=CC=C(C=C4)C)C(=O)C(=O)N(CC1(CC6=CC=C(O)C=C6))C(C7CCCCC7)CN2CCCC2CN3C(=O)C(=O)NCC3(CC=9C=CC5=CC=CC=C5(C=9))	ACBM
N1(CCC4=CC=C(OC)C=C4)C(=O)C(=O)N(CC1(CC6=CC=C(O)C=C6))C(C7CCCCC7)CN2CCCC2CN3C(=O)C(=O)NCC3(CC=9C=CC5=CC=CC=C5(C=9))	ACBN
N1(CCC4=CC=C(OCC)C=C4)C(=O)C(=O)N(CC1(CC6=CC=C(O)C=C6))C(C7CCCCC7)CN2CCCC2CN3C(=O)C(=O)NCC3(CC=9C=CC5=CC=CC=C5(C=9))	ACBO
N1(CCC4=CC=CC=C4)C(=O)C(=O)N(CC1(CC6=CC=C(O)C=C6))C(C7CCCCC7)CN2CCCC2CN3C(=O)C(=O)NCC3(CC=9C=CC5=CC=CC=C5(C=9))	ACBP
N1(CCCC4=CC=C(OC)C(OC)=C4)C(=O)C(=O)N(CC1(CC6=CC=C(O)C=C6))C(C7CCCCC7)CN2CCCC2CN3C(=O)C(=O)NCC3(CC=9C=CC5=CC=CC=C5(C=9))	ACBQ
N1(CC4CCC(C)CC4)C(=O)C(=O)N(CC1(CCCC))C(C7CCCCC7)CN2CCCC2CN3C(=O)C(=O)NCC3(CC=9C=CC5=CC=CC=C5(C=9))	ACCA
N1(CCCC4CCCCC4)C(=O)C(=O)N(CC1(CCCC))C(C7CCCCC7)CN2CCCC2CN3C(=O)C(=O)NCC3(CC=9C=CC5=CC=CC=C5(C=9))	ACCB
N1(CC4CCCCC4)C(=O)C(=O)N(CC1(CCCC))C(C7CCCCC7)CN2CCCC2CN3C(=O)C(=O)NCC3(CC=9C=CC5=CC=CC=C5(C=9))	ACCC
N1(CC4CCCC4)C(=O)C(=O)N(CC1(CCCC))C(C7CCCCC7)CN2CCCC2CN3C(=O)C(=O)NCC3(CC=9C=CC5=CC=CC=C5(C=9))	ACCD
N1(CC4CCCCCC4)C(=O)C(=O)N(CC1(CCCC))C(C7CCCCC7)CN2CCCC2CN3C(=O)C(=O)NCC3(CC=9C=CC5=CC=CC=C5(C=9))	ACCE
N1(CC4CCC4)C(=O)C(=O)N(CC1(CCCC))C(C7CCCCC7)CN2CCCC2CN3C(=O)C(=O)NCC3(CC=9C=CC5=CC=CC=C5(C=9))	ACCF
N1(CCC(C)CC)C(=O)C(=O)N(CC1(CCCC))C(C7CCCCC7)CN2CCCC2CN3C(=O)C(=O)NCC3(CC=9C=CC4=CC=CC=C4(C=9))	ACCG
N1(CCC4=CC=C(C=C4)C5=CC=CC=C5)C(=O)C(=O)N(CC1(CCCC))C(C7CCCCC7)CN2CCCC2CN3C(=O)C(=O)NCC3(CC=9C=CC6=CC=CC=C6(C=9))	ACCH
N1(CC4CCC(CC4)C(C)(C)C)C(=O)C(=O)N(CC1(CCCC))C(C7CCCCC7)CN2CCCC2CN3C(=O)C(=O)NCC3(CC=9C=CC5=CC=CC=C5(C=9))	ACCI
N1(CCC=4C=CC=C(OC)C=4)C(=O)C(=O)N(CC1(CCCC))C(C7CCCCC7)CN2CCCC2CN3C(=O)C(=O)NCC3(CC=9C=CC5=CC=CC=C5(C=9))	ACCJ
N1(CC(C4=CC=C(C=C4)CC(C)C)C)C(=O)C(=O)N(CC1(CCCC))C(C7CCCCC7)CN2CCCC2CN3C(=O)C(=O)NCC3(CC=9C=CC5=CC=CC=C5(C=9))	ACCK
N1(CCC=4C=CC=C(C=4)C)C(=O)C(=O)N(CC1(CCCC))C(C7CCCCC7)CN2CCCC2CN3C(=O)C(=O)NCC3(CC=9C=CC5=CC=CC=C5(C=9))	ACCL
N1(CCC4=CC=C(C=C4)C)C(=O)C(=O)N(CC1(CCCC))C(C7CCCCC7)CN2CCCC2CN3C(=O)C(=O)NCC3(CC=9C=CC5=CC=CC=C5(C=9))	ACCM
N1(CCC4=CC=C(OC)C=C4)C(=O)C(=O)N(CC1(CCCC))C(C7CCCCC7)CN2CCCC2CN3C(=O)C(=O)NCC3(CC=9C=CC5=CC=CC=C5(C=9))	ACCN
N1(CCC4=CC=C(OCC)C=C4)C(=O)C(=O)N(CC1(CCCC))C(C7CCCCC7)CN2CCCC2CN3C(=O)C(=O)NCC3(CC=9C=CC5=CC=CC=C5(C=9))	ACCO
N1(CCC4=CC=CC=C4)C(=O)C(=O)N(CC1(CCCC))C(C7CCCCC7)CN2CCCC2CN3C(=O)C(=O)NCC3(CC=9C=CC5=CC=CC=C5(C=9))	ACCP
N1(CCCC4=CC=C(OC)C(OC)=C4)C(=O)C(=O)N(CC1(CCCC))C(C7CCCCC7)CN2CCCC2CN3C(=O)C(=O)NCC3(CC=9C=CC5=CC=CC=C5(C=9))	ACCQ
N1(CC4CCC(C)CC4)C(=O)C(=O)N(CC1(CCC))C(C7CCCCC7)CN2CCCC2CN3C(=O)C(=O)NCC3(CC=9C=CC5=CC=CC=C5(C=9))	ACDA
N1(CCCC4CCCCC4)C(=O)C(=O)N(CC1(CCC))C(C7CCCCC7)CN2CCCC2CN3C(=O)C(=O)NCC3(CC=9C=CC5=CC=CC=C5(C=9))	ACDB
N1(CC4CCCCC4)C(=O)C(=O)N(CC1(CCC))C(C7CCCCC7)CN2CCCC2CN3C(=O)C(=O)NCC3(CC=9C=CC5=CC=CC=C5(C=9))	ACDC
N1(CC4CCCC4)C(=O)C(=O)N(CC1(CCC))C(C7CCCCC7)CN2CCCC2CN3C(=O)C(=O)NCC3(CC=9C=CC5=CC=CC=C5(C=9))	ACDD
N1(CC4CCCCCC4)C(=O)C(=O)N(CC1(CCC))C(C7CCCCC7)CN2CCCC2CN3C(=O)C(=O)NCC3(CC=9C=CC5=CC=CC=C5(C=9))	ACDE
N1(CC4CCC4)C(=O)C(=O)N(CC1(CCC))C(C7CCCCC7)CN2CCCC2CN3C(=O)C(=O)NCC3(CC=9C=CC5=CC=CC=C5(C=9))	ACDF
N1(CCC(C)CC)C(=O)C(=O)N(CC1(CCC))C(C7CCCCC7)CN2CCCC2CN3C(=O)C(=O)NCC3(CC=9C=CC4=CC=CC=C4(C=9))	ACDG
N1(CCC4=CC=C(C=C4)C5=CC=CC=C5)C(=O)C(=O)N(CC1(CCC))C(C7CCCCC7)CN2CCCC2CN3C(=O)C(=O)NCC3(CC=9C=CC6=CC=CC=C6(C=9))	ACDH
N1(CC4CCC(CC4)C(C)(C)C)C(=O)C(=O)N(CC1(CCC))C(C7CCCCC7)CN2CCCC2CN3C(=O)C(=O)NCC3(CC=9C=CC5=CC=CC=C5(C=9))	ACDI
N1(CCC=4C=CC=C(OC)C=4)C(=O)C(=O)N(CC1(CCC))C(C7CCCCC7)CN2CCCC2CN3C(=O)C(=O)NCC3(CC=9C=CC5=CC=CC=C5(C=9))	ACDJ
N1(CC(C4=CC=C(C=C4)CC(C)C)C)C(=O)C(=O)N(CC1(CCC))C(C7CCCCC7)CN2CCCC2CN3C(=O)C(=O)NCC3(CC=9C=CC5=CC=CC=C5(C=9))	ACDK
N1(CCC=4C=CC=C(C=4)C)C(=O)C(=O)N(CC1(CCC))C(C7CCCCC7)CN2CCCC2CN3C(=O)C(=O)NCC3(CC=9C=CC5=CC=CC=C5(C=9))	ACDL
N1(CCC4=CC=C(C=C4)C)C(=O)C(=O)N(CC1(CCC))C(C7CCCCC7)CN2CCCC2CN3C(=O)C(=O)NCC3(CC=9C=CC5=CC=CC=C5(C=9))	ACDM
N1(CCC4=CC=C(OC)C=C4)C(=O)C(=O)N(CC1(CCC))C(C7CCCCC7)CN2CCCC2CN3C(=O)C(=O)NCC3(CC=9C=CC5=CC=CC=C5(C=9))	ACDN
N1(CCC4=CC=C(OCC)C=C4)C(=O)C(=O)N(CC1(CCC))C(C7CCCCC7)CN2CCCC2CN3C(=O)C(=O)NCC3(CC=9C=CC5=CC=CC=C5(C=9))	ACDO
N1(CCC4=CC=CC=C4)C(=O)C(=O)N(CC1(CCC))C(C7CCCCC7)CN2CCCC2CN3C(=O)C(=O)NCC3(CC=9C=CC5=CC=CC=C5(C=9))	ACDP
N1(CCCC4=CC=C(OC)C(OC)=C4)C(=O)C(=O)N(CC1(CCC))C(C7CCCCC7)CN2CCCC2CN3C(=O)C(=O)NCC3(CC=9C=CC5=CC=CC=C5(C=9))	ACDQ
N1(CC4CCC(C)CC4)C(=O)C(=O)N(CC1(C6=CC=CC=C6))C(C7CCCCC7)CN2CCCC2CN3C(=O)C(=O)NCC3(CC=9C=CC5=CC=CC=C5(C=9))	ACEA
N1(CCCC4CCCCC4)C(=O)C(=O)N(CC1(C6=CC=CC=C6))C(C7CCCCC7)CN2CCCC2CN3C(=O)C(=O)NCC3(CC=9C=CC5=CC=CC=C5(C=9))	ACEB
N1(CC4CCCCC4)C(=O)C(=O)N(CC1(C6=CC=CC=C6))C(C7CCCCC7)CN2CCCC2CN3C(=O)C(=O)NCC3(CC=9C=CC5=CC=CC=C5(C=9))	ACEC
N1(CC4CCCC4)C(=O)C(=O)N(CC1(C6=CC=CC=C6))C(C7CCCCC7)CN2CCCC2CN3C(=O)C(=O)NCC3(CC=9C=CC5=CC=CC=C5(C=9))	ACED
N1(CC4CCCCCC4)C(=O)C(=O)N(CC1(C6=CC=CC=C6))C(C7CCCCC7)CN2CCCC2CN3C(=O)C(=O)NCC3(CC=9C=CC5=CC=CC=C5(C=9))	ACEE
N1(CC4CCC4)C(=O)C(=O)N(CC1(C6=CC=CC=C6))C(C7CCCCC7)CN2CCCC2CN3C(=O)C(=O)NCC3(CC=9C=CC5=CC=CC=C5(C=9))	ACEF
N1(CCC(C)CC)C(=O)C(=O)N(CC1(C6=CC=CC=C6))C(C7CCCCC7)CN2CCCC2CN3C(=O)C(=O)NCC3(CC=9C=CC4=CC=CC=C4(C=9))	ACEG
N1(CCC4=CC=C(C=C4)C5=CC=CC=C5)C(=O)C(=O)N(CC1(C6=CC=CC=C6))C(C7CCCCC7)CN2CCCC2CN3C(=O)C(=O)NCC3(CC=9C=CC8=CC=CC=C8(C=9))	ACEH
N1(CC4CCC(CC4)C(C)(C)C)C(=O)C(=O)N(CC1(C6=CC=CC=C6))C(C7CCCCC7)CN2CCCC2CN3C(=O)C(=O)NCC3(CC=9C=CC5=CC=CC=C5(C=9))	ACEI
N1(CCC=4C=CC=C(OC)C=4)C(=O)C(=O)N(CC1(C6=CC=CC=C6))C(C7CCCCC7)CN2CCCC2CN3C(=O)C(=O)NCC3(CC=9C=CC5=CC=CC=C5(C=9))	ACEJ
N1(CC(C4=CC=C(C=C4)CC(C)C)C)C(=O)C(=O)N(CC1(C6=CC=CC=C6))C(C7CCCCC7)CN2CCCC2CN3C(=O)C(=O)NCC3(CC=9C=CC5=CC=CC=C5(C=9))	ACEK
N1(CCC=4C=CC=C(C=4)C)C(=O)C(=O)N(CC1(C6=CC=CC=C6))C(C7CCCCC7)CN2CCCC2CN3C(=O)C(=O)NCC3(CC=9C=CC5=CC=CC=C5(C=9))	ACEL
N1(CCC4=CC=C(C=C4)C)C(=O)C(=O)N(CC1(C6=CC=CC=C6))C(C7CCCCC7)CN2CCCC2CN3C(=O)C(=O)NCC3(CC=9C=CC5=CC=CC=C5(C=9))	ACEM
N1(CCC4=CC=C(OC)C=C4)C(=O)C(=O)N(CC1(C6=CC=CC=C6))C(C7CCCCC7)CN2CCCC2CN3C(=O)C(=O)NCC3(CC=9C=CC5=CC=CC=C5(C=9))	ACEN
N1(CCC4=CC=C(OCC)C=C4)C(=O)C(=O)N(CC1(C6=CC=CC=C6))C(C7CCCCC7)CN2CCCC2CN3C(=O)C(=O)NCC3(CC=9C=CC5=CC=CC=C5(C=9))	ACEO
N1(CCC4=CC=CC=C4)C(=O)C(=O)N(CC1(C6=CC=CC=C6))C(C7CCCCC7)CN2CCCC2CN3C(=O)C(=O)NCC3(CC=9C=CC5=CC=CC=C5(C=9))	ACEP
N1(CCCC4=CC=C(OC)C(OC)=C4)C(=O)C(=O)N(CC1(C6=CC=CC=C6))C(C7CCCCC7)CN2CCCC2CN3C(=O)C(=O)NCC3(CC=9C=CC5=CC=CC=C5(C=9))	ACEQ
N1(CC4CCC(C)CC4)C(=O)C(=O)N(CC1(C(C)CC))C(C7CCCCC7)CN2CCCC2CN3C(=O)C(=O)NCC3(CC=9C=CC5=CC=CC=C5(C=9))	ACFA
N1(CCCC4CCCCC4)C(=O)C(=O)N(CC1(C(C)CC))C(C7CCCCC7)CN2CCCC2CN3C(=O)C(=O)NCC3(CC=9C=CC5=CC=CC=C5(C=9))	ACFB
N1(CC4CCCCC4)C(=O)C(=O)N(CC1(C(C)CC))C(C7CCCCC7)CN2CCCC2CN3C(=O)C(=O)NCC3(CC=9C=CC5=CC=CC=C5(C=9))	ACFC
N1(CC4CCCC4)C(=O)C(=O)N(CC1(C(C)CC))C(C7CCCCC7)CN2CCCC2CN3C(=O)C(=O)NCC3(CC=9C=CC5=CC=CC=C5(C=9))	ACFD
N1(CC4CCCCCC4)C(=O)C(=O)N(CC1(C(C)CC))C(C7CCCCC7)CN2CCCC2CN3C(=O)C(=O)NCC3(CC=9C=CC5=CC=CC=C5(C=9))	ACFE
N1(CC4CCC4)C(=O)C(=O)N(CC1(C(C)CC))C(C7CCCCC7)CN2CCCC2CN3C(=O)C(=O)NCC3(CC=9C=CC5=CC=CC=C5(C=9))	ACFF
N1(CCC(C)CC)C(=O)C(=O)N(CC1(C(C)CC))C(C7CCCCC7)CN2CCCC2CN3C(=O)C(=O)NCC3(CC=9C=CC4=CC=CC=C4(C=9))	ACFG
N1(CCC4=CC=C(C=C4)C5=CC=CC=C5)C(=O)C(=O)N(CC1(C(C)CC))C(C7CCCCC7)CN2CCCC2CN3C(=O)C(=O)NCC3(CC=9C=CC6=CC=CC=C6(C=9))	ACFH
N1(CC4CCC(CC4)C(C)(C)C)C(=O)C(=O)N(CC1(C(C)CC))C(C7CCCCC7)CN2CCCC2CN3C(=O)C(=O)NCC3(CC=9C=CC5=CC=CC=C5(C=9))	ACFI
N1(CCC=4C=CC=C(OC)C=4)C(=O)C(=O)N(CC1(C(C)CC))C(C7CCCCC7)CN2CCCC2CN3C(=O)C(=O)NCC3(CC=9C=CC5=CC=CC=C5(C=9))	ACFJ
N1(CC(C4=CC=C(C=C4)CC(C)C)C)C(=O)C(=O)N(CC1(C(C)CC))C(C7CCCCC7)CN2CCCC2CN3C(=O)C(=O)NCC3(CC=9C=CC5=CC=CC=C5(C=9))	ACFK
N1(CCC=4C=CC=C(C=4)C)C(=O)C(=O)N(CC1(C(C)CC))C(C7CCCCC7)CN2CCCC2CN3C(=O)C(=O)NCC3(CC=9C=CC5=CC=CC=C5(C=9))	ACFL
N1(CCC4=CC=C(C=C4)C)C(=O)C(=O)N(CC1(C(C)CC))C(C7CCCCC7)CN2CCCC2CN3C(=O)C(=O)NCC3(CC=9C=CC5=CC=CC=C5(C=9))	ACFM
N1(CCC4=CC=C(OC)C=C4)C(=O)C(=O)N(CC1(C(C)CC))C(C7CCCCC7)CN2CCCC2CN3C(=O)C(=O)NCC3(CC=9C=CC5=CC=CC=C5(C=9))	ACFN
N1(CCC4=CC=C(OCC)C=C4)C(=O)C(=O)N(CC1(C(C)CC))C(C7CCCCC7)CN2CCCC2CN3C(=O)C(=O)NCC3(CC=9C=CC5=CC=CC=C5(C=9))	ACFO
N1(CCC4=CC=CC=C4)C(=O)C(=O)N(CC1(C(C)CC))C(C7CCCCC7)CN2CCCC2CN3C(=O)C(=O)NCC3(CC=9C=CC5=CC=CC=C5(C=9))	ACFP
N1(CCCC4=CC=C(OC)C(OC)=C4)C(=O)C(=O)N(CC1(C(C)CC))C(C7CCCCC7)CN2CCCC2CN3C(=O)C(=O)NCC3(CC=9C=CC5=CC=CC=C5(C=9))	ACFQ
N1(CC4CCC(C)CC4)C(=O)C(=O)N(CC1(C6CCCCC6))C(C7CCCCC7)CN2CCCC2CN3C(=O)C(=O)NCC3(CC=9C=CC5=CC=CC=C5(C=9))	ACGA
N1(CCCC4CCCCC4)C(=O)C(=O)N(CC1(C6CCCCC6))C(C7CCCCC7)CN2CCCC2CN3C(=O)C(=O)NCC3(CC=9C=CC5=CC=CC=C5(C=9))	ACGB
N1(CC4CCCCC4)C(=O)C(=O)N(CC1(C6CCCCC6))C(C7CCCCC7)CN2CCCC2CN3C(=O)C(=O)NCC3(CC=9C=CC5=CC=CC=C5(C=9))	ACGC
N1(CC4CCCC4)C(=O)C(=O)N(CC1(C6CCCCC6))C(C7CCCCC7)CN2CCCC2CN3C(=O)C(=O)NCC3(CC=9C=CC5=CC=CC=C5(C=9))	ACGD
N1(CC4CCCCCC4)C(=O)C(=O)N(CC1(C6CCCCC6))C(C7CCCCC7)CN2CCCC2CN3C(=O)C(=O)NCC3(CC=9C=CC5=CC=CC=C5(C=9))	ACGE
N1(CC4CCC4)C(=O)C(=O)N(CC1(C6CCCCC6))C(C7CCCCC7)CN2CCCC2CN3C(=O)C(=O)NCC3(CC=9C=CC5=CC=CC=C5(C=9))	ACGF
N1(CCC(C)CC)C(=O)C(=O)N(CC1(C6CCCCC6))C(C7CCCCC7)CN2CCCC2CN3C(=O)C(=O)NCC3(CC=9C=CC4=CC=CC=C4(C=9))	ACGG
N1(CCC4=CC=C(C=C4)C5=CC=CC=C5)C(=O)C(=O)N(CC1(C6CCCCC6))C(C7CCCCC7)CN2CCCC2CN3C(=O)C(=O)NCC3(CC=9C=CC8=CC=CC=C8(C=9))	ACGH
N1(CC4CCC(CC4)C(C)(C)C)C(=O)C(=O)N(CC1(C6CCCCC6))C(C7CCCCC7)CN2CCCC2CN3C(=O)C(=O)NCC3(CC=9C=CC5=CC=CC=C5(C=9))	ACGI
N1(CCC=4C=CC=C(OC)C=4)C(=O)C(=O)N(CC1(C6CCCCC6))C(C7CCCCC7)CN2CCCC2CN3C(=O)C(=O)NCC3(CC=9C=CC5=CC=CC=C5(C=9))	ACGJ
N1(CC(C4=CC=C(C=C4)CC(C)C)C)C(=O)C(=O)N(CC1(C6CCCCC6))C(C7CCCCC7)CN2CCCC2CN3C(=O)C(=O)NCC3(CC=9C=CC5=CC=CC=C5(C=9))	ACGK
N1(CCC=4C=CC=C(C=4)C)C(=O)C(=O)N(CC1(C6CCCCC6))C(C7CCCCC7)CN2CCCC2CN3C(=O)C(=O)NCC3(CC=9C=CC5=CC=CC=C5(C=9))	ACGL
N1(CCC4=CC=C(C=C4)C)C(=O)C(=O)N(CC1(C6CCCCC6))C(C7CCCCC7)CN2CCCC2CN3C(=O)C(=O)NCC3(CC=9C=CC5=CC=CC=C5(C=9))	ACGM
N1(CCC4=CC=C(OC)C=C4)C(=O)C(=O)N(CC1(C6CCCCC6))C(C7CCCCC7)CN2CCCC2CN3C(=O)C(=O)NCC3(CC=9C=CC5=CC=CC=C5(C=9))	ACGN
N1(CCC4=CC=C(OCC)C=C4)C(=O)C(=O)N(CC1(C6CCCCC6))C(C7CCCCC7)CN2CCCC2CN3C(=O)C(=O)NCC3(CC=9C=CC5=CC=CC=C5(C=9))	ACGO
N1(CCC4=CC=CC=C4)C(=O)C(=O)N(CC1(C6CCCCC6))C(C7CCCCC7)CN2CCCC2CN3C(=O)C(=O)NCC3(CC=9C=CC5=CC=CC=C5(C=9))	ACGP
N1(CCCC4=CC=C(OC)C(OC)=C4)C(=O)C(=O)N(CC1(C6CCCCC6))C(C7CCCCC7)CN2CCCC2CN3C(=O)C(=O)NCC3(CC=9C=CC5=CC=CC=C5(C=9))	ACGQ
N1(CC4CCC(C)CC4)C(=O)C(=O)N(CC1(CC6=CC=CC=C6))C(C7CCCCC7)CN2CCCC2CN3C(=O)C(=O)NCC3(CC=9C=CC5=CC=CC=C5(C=9))	ACHA
N1(CCCC4CCCCC4)C(=O)C(=O)N(CC1(CC6=CC=CC=C6))C(C7CCCCC7)CN2CCCC2CN3C(=O)C(=O)NCC3(CC=9C=CC5=CC=CC=C5(C=9))	ACHB
N1(CC4CCCCC4)C(=O)C(=O)N(CC1(CC6=CC=CC=C6))C(C7CCCCC7)CN2CCCC2CN3C(=O)C(=O)NCC3(CC=9C=CC5=CC=CC=C5(C=9))	ACHC
N1(CC4CCCC4)C(=O)C(=O)N(CC1(CC6=CC=CC=C6))C(C7CCCCC7)CN2CCCC2CN3C(=O)C(=O)NCC3(CC=9C=CC5=CC=CC=C5(C=9))	ACHD
N1(CC4CCCCCC4)C(=O)C(=O)N(CC1(CC6=CC=CC=C6))C(C7CCCCC7)CN2CCCC2CN3C(=O)C(=O)NCC3(CC=9C=CC5=CC=CC=C5(C=9))	ACHE
N1(CC4CCC4)C(=O)C(=O)N(CC1(CC6=CC=CC=C6))C(C7CCCCC7)CN2CCCC2CN3C(=O)C(=O)NCC3(CC=9C=CC5=CC=CC=C5(C=9))	ACHF
N1(CCC(C)CC)C(=O)C(=O)N(CC1(CC6=CC=CC=C6))C(C7CCCCC7)CN2CCCC2CN3C(=O)C(=O)NCC3(CC=9C=CC4=CC=CC=C4(C=9))	ACHG
N1(CCC4=CC=C(C=C4)C5=CC=CC=C5)C(=O)C(=O)N(CC1(CC6=CC=CC=C6))C(C7CCCCC7)CN2CCCC2CN3C(=O)C(=O)NCC3(CC=9C=CC8=CC=CC=C8(C=9))	ACHH
N1(CC4CCC(CC4)C(C)(C)C)C(=O)C(=O)N(CC1(CC6=CC=CC=C6))C(C7CCCCC7)CN2CCCC2CN3C(=O)C(=O)NCC3(CC=9C=CC5=CC=CC=C5(C=9))	ACHI
N1(CCC=4C=CC=C(OC)C=4)C(=O)C(=O)N(CC1(CC6=CC=CC=C6))C(C7CCCCC7)CN2CCCC2CN3C(=O)C(=O)NCC3(CC=9C=CC5=CC=CC=C5(C=9))	ACHJ
N1(CC(C4=CC=C(C=C4)CC(C)C)C)C(=O)C(=O)N(CC1(CC6=CC=CC=C6))C(C7CCCCC7)CN2CCCC2CN3C(=O)C(=O)NCC3(CC=9C=CC5=CC=CC=C5(C=9))	ACHK
N1(CCC=4C=CC=C(C=4)C)C(=O)C(=O)N(CC1(CC6=CC=CC=C6))C(C7CCCCC7)CN2CCCC2CN3C(=O)C(=O)NCC3(CC=9C=CC5=CC=CC=C5(C=9))	ACHL
N1(CCC4=CC=C(C=C4)C)C(=O)C(=O)N(CC1(CC6=CC=CC=C6))C(C7CCCCC7)CN2CCCC2CN3C(=O)C(=O)NCC3(CC=9C=CC5=CC=CC=C5(C=9))	ACHM
N1(CCC4=CC=C(OC)C=C4)C(=O)C(=O)N(CC1(CC6=CC=CC=C6))C(C7CCCCC7)CN2CCCC2CN3C(=O)C(=O)NCC3(CC=9C=CC5=CC=CC=C5(C=9))	ACHN
N1(CCC4=CC=C(OCC)C=C4)C(=O)C(=O)N(CC1(CC6=CC=CC=C6))C(C7CCCCC7)CN2CCCC2CN3C(=O)C(=O)NCC3(CC=9C=CC5=CC=CC=C5(C=9))	ACHO
N1(CCC4=CC=CC=C4)C(=O)C(=O)N(CC1(CC6=CC=CC=C6))C(C7CCCCC7)CN2CCCC2CN3C(=O)C(=O)NCC3(CC=9C=CC5=CC=CC=C5(C=9))	ACHP
N1(CCCC4=CC=C(OC)C(OC)=C4)C(=O)C(=O)N(CC1(CC6=CC=CC=C6))C(C7CCCCC7)CN2CCCC2CN3C(=O)C(=O)NCC3(CC=9C=CC5=CC=CC=C5(C=9))	ACHQ
N1(CC4CCC(C)CC4)C(=O)C(=O)N(CC1(CCC))C(C7CCCCC7)CN2CCCC2CN3C(=O)C(=O)NCC3(CC=9C=CC5=CC=CC=C5(C=9))	ACIA
N1(CCCC4CCCCC4)C(=O)C(=O)N(CC1(CCC))C(C7CCCCC7)CN2CCCC2CN3C(=O)C(=O)NCC3(CC=9C=CC5=CC=CC=C5(C=9))	ACIB
N1(CC4CCCCC4)C(=O)C(=O)N(CC1(CCC))C(C7CCCCC7)CN2CCCC2CN3C(=O)C(=O)NCC3(CC=9C=CC5=CC=CC=C5(C=9))	ACIC
N1(CC4CCCC4)C(=O)C(=O)N(CC1(CCC))C(C7CCCCC7)CN2CCCC2CN3C(=O)C(=O)NCC3(CC=9C=CC5=CC=CC=C5(C=9))	ACID
N1(CC4CCCCCC4)C(=O)C(=O)N(CC1(CCC))C(C7CCCCC7)CN2CCCC2CN3C(=O)C(=O)NCC3(CC=9C=CC5=CC=CC=C5(C=9))	ACIE
N1(CC4CCC4)C(=O)C(=O)N(CC1(CCC))C(C7CCCCC7)CN2CCCC2CN3C(=O)C(=O)NCC3(CC=9C=CC5=CC=CC=C5(C=9))	ACIF
N1(CCC(C)CC)C(=O)C(=O)N(CC1(CCC))C(C7CCCCC7)CN2CCCC2CN3C(=O)C(=O)NCC3(CC=9C=CC4=CC=CC=C4(C=9))	ACIG
N1(CCC4=CC=C(C=C4)C5=CC=CC=C5)C(=O)C(=O)N(CC1(CCC))C(C7CCCCC7)CN2CCCC2CN3C(=O)C(=O)NCC3(CC=9C=CC6=CC=CC=C6(C=9))	ACIH
N1(CC4CCC(CC4)C(C)(C)C)C(=O)C(=O)N(CC1(CCC))C(C7CCCCC7)CN2CCCC2CN3C(=O)C(=O)NCC3(CC=9C=CC5=CC=CC=C5(C=9))	ACII
N1(CCC=4C=CC=C(OC)C=4)C(=O)C(=O)N(CC1(CCC))C(C7CCCCC7)CN2CCCC2CN3C(=O)C(=O)NCC3(CC=9C=CC5=CC=CC=C5(C=9))	ACIJ
N1(CC(C4=CC=C(C=C4)CC(C)C)C)C(=O)C(=O)N(CC1(CCC))C(C7CCCCC7)CN2CCCC2CN3C(=O)C(=O)NCC3(CC=9C=CC5=CC=CC=C5(C=9))	ACIK
N1(CCC=4C=CC=C(C=4)C)C(=O)C(=O)N(CC1(CCC))C(C7CCCCC7)CN2CCCC2CN3C(=O)C(=O)NCC3(CC=9C=CC5=CC=CC=C5(C=9))	ACIL
N1(CCC4=CC=C(C=C4)C)C(=O)C(=O)N(CC1(CCC))C(C7CCCCC7)CN2CCCC2CN3C(=O)C(=O)NCC3(CC=9C=CC5=CC=CC=C5(C=9))	ACIM
N1(CCC4=CC=C(OC)C=C4)C(=O)C(=O)N(CC1(CCC))C(C7CCCCC7)CN2CCCC2CN3C(=O)C(=O)NCC3(CC=9C=CC5=CC=CC=C5(C=9))	ACIN
N1(CCC4=CC=C(OCC)C=C4)C(=O)C(=O)N(CC1(CCC))C(C7CCCCC7)CN2CCCC2CN3C(=O)C(=O)NCC3(CC=9C=CC5=CC=CC=C5(C=9))	ACIO
N1(CCC4=CC=CC=C4)C(=O)C(=O)N(CC1(CCC))C(C7CCCCC7)CN2CCCC2CN3C(=O)C(=O)NCC3(CC=9C=CC5=CC=CC=C5(C=9))	ACIP
N1(CCCC4=CC=C(OC)C(OC)=C4)C(=O)C(=O)N(CC1(CCC))C(C7CCCCC7)CN2CCCC2CN3C(=O)C(=O)NCC3(CC=9C=CC5=CC=CC=C5(C=9))	ACIQ
N1(CC4CCC(C)CC4)C(=O)C(=O)N(CC1(CC6=CC=CC=C6))C(CCC)CN2CCCC2CN3C(=O)C(=O)NCC3(CC=9C=CC5=CC=CC=C5(C=9))	ADAA
N1(CCCC4CCCCC4)C(=O)C(=O)N(CC1(CC6=CC=CC=C6))C(CCC)CN2CCCC2CN3C(=O)C(=O)NCC3(CC=9C=CC5=CC=CC=C5(C=9))	ADAB
N1(CC4CCCCC4)C(=O)C(=O)N(CC1(CC6=CC=CC=C6))C(CCC)CN2CCCC2CN3C(=O)C(=O)NCC3(CC=9C=CC5=CC=CC=C5(C=9))	ADAC
N1(CC4CCCC4)C(=O)C(=O)N(CC1(CC6=CC=CC=C6))C(CCC)CN2CCCC2CN3C(=O)C(=O)NCC3(CC=9C=CC5=CC=CC=C5(C=9))	ADAD
N1(CC4CCCCCC4)C(=O)C(=O)N(CC1(CC6=CC=CC=C6))C(CCC)CN2CCCC2CN3C(=O)C(=O)NCC3(CC=9C=CC5=CC=CC=C5(C=9))	ADAE
N1(CC4CCC4)C(=O)C(=O)N(CC1(CC6=CC=CC=C6))C(CCC)CN2CCCC2CN3C(=O)C(=O)NCC3(CC=9C=CC5=CC=CC=C5(C=9))	ADAF
N1(CCC(C)CC)C(=O)C(=O)N(CC1(CC6=CC=CC=C6))C(CCC)CN2CCCC2CN3C(=O)C(=O)NCC3(CC=9C=CC4=CC=CC=C4(C=9))	ADAG
N1(CCC4=CC=C(C=C4)C5=CC=CC=C5)C(=O)C(=O)N(CC1(CC6=CC=CC=C6))C(CCC)CN2CCCC2CN3C(=O)C(=O)NCC3(CC=9C=CC7=CC=CC=C7(C=9))	ADAH
N1(CC4CCC(CC4)C(C)(C)C)C(=O)C(=O)N(CC1(CC6=CC=CC=C6))C(CCC)CN2CCCC2CN3C(=O)C(=O)NCC3(CC=9C=CC5=CC=CC=C5(C=9))	ADAI
N1(CCC=4C=CC=C(OC)C=4)C(=O)C(=O)N(CC1(CC6=CC=CC=C6))C(CCC)CN2CCCC2CN3C(=O)C(=O)NCC3(CC=9C=CC5=CC=CC=C5(C=9))	ADAJ
N1(CC(C4=CC=C(C=C4)CC(C)C)C)C(=O)C(=O)N(CC1(CC6=CC=CC=C6))C(CCC)CN2CCCC2CN3C(=O)C(=O)NCC3(CC=9C=CC5=CC=CC=C5(C=9))	ADAK
N1(CCC=4C=CC=C(C=4)C)C(=O)C(=O)N(CC1(CC6=CC=CC=C6))C(CCC)CN2CCCC2CN3C(=O)C(=O)NCC3(CC=9C=CC5=CC=CC=C5(C=9))	ADAL
N1(CCC4=CC=C(C=C4)C)C(=O)C(=O)N(CC1(CC6=CC=CC=C6))C(CCC)CN2CCCC2CN3C(=O)C(=O)NCC3(CC=9C=CC5=CC=CC=C5(C=9))	ADAM
N1(CCC4=CC=C(OC)C=C4)C(=O)C(=O)N(CC1(CC6=CC=CC=C6))C(CCC)CN2CCCC2CN3C(=O)C(=O)NCC3(CC=9C=CC5=CC=CC=C5(C=9))	ADAN
N1(CCC4=CC=C(OCC)C=C4)C(=O)C(=O)N(CC1(CC6=CC=CC=C6))C(CCC)CN2CCCC2CN3C(=O)C(=O)NCC3(CC=9C=CC5=CC=CC=C5(C=9))	ADAO
N1(CCC4=CC=CC=C4)C(=O)C(=O)N(CC1(CC6=CC=CC=C6))C(CCC)CN2CCCC2CN3C(=O)C(=O)NCC3(CC=9C=CC5=CC=CC=C5(C=9))	ADAP
N1(CCCC4=CC=C(OC)C(OC)=C4)C(=O)C(=O)N(CC1(CC6=CC=CC=C6))C(CCC)CN2CCCC2CN3C(=O)C(=O)NCC3(CC=9C=CC5=CC=CC=C5(C=9))	ADAQ
N1(CC4CCC(C)CC4)C(=O)C(=O)N(CC1(CC6=CC=C(O)C=C6))C(CCC)CN2CCCC2CN3C(=O)C(=O)NCC3(CC=9C=CC5=CC=CC=C5(C=9))	ADBA
N1(CCCC4CCCCC4)C(=O)C(=O)N(CC1(CC6=CC=C(O)C=C6))C(CCC)CN2CCCC2CN3C(=O)C(=O)NCC3(CC=9C=CC5=CC=CC=C5(C=9))	ADBB
N1(CC4CCCCC4)C(=O)C(=O)N(CC1(CC6=CC=C(O)C=C6))C(CCC)CN2CCCC2CN3C(=O)C(=O)NCC3(CC=9C=CC5=CC=CC=C5(C=9))	ADBC
N1(CC4CCCC4)C(=O)C(=O)N(CC1(CC6=CC=C(O)C=C6))C(CCC)CN2CCCC2CN3C(=O)C(=O)NCC3(CC=9C=CC5=CC=CC=C5(C=9))	ADBD
N1(CC4CCCCCC4)C(=O)C(=O)N(CC1(CC6=CC=C(O)C=C6))C(CCC)CN2CCCC2CN3C(=O)C(=O)NCC3(CC=9C=CC5=CC=CC=C5(C=9))	ADBE
N1(CC4CCC4)C(=O)C(=O)N(CC1(CC6=CC=C(O)C=C6))C(CCC)CN2CCCC2CN3C(=O)C(=O)NCC3(CC=9C=CC5=CC=CC=C5(C=9))	ADBF
N1(CCC(C)CC)C(=O)C(=O)N(CC1(CC6=CC=C(O)C=C6))C(CCC)CN2CCCC2CN3C(=O)C(=O)NCC3(CC=9C=CC4=CC=CC=C4(C=9))	ADBG
N1(CCC4=CC=C(C=C4)C5=CC=CC=C5)C(=O)C(=O)N(CC1(CC6=CC=C(O)C=C6))C(CCC)CN2CCCC2CN3C(=O)C(=O)NCC3(CC=9C=CC7=CC=CC=C7(C=9))	ADBH
N1(CC4CCC(CC4)C(C)(C)C)C(=O)C(=O)N(CC1(CC6=CC=C(O)C=C6))C(CCC)CN2CCCC2CN3C(=O)C(=O)NCC3(CC=9C=CC5=CC=CC=C5(C=9))	ADBI
N1(CCC=4C=CC=C(OC)C=4)C(=O)C(=O)N(CC1(CC6=CC=C(O)C=C6))C(CCC)CN2CCCC2CN3C(=O)C(=O)NCC3(CC=9C=CC5=CC=CC=C5(C=9))	ADBJ
N1(CC(C4=CC=C(C=C4)CC(C)C)C)C(=O)C(=O)N(CC1(CC6=CC=C(O)C=C6))C(CCC)CN2CCCC2CN3C(=O)C(=O)NCC3(CC=9C=CC5=CC=CC=C5(C=9))	ADBK
N1(CCC=4C=CC=C(C=4)C)C(=O)C(=O)N(CC1(CC6=CC=C(O)C=C6))C(CCC)CN2CCCC2CN3C(=O)C(=O)NCC3(CC=9C=CC5=CC=CC=C5(C=9))	ADBL
N1(CCC4=CC=C(C=C4)C)C(=O)C(=O)N(CC1(CC6=CC=C(O)C=C6))C(CCC)CN2CCCC2CN3C(=O)C(=O)NCC3(CC=9C=CC5=CC=CC=C5(C=9))	ADBM
N1(CCC4=CC=C(OC)C=C4)C(=O)C(=O)N(CC1(CC6=CC=C(O)C=C6))C(CCC)CN2CCCC2CN3C(=O)C(=O)NCC3(CC=9C=CC5=CC=CC=C5(C=9))	ADBN
N1(CCC4=CC=C(OCC)C=C4)C(=O)C(=O)N(CC1(CC6=CC=C(O)C=C6))C(CCC)CN2CCCC2CN3C(=O)C(=O)NCC3(CC=9C=CC5=CC=CC=C5(C=9))	ADBO
N1(CCC4=CC=CC=C4)C(=O)C(=O)N(CC1(CC6=CC=C(O)C=C6))C(CCC)CN2CCCC2CN3C(=O)C(=O)NCC3(CC=9C=CC5=CC=CC=C5(C=9))	ADBP
N1(CCCC4=CC=C(OC)C(OC)=C4)C(=O)C(=O)N(CC1(CC6=CC=C(O)C=C6))C(CCC)CN2CCCC2CN3C(=O)C(=O)NCC3(CC=9C=CC5=CC=CC=C5(C=9))	ADBQ
N1(CC4CCC(C)CC4)C(=O)C(=O)N(CC1(CCCC))C(CCC)CN2CCCC2CN3C(=O)C(=O)NCC3(CC=9C=CC5=CC=CC=C5(C=9))	ADCA
N1(CCCC4CCCCC4)C(=O)C(=O)N(CC1(CCCC))C(CCC)CN2CCCC2CN3C(=O)C(=O)NCC3(CC=9C=CC5=CC=CC=C5(C=9))	ADCB
N1(CC4CCCCC4)C(=O)C(=O)N(CC1(CCCC))C(CCC)CN2CCCC2CN3C(=O)C(=O)NCC3(CC=9C=CC5=CC=CC=C5(C=9))	ADCC
N1(CC4CCCC4)C(=O)C(=O)N(CC1(CCCC))C(CCC)CN2CCCC2CN3C(=O)C(=O)NCC3(CC=9C=CC5=CC=CC=C5(C=9))	ADCD
N1(CC4CCCCCC4)C(=O)C(=O)N(CC1(CCCC))C(CCC)CN2CCCC2CN3C(=O)C(=O)NCC3(CC=9C=CC5=CC=CC=C5(C=9))	ADCE
N1(CC4CCC4)C(=O)C(=O)N(CC1(CCCC))C(CCC)CN2CCCC2CN3C(=O)C(=O)NCC3(CC=9C=CC5=CC=CC=C5(C=9))	ADCF
N1(CCC(C)CC)C(=O)C(=O)N(CC1(CCCC))C(CCC)CN2CCCC2CN3C(=O)C(=O)NCC3(CC=9C=CC4=CC=CC=C4(C=9))	ADCG
N1(CCC4=CC=C(C=C4)C5=CC=CC=C5)C(=O)C(=O)N(CC1(CCCC))C(CCC)CN2CCCC2CN3C(=O)C(=O)NCC3(CC=9C=CC6=CC=CC=C6(C=9))	ADCH
N1(CC4CCC(CC4)C(C)(C)C)C(=O)C(=O)N(CC1(CCCC))C(CCC)CN2CCCC2CN3C(=O)C(=O)NCC3(CC=9C=CC5=CC=CC=C5(C=9))	ADCI
N1(CCC=4C=CC=C(OC)C=4)C(=O)C(=O)N(CC1(CCCC))C(CCC)CN2CCCC2CN3C(=O)C(=O)NCC3(CC=9C=CC5=CC=CC=C5(C=9))	ADCJ
N1(CC(C4=CC=C(C=C4)CC(C)C)C)C(=O)C(=O)N(CC1(CCCC))C(CCC)CN2CCCC2CN3C(=O)C(=O)NCC3(CC=9C=CC5=CC=CC=C5(C=9))	ADCK
N1(CCC=4C=CC=C(C=4)C)C(=O)C(=O)N(CC1(CCCC))C(CCC)CN2CCCC2CN3C(=O)C(=O)NCC3(CC=9C=CC5=CC=CC=C5(C=9))	ADCL
N1(CCC4=CC=C(C=C4)C)C(=O)C(=O)N(CC1(CCCC))C(CCC)CN2CCCC2CN3C(=O)C(=O)NCC3(CC=9C=CC5=CC=CC=C5(C=9))	ADCM
N1(CCC4=CC=C(OC)C=C4)C(=O)C(=O)N(CC1(CCCC))C(CCC)CN2CCCC2CN3C(=O)C(=O)NCC3(CC=9C=CC5=CC=CC=C5(C=9))	ADCN
N1(CCC4=CC=C(OCC)C=C4)C(=O)C(=O)N(CC1(CCCC))C(CCC)CN2CCCC2CN3C(=O)C(=O)NCC3(CC=9C=CC5=CC=CC=C5(C=9))	ADCO
N1(CCC4=CC=CC=C4)C(=O)C(=O)N(CC1(CCCC))C(CCC)CN2CCCC2CN3C(=O)C(=O)NCC3(CC=9C=CC5=CC=CC=C5(C=9))	ADCP
N1(CCCC4=CC=C(OC)C(OC)=C4)C(=O)C(=O)N(CC1(CCCC))C(CCC)CN2CCCC2CN3C(=O)C(=O)NCC3(CC=9C=CC5=CC=CC=C5(C=9))	ADCQ
N1(CC4CCC(C)CC4)C(=O)C(=O)N(CC1(CCC))C(CCC)CN2CCCC2CN3C(=O)C(=O)NCC3(CC=9C=CC5=CC=CC=C5(C=9))	ADDA
N1(CCCC4CCCCC4)C(=O)C(=O)N(CC1(CCC))C(CCC)CN2CCCC2CN3C(=O)C(=O)NCC3(CC=9C=CC5=CC=CC=C5(C=9))	ADDB
N1(CC4CCCCC4)C(=O)C(=O)N(CC1(CCC))C(CCC)CN2CCCC2CN3C(=O)C(=O)NCC3(CC=9C=CC5=CC=CC=C5(C=9))	ADDC
N1(CC4CCCC4)C(=O)C(=O)N(CC1(CCC))C(CCC)CN2CCCC2CN3C(=O)C(=O)NCC3(CC=9C=CC5=CC=CC=C5(C=9))	ADDD
N1(CC4CCCCCC4)C(=O)C(=O)N(CC1(CCC))C(CCC)CN2CCCC2CN3C(=O)C(=O)NCC3(CC=9C=CC5=CC=CC=C5(C=9))	ADDE
N1(CC4CCC4)C(=O)C(=O)N(CC1(CCC))C(CCC)CN2CCCC2CN3C(=O)C(=O)NCC3(CC=9C=CC5=CC=CC=C5(C=9))	ADDF
N1(CCC(C)CC)C(=O)C(=O)N(CC1(CCC))C(CCC)CN2CCCC2CN3C(=O)C(=O)NCC3(CC=9C=CC4=CC=CC=C4(C=9))	ADDG
N1(CCC4=CC=C(C=C4)C5=CC=CC=C5)C(=O)C(=O)N(CC1(CCC))C(CCC)CN2CCCC2CN3C(=O)C(=O)NCC3(CC=9C=CC6=CC=CC=C6(C=9))	ADDH
N1(CC4CCC(CC4)C(C)(C)C)C(=O)C(=O)N(CC1(CCC))C(CCC)CN2CCCC2CN3C(=O)C(=O)NCC3(CC=9C=CC5=CC=CC=C5(C=9))	ADDI
N1(CCC=4C=CC=C(OC)C=4)C(=O)C(=O)N(CC1(CCC))C(CCC)CN2CCCC2CN3C(=O)C(=O)NCC3(CC=9C=CC5=CC=CC=C5(C=9))	ADDJ
N1(CC(C4=CC=C(C=C4)CC(C)C)C)C(=O)C(=O)N(CC1(CCC))C(CCC)CN2CCCC2CN3C(=O)C(=O)NCC3(CC=9C=CC5=CC=CC=C5(C=9))	ADDK
N1(CCC=4C=CC=C(C=4)C)C(=O)C(=O)N(CC1(CCC))C(CCC)CN2CCCC2CN3C(=O)C(=O)NCC3(CC=9C=CC5=CC=CC=C5(C=9))	ADDL
N1(CCC4=CC=C(C=C4)C)C(=O)C(=O)N(CC1(CCC))C(CCC)CN2CCCC2CN3C(=O)C(=O)NCC3(CC=9C=CC5=CC=CC=C5(C=9))	ADDM
N1(CCC4=CC=C(OC)C=C4)C(=O)C(=O)N(CC1(CCC))C(CCC)CN2CCCC2CN3C(=O)C(=O)NCC3(CC=9C=CC5=CC=CC=C5(C=9))	ADDN
N1(CCC4=CC=C(OCC)C=C4)C(=O)C(=O)N(CC1(CCC))C(CCC)CN2CCCC2CN3C(=O)C(=O)NCC3(CC=9C=CC5=CC=CC=C5(C=9))	ADDO
N1(CCC4=CC=CC=C4)C(=O)C(=O)N(CC1(CCC))C(CCC)CN2CCCC2CN3C(=O)C(=O)NCC3(CC=9C=CC5=CC=CC=C5(C=9))	ADDP
N1(CCCC4=CC=C(OC)C(OC)=C4)C(=O)C(=O)N(CC1(CCC))C(CCC)CN2CCCC2CN3C(=O)C(=O)NCC3(CC=9C=CC5=CC=CC=C5(C=9))	ADDQ
N1(CC4CCC(C)CC4)C(=O)C(=O)N(CC1(C6=CC=CC=C6))C(CCC)CN2CCCC2CN3C(=O)C(=O)NCC3(CC=9C=CC5=CC=CC=C5(C=9))	ADEA
N1(CCCC4CCCCC4)C(=O)C(=O)N(CC1(C6=CC=CC=C6))C(CCC)CN2CCCC2CN3C(=O)C(=O)NCC3(CC=9C=CC5=CC=CC=C5(C=9))	ADEB
N1(CC4CCCCC4)C(=O)C(=O)N(CC1(C6=CC=CC=C6))C(CCC)CN2CCCC2CN3C(=O)C(=O)NCC3(CC=9C=CC5=CC=CC=C5(C=9))	ADEC
N1(CC4CCCC4)C(=O)C(=O)N(CC1(C6=CC=CC=C6))C(CCC)CN2CCCC2CN3C(=O)C(=O)NCC3(CC=9C=CC5=CC=CC=C5(C=9))	ADED
N1(CC4CCCCCC4)C(=O)C(=O)N(CC1(C6=CC=CC=C6))C(CCC)CN2CCCC2CN3C(=O)C(=O)NCC3(CC=9C=CC5=CC=CC=C5(C=9))	ADEE
N1(CC4CCC4)C(=O)C(=O)N(CC1(C6=CC=CC=C6))C(CCC)CN2CCCC2CN3C(=O)C(=O)NCC3(CC=9C=CC5=CC=CC=C5(C=9))	ADEF
N1(CCC(C)CC)C(=O)C(=O)N(CC1(C6=CC=CC=C6))C(CCC)CN2CCCC2CN3C(=O)C(=O)NCC3(CC=9C=CC4=CC=CC=C4(C=9))	ADEG
N1(CCC4=CC=C(C=C4)C5=CC=CC=C5)C(=O)C(=O)N(CC1(C6=CC=CC=C6))C(CCC)CN2CCCC2CN3C(=O)C(=O)NCC3(CC=9C=CC7=CC=CC=C7(C=9))	ADEH
N1(CC4CCC(CC4)C(C)(C)C)C(=O)C(=O)N(CC1(C6=CC=CC=C6))C(CCC)CN2CCCC2CN3C(=O)C(=O)NCC3(CC=9C=CC5=CC=CC=C5(C=9))	ADEI
N1(CCC=4C=CC=C(OC)C=4)C(=O)C(=O)N(CC1(C6=CC=CC=C6))C(CCC)CN2CCCC2CN3C(=O)C(=O)NCC3(CC=9C=CC5=CC=CC=C5(C=9))	ADEJ
N1(CC(C4=CC=C(C=C4)CC(C)C)C)C(=O)C(=O)N(CC1(C6=CC=CC=C6))C(CCC)CN2CCCC2CN3C(=O)C(=O)NCC3(CC=9C=CC5=CC=CC=C5(C=9))	ADEK
N1(CCC=4C=CC=C(C=4)C)C(=O)C(=O)N(CC1(C6=CC=CC=C6))C(CCC)CN2CCCC2CN3C(=O)C(=O)NCC3(CC=9C=CC5=CC=CC=C5(C=9))	ADEL
N1(CCC4=CC=C(C=C4)C)C(=O)C(=O)N(CC1(C6=CC=CC=C6))C(CCC)CN2CCCC2CN3C(=O)C(=O)NCC3(CC=9C=CC5=CC=CC=C5(C=9))	ADEM
N1(CCC4=CC=C(OC)C=C4)C(=O)C(=O)N(CC1(C6=CC=CC=C6))C(CCC)CN2CCCC2CN3C(=O)C(=O)NCC3(CC=9C=CC5=CC=CC=C5(C=9))	ADEN
N1(CCC4=CC=C(OCC)C=C4)C(=O)C(=O)N(CC1(C6=CC=CC=C6))C(CCC)CN2CCCC2CN3C(=O)C(=O)NCC3(CC=9C=CC5=CC=CC=C5(C=9))	ADEO
N1(CCC4=CC=CC=C4)C(=O)C(=O)N(CC1(C6=CC=CC=C6))C(CCC)CN2CCCC2CN3C(=O)C(=O)NCC3(CC=9C=CC5=CC=CC=C5(C=9))	ADEP
N1(CCCC4=CC=C(OC)C(OC)=C4)C(=O)C(=O)N(CC1(C6=CC=CC=C6))C(CCC)CN2CCCC2CN3C(=O)C(=O)NCC3(CC=9C=CC5=CC=CC=C5(C=9))	ADEQ
N1(CC4CCC(C)CC4)C(=O)C(=O)N(CC1(C(C)CC))C(CCC)CN2CCCC2CN3C(=O)C(=O)NCC3(CC=9C=CC5=CC=CC=C5(C=9))	ADFA
N1(CCCC4CCCCC4)C(=O)C(=O)N(CC1(C(C)CC))C(CCC)CN2CCCC2CN3C(=O)C(=O)NCC3(CC=9C=CC5=CC=CC=C5(C=9))	ADFB
N1(CC4CCCCC4)C(=O)C(=O)N(CC1(C(C)CC))C(CCC)CN2CCCC2CN3C(=O)C(=O)NCC3(CC=9C=CC5=CC=CC=C5(C=9))	ADFC
N1(CC4CCCC4)C(=O)C(=O)N(CC1(C(C)CC))C(CCC)CN2CCCC2CN3C(=O)C(=O)NCC3(CC=9C=CC5=CC=CC=C5(C=9))	ADFD
N1(CC4CCCCCC4)C(=O)C(=O)N(CC1(C(C)CC))C(CCC)CN2CCCC2CN3C(=O)C(=O)NCC3(CC=9C=CC5=CC=CC=C5(C=9))	ADFE
N1(CC4CCC4)C(=O)C(=O)N(CC1(C(C)CC))C(CCC)CN2CCCC2CN3C(=O)C(=O)NCC3(CC=9C=CC5=CC=CC=C5(C=9))	ADFF
N1(CCC(C)CC)C(=O)C(=O)N(CC1(C(C)CC))C(CCC)CN2CCCC2CN3C(=O)C(=O)NCC3(CC=9C=CC4=CC=CC=C4(C=9))	ADFG
N1(CCC4=CC=C(C=C4)C5=CC=CC=C5)C(=O)C(=O)N(CC1(C(C)CC))C(CCC)CN2CCCC2CN3C(=O)C(=O)NCC3(CC=9C=CC6=CC=CC=C6(C=9))	ADFH
N1(CC4CCC(CC4)C(C)(C)C)C(=O)C(=O)N(CC1(C(C)CC))C(CCC)CN2CCCC2CN3C(=O)C(=O)NCC3(CC=9C=CC5=CC=CC=C5(C=9))	ADFI
N1(CCC=4C=CC=C(OC)C=4)C(=O)C(=O)N(CC1(C(C)CC))C(CCC)CN2CCCC2CN3C(=O)C(=O)NCC3(CC=9C=CC5=CC=CC=C5(C=9))	ADFJ
N1(CC(C4=CC=C(C=C4)CC(C)C)C)C(=O)C(=O)N(CC1(C(C)CC))C(CCC)CN2CCCC2CN3C(=O)C(=O)NCC3(CC=9C=CC5=CC=CC=C5(C=9))	ADFK
N1(CCC=4C=CC=C(C=4)C)C(=O)C(=O)N(CC1(C(C)CC))C(CCC)CN2CCCC2CN3C(=O)C(=O)NCC3(CC=9C=CC5=CC=CC=C5(C=9))	ADFL
N1(CCC4=CC=C(C=C4)C)C(=O)C(=O)N(CC1(C(C)CC))C(CCC)CN2CCCC2CN3C(=O)C(=O)NCC3(CC=9C=CC5=CC=CC=C5(C=9))	ADFM
N1(CCC4=CC=C(OC)C=C4)C(=O)C(=O)N(CC1(C(C)CC))C(CCC)CN2CCCC2CN3C(=O)C(=O)NCC3(CC=9C=CC5=CC=CC=C5(C=9))	ADFN
N1(CCC4=CC=C(OCC)C=C4)C(=O)C(=O)N(CC1(C(C)CC))C(CCC)CN2CCCC2CN3C(=O)C(=O)NCC3(CC=9C=CC5=CC=CC=C5(C=9))	ADFO
N1(CCC4=CC=CC=C4)C(=O)C(=O)N(CC1(C(C)CC))C(CCC)CN2CCCC2CN3C(=O)C(=O)NCC3(CC=9C=CC5=CC=CC=C5(C=9))	ADFP
N1(CCCC4=CC=C(OC)C(OC)=C4)C(=O)C(=O)N(CC1(C(C)CC))C(CCC)CN2CCCC2CN3C(=O)C(=O)NCC3(CC=9C=CC5=CC=CC=C5(C=9))	ADFQ
N1(CC4CCC(C)CC4)C(=O)C(=O)N(CC1(C6CCCCC6))C(CCC)CN2CCCC2CN3C(=O)C(=O)NCC3(CC=9C=CC5=CC=CC=C5(C=9))	ADGA
N1(CCCC4CCCCC4)C(=O)C(=O)N(CC1(C6CCCCC6))C(CCC)CN2CCCC2CN3C(=O)C(=O)NCC3(CC=9C=CC5=CC=CC=C5(C=9))	ADGB
N1(CC4CCCCC4)C(=O)C(=O)N(CC1(C6CCCCC6))C(CCC)CN2CCCC2CN3C(=O)C(=O)NCC3(CC=9C=CC5=CC=CC=C5(C=9))	ADGC
N1(CC4CCCC4)C(=O)C(=O)N(CC1(C6CCCCC6))C(CCC)CN2CCCC2CN3C(=O)C(=O)NCC3(CC=9C=CC5=CC=CC=C5(C=9))	ADGD
N1(CC4CCCCCC4)C(=O)C(=O)N(CC1(C6CCCCC6))C(CCC)CN2CCCC2CN3C(=O)C(=O)NCC3(CC=9C=CC5=CC=CC=C5(C=9))	ADGE
N1(CC4CCC4)C(=O)C(=O)N(CC1(C6CCCCC6))C(CCC)CN2CCCC2CN3C(=O)C(=O)NCC3(CC=9C=CC5=CC=CC=C5(C=9))	ADGF
N1(CCC(C)CC)C(=O)C(=O)N(CC1(C6CCCCC6))C(CCC)CN2CCCC2CN3C(=O)C(=O)NCC3(CC=9C=CC4=CC=CC=C4(C=9))	ADGG
N1(CCC4=CC=C(C=C4)C5=CC=CC=C5)C(=O)C(=O)N(CC1(C6CCCCC6))C(CCC)CN2CCCC2CN3C(=O)C(=O)NCC3(CC=9C=CC7=CC=CC=C7(C=9))	ADGH
N1(CC4CCC(CC4)C(C)(C)C)C(=O)C(=O)N(CC1(C6CCCCC6))C(CCC)CN2CCCC2CN3C(=O)C(=O)NCC3(CC=9C=CC5=CC=CC=C5(C=9))	ADGI
N1(CCC=4C=CC=C(OC)C=4)C(=O)C(=O)N(CC1(C6CCCCC6))C(CCC)CN2CCCC2CN3C(=O)C(=O)NCC3(CC=9C=CC5=CC=CC=C5(C=9))	ADGJ
N1(CC(C4=CC=C(C=C4)CC(C)C)C)C(=O)C(=O)N(CC1(C6CCCCC6))C(CCC)CN2CCCC2CN3C(=O)C(=O)NCC3(CC=9C=CC5=CC=CC=C5(C=9))	ADGK
N1(CCC=4C=CC=C(C=4)C)C(=O)C(=O)N(CC1(C6CCCCC6))C(CCC)CN2CCCC2CN3C(=O)C(=O)NCC3(CC=9C=CC5=CC=CC=C5(C=9))	ADGL
N1(CCC4=CC=C(C=C4)C)C(=O)C(=O)N(CC1(C6CCCCC6))C(CCC)CN2CCCC2CN3C(=O)C(=O)NCC3(CC=9C=CC5=CC=CC=C5(C=9))	ADGM
N1(CCC4=CC=C(OC)C=C4)C(=O)C(=O)N(CC1(C6CCCCC6))C(CCC)CN2CCCC2CN3C(=O)C(=O)NCC3(CC=9C=CC5=CC=CC=C5(C=9))	ADGN
N1(CCC4=CC=C(OCC)C=C4)C(=O)C(=O)N(CC1(C6CCCCC6))C(CCC)CN2CCCC2CN3C(=O)C(=O)NCC3(CC=9C=CC5=CC=CC=C5(C=9))	ADGO
N1(CCC4=CC=CC=C4)C(=O)C(=O)N(CC1(C6CCCCC6))C(CCC)CN2CCCC2CN3C(=O)C(=O)NCC3(CC=9C=CC5=CC=CC=C5(C=9))	ADGP
N1(CCCC4=CC=C(OC)C(OC)=C4)C(=O)C(=O)N(CC1(C6CCCCC6))C(CCC)CN2CCCC2CN3C(=O)C(=O)NCC3(CC=9C=CC5=CC=CC=C5(C=9))	ADGQ
N1(CC4CCC(C)CC4)C(=O)C(=O)N(CC1(CC6=CC=CC=C6))C(CCC)CN2CCCC2CN3C(=O)C(=O)NCC3(CC=9C=CC5=CC=CC=C5(C=9))	ADHA
N1(CCCC4CCCCC4)C(=O)C(=O)N(CC1(CC6=CC=CC=C6))C(CCC)CN2CCCC2CN3C(=O)C(=O)NCC3(CC=9C=CC5=CC=CC=C5(C=9))	ADHB
N1(CC4CCCCC4)C(=O)C(=O)N(CC1(CC6=CC=CC=C6))C(CCC)CN2CCCC2CN3C(=O)C(=O)NCC3(CC=9C=CC5=CC=CC=C5(C=9))	ADHC
N1(CC4CCCC4)C(=O)C(=O)N(CC1(CC6=CC=CC=C6))C(CCC)CN2CCCC2CN3C(=O)C(=O)NCC3(CC=9C=CC5=CC=CC=C5(C=9))	ADHD
N1(CC4CCCCCC4)C(=O)C(=O)N(CC1(CC6=CC=CC=C6))C(CCC)CN2CCCC2CN3C(=O)C(=O)NCC3(CC=9C=CC5=CC=CC=C5(C=9))	ADHE
N1(CC4CCC4)C(=O)C(=O)N(CC1(CC6=CC=CC=C6))C(CCC)CN2CCCC2CN3C(=O)C(=O)NCC3(CC=9C=CC5=CC=CC=C5(C=9))	ADHF
N1(CCC(C)CC)C(=O)C(=O)N(CC1(CC6=CC=CC=C6))C(CCC)CN2CCCC2CN3C(=O)C(=O)NCC3(CC=9C=CC4=CC=CC=C4(C=9))	ADHG
N1(CCC4=CC=C(C=C4)C5=CC=CC=C5)C(=O)C(=O)N(CC1(CC6=CC=CC=C6))C(CCC)CN2CCCC2CN3C(=O)C(=O)NCC3(CC=9C=CC7=CC=CC=C7(C=9))	ADHH
N1(CC4CCC(CC4)C(C)(C)C)C(=O)C(=O)N(CC1(CC6=CC=CC=C6))C(CCC)CN2CCCC2CN3C(=O)C(=O)NCC3(CC=9C=CC5=CC=CC=C5(C=9))	ADHI
N1(CCC=4C=CC=C(OC)C=4)C(=O)C(=O)N(CC1(CC6=CC=CC=C6))C(CCC)CN2CCCC2CN3C(=O)C(=O)NCC3(CC=9C=CC5=CC=CC=C5(C=9))	ADHJ
N1(CC(C4=CC=C(C=C4)CC(C)C)C)C(=O)C(=O)N(CC1(CC6=CC=CC=C6))C(CCC)CN2CCCC2CN3C(=O)C(=O)NCC3(CC=9C=CC5=CC=CC=C5(C=9))	ADHK
N1(CCC=4C=CC=C(C=4)C)C(=O)C(=O)N(CC1(CC6=CC=CC=C6))C(CCC)CN2CCCC2CN3C(=O)C(=O)NCC3(CC=9C=CC5=CC=CC=C5(C=9))	ADHL
N1(CCC4=CC=C(C=C4)C)C(=O)C(=O)N(CC1(CC6=CC=CC=C6))C(CCC)CN2CCCC2CN3C(=O)C(=O)NCC3(CC=9C=CC5=CC=CC=C5(C=9))	ADHM
N1(CCC4=CC=C(OC)C=C4)C(=O)C(=O)N(CC1(CC6=CC=CC=C6))C(CCC)CN2CCCC2CN3C(=O)C(=O)NCC3(CC=9C=CC5=CC=CC=C5(C=9))	ADHN
N1(CCC4=CC=C(OCC)C=C4)C(=O)C(=O)N(CC1(CC6=CC=CC=C6))C(CCC)CN2CCCC2CN3C(=O)C(=O)NCC3(CC=9C=CC5=CC=CC=C5(C=9))	ADHO
N1(CCC4=CC=CC=C4)C(=O)C(=O)N(CC1(CC6=CC=CC=C6))C(CCC)CN2CCCC2CN3C(=O)C(=O)NCC3(CC=9C=CC5=CC=CC=C5(C=9))	ADHP
N1(CCCC4=CC=C(OC)C(OC)=C4)C(=O)C(=O)N(CC1(CC6=CC=CC=C6))C(CCC)CN2CCCC2CN3C(=O)C(=O)NCC3(CC=9C=CC5=CC=CC=C5(C=9))	ADHQ
N1(CC4CCC(C)CC4)C(=O)C(=O)N(CC1(CCC))C(CCC)CN2CCCC2CN3C(=O)C(=O)NCC3(CC=9C=CC5=CC=CC=C5(C=9))	ADIA
N1(CCCC4CCCCC4)C(=O)C(=O)N(CC1(CCC))C(CCC)CN2CCCC2CN3C(=O)C(=O)NCC3(CC=9C=CC5=CC=CC=C5(C=9))	ADIB
N1(CC4CCCCC4)C(=O)C(=O)N(CC1(CCC))C(CCC)CN2CCCC2CN3C(=O)C(=O)NCC3(CC=9C=CC5=CC=CC=C5(C=9))	ADIC
N1(CC4CCCC4)C(=O)C(=O)N(CC1(CCC))C(CCC)CN2CCCC2CN3C(=O)C(=O)NCC3(CC=9C=CC5=CC=CC=C5(C=9))	ADID
N1(CC4CCCCCC4)C(=O)C(=O)N(CC1(CCC))C(CCC)CN2CCCC2CN3C(=O)C(=O)NCC3(CC=9C=CC5=CC=CC=C5(C=9))	ADIE
N1(CC4CCC4)C(=O)C(=O)N(CC1(CCC))C(CCC)CN2CCCC2CN3C(=O)C(=O)NCC3(CC=9C=CC5=CC=CC=C5(C=9))	ADIF
N1(CCC(C)CC)C(=O)C(=O)N(CC1(CCC))C(CCC)CN2CCCC2CN3C(=O)C(=O)NCC3(CC=9C=CC4=CC=CC=C4(C=9))	ADIG
N1(CCC4=CC=C(C=C4)C5=CC=CC=C5)C(=O)C(=O)N(CC1(CCC))C(CCC)CN2CCCC2CN3C(=O)C(=O)NCC3(CC=9C=CC6=CC=CC=C6(C=9))	ADIH
N1(CC4CCC(CC4)C(C)(C)C)C(=O)C(=O)N(CC1(CCC))C(CCC)CN2CCCC2CN3C(=O)C(=O)NCC3(CC=9C=CC5=CC=CC=C5(C=9))	ADII
N1(CCC=4C=CC=C(OC)C=4)C(=O)C(=O)N(CC1(CCC))C(CCC)CN2CCCC2CN3C(=O)C(=O)NCC3(CC=9C=CC5=CC=CC=C5(C=9))	ADIJ
N1(CC(C4=CC=C(C=C4)CC(C)C)C)C(=O)C(=O)N(CC1(CCC))C(CCC)CN2CCCC2CN3C(=O)C(=O)NCC3(CC=9C=CC5=CC=CC=C5(C=9))	ADIK
N1(CCC=4C=CC=C(C=4)C)C(=O)C(=O)N(CC1(CCC))C(CCC)CN2CCCC2CN3C(=O)C(=O)NCC3(CC=9C=CC5=CC=CC=C5(C=9))	ADIL
N1(CCC4=CC=C(C=C4)C)C(=O)C(=O)N(CC1(CCC))C(CCC)CN2CCCC2CN3C(=O)C(=O)NCC3(CC=9C=CC5=CC=CC=C5(C=9))	ADIM
N1(CCC4=CC=C(OC)C=C4)C(=O)C(=O)N(CC1(CCC))C(CCC)CN2CCCC2CN3C(=O)C(=O)NCC3(CC=9C=CC5=CC=CC=C5(C=9))	ADIN
N1(CCC4=CC=C(OCC)C=C4)C(=O)C(=O)N(CC1(CCC))C(CCC)CN2CCCC2CN3C(=O)C(=O)NCC3(CC=9C=CC5=CC=CC=C5(C=9))	ADIO
N1(CCC4=CC=CC=C4)C(=O)C(=O)N(CC1(CCC))C(CCC)CN2CCCC2CN3C(=O)C(=O)NCC3(CC=9C=CC5=CC=CC=C5(C=9))	ADIP
N1(CCCC4=CC=C(OC)C(OC)=C4)C(=O)C(=O)N(CC1(CCC))C(CCC)CN2CCCC2CN3C(=O)C(=O)NCC3(CC=9C=CC5=CC=CC=C5(C=9))	ADIQ
N1(CC4CCC(C)CC4)C(=O)C(=O)N(CC1(CC6=CC=CC=C6))C(CO)CN2CCCC2CN3C(=O)C(=O)NCC3(CC=9C=CC5=CC=CC=C5(C=9))	AEAA
N1(CCCC4CCCCC4)C(=O)C(=O)N(CC1(CC6=CC=CC=C6))C(CO)CN2CCCC2CN3C(=O)C(=O)NCC3(CC=9C=CC5=CC=CC=C5(C=9))	AEAB
N1(CC4CCCCC4)C(=O)C(=O)N(CC1(CC6=CC=CC=C6))C(CO)CN2CCCC2CN3C(=O)C(=O)NCC3(CC=9C=CC5=CC=CC=C5(C=9))	AEAC
N1(CC4CCCC4)C(=O)C(=O)N(CC1(CC6=CC=CC=C6))C(CO)CN2CCCC2CN3C(=O)C(=O)NCC3(CC=9C=CC5=CC=CC=C5(C=9))	AEAD
N1(CC4CCCCCC4)C(=O)C(=O)N(CC1(CC6=CC=CC=C6))C(CO)CN2CCCC2CN3C(=O)C(=O)NCC3(CC=9C=CC5=CC=CC=C5(C=9))	AEAE
N1(CC4CCC4)C(=O)C(=O)N(CC1(CC6=CC=CC=C6))C(CO)CN2CCCC2CN3C(=O)C(=O)NCC3(CC=9C=CC5=CC=CC=C5(C=9))	AEAF
N1(CCC(C)CC)C(=O)C(=O)N(CC1(CC6=CC=CC=C6))C(CO)CN2CCCC2CN3C(=O)C(=O)NCC3(CC=9C=CC4=CC=CC=C4(C=9))	AEAG
N1(CCC4=CC=C(C=C4)C5=CC=CC=C5)C(=O)C(=O)N(CC1(CC6=CC=CC=C6))C(CO)CN2CCCC2CN3C(=O)C(=O)NCC3(CC=9C=CC7=CC=CC=C7(C=9))	AEAH
N1(CC4CCC(CC4)C(C)(C)C)C(=O)C(=O)N(CC1(CC6=CC=CC=C6))C(CO)CN2CCCC2CN3C(=O)C(=O)NCC3(CC=9C=CC5=CC=CC=C5(C=9))	AEAI
N1(CCC=4C=CC=C(OC)C=4)C(=O)C(=O)N(CC1(CC6=CC=CC=C6))C(CO)CN2CCCC2CN3C(=O)C(=O)NCC3(CC=9C=CC5=CC=CC=C5(C=9))	AEAJ
N1(CC(C4=CC=C(C=C4)CC(C)C)C)C(=O)C(=O)N(CC1(CC6=CC=CC=C6))C(CO)CN2CCCC2CN3C(=O)C(=O)NCC3(CC=9C=CC5=CC=CC=C5(C=9))	AEAK
N1(CCC=4C=CC=C(C=4)C)C(=O)C(=O)N(CC1(CC6=CC=CC=C6))C(CO)CN2CCCC2CN3C(=O)C(=O)NCC3(CC=9C=CC5=CC=CC=C5(C=9))	AEAL
N1(CCC4=CC=C(C=C4)C)C(=O)C(=O)N(CC1(CC6=CC=CC=C6))C(CO)CN2CCCC2CN3C(=O)C(=O)NCC3(CC=9C=CC5=CC=CC=C5(C=9))	AEAM
N1(CCC4=CC=C(OC)C=C4)C(=O)C(=O)N(CC1(CC6=CC=CC=C6))C(CO)CN2CCCC2CN3C(=O)C(=O)NCC3(CC=9C=CC5=CC=CC=C5(C=9))	AEAN
N1(CCC4=CC=C(OCC)C=C4)C(=O)C(=O)N(CC1(CC6=CC=CC=C6))C(CO)CN2CCCC2CN3C(=O)C(=O)NCC3(CC=9C=CC5=CC=CC=C5(C=9))	AEAO
N1(CCC4=CC=CC=C4)C(=O)C(=O)N(CC1(CC6=CC=CC=C6))C(CO)CN2CCCC2CN3C(=O)C(=O)NCC3(CC=9C=CC5=CC=CC=C5(C=9))	AEAP
N1(CCCC4=CC=C(OC)C(OC)=C4)C(=O)C(=O)N(CC1(CC6=CC=CC=C6))C(CO)CN2CCCC2CN3C(=O)C(=O)NCC3(CC=9C=CC5=CC=CC=C5(C=9))	AEAQ
N1(CC4CCC(C)CC4)C(=O)C(=O)N(CC1(CC6=CC=C(O)C=C6))C(CO)CN2CCCC2CN3C(=O)C(=O)NCC3(CC=9C=CC5=CC=CC=C5(C=9))	AEBA
N1(CCCC4CCCCC4)C(=O)C(=O)N(CC1(CC6=CC=C(O)C=C6))C(CO)CN2CCCC2CN3C(=O)C(=O)NCC3(CC=9C=CC5=CC=CC=C5(C=9))	AEBB
N1(CC4CCCCC4)C(=O)C(=O)N(CC1(CC6=CC=C(O)C=C6))C(CO)CN2CCCC2CN3C(=O)C(=O)NCC3(CC=9C=CC5=CC=CC=C5(C=9))	AEBC
N1(CC4CCCC4)C(=O)C(=O)N(CC1(CC6=CC=C(O)C=C6))C(CO)CN2CCCC2CN3C(=O)C(=O)NCC3(CC=9C=CC5=CC=CC=C5(C=9))	AEBD
N1(CC4CCCCCC4)C(=O)C(=O)N(CC1(CC6=CC=C(O)C=C6))C(CO)CN2CCCC2CN3C(=O)C(=O)NCC3(CC=9C=CC5=CC=CC=C5(C=9))	AEBE
N1(CC4CCC4)C(=O)C(=O)N(CC1(CC6=CC=C(O)C=C6))C(CO)CN2CCCC2CN3C(=O)C(=O)NCC3(CC=9C=CC5=CC=CC=C5(C=9))	AEBF
N1(CCC(C)CC)C(=O)C(=O)N(CC1(CC6=CC=C(O)C=C6))C(CO)CN2CCCC2CN3C(=O)C(=O)NCC3(CC=9C=CC4=CC=CC=C4(C=9))	AEBG
N1(CCC4=CC=C(C=C4)C5=CC=CC=C5)C(=O)C(=O)N(CC1(CC6=CC=C(O)C=C6))C(CO)CN2CCCC2CN3C(=O)C(=O)NCC3(CC=9C=CC7=CC=CC=C7(C=9))	AEBH
N1(CC4CCC(CC4)C(C)(C)C)C(=O)C(=O)N(CC1(CC6=CC=C(O)C=C6))C(CO)CN2CCCC2CN3C(=O)C(=O)NCC3(CC=9C=CC5=CC=CC=C5(C=9))	AEBI
N1(CCC=4C=CC=C(OC)C=4)C(=O)C(=O)N(CC1(CC6=CC=C(O)C=C6))C(CO)CN2CCCC2CN3C(=O)C(=O)NCC3(CC=9C=CC5=CC=CC=C5(C=9))	AEBJ
N1(CC(C4=CC=C(C=C4)CC(C)C)C)C(=O)C(=O)N(CC1(CC6=CC=C(O)C=C6))C(CO)CN2CCCC2CN3C(=O)C(=O)NCC3(CC=9C=CC5=CC=CC=C5(C=9))	AEBK
N1(CCC=4C=CC=C(C=4)C)C(=O)C(=O)N(CC1(CC6=CC=C(O)C=C6))C(CO)CN2CCCC2CN3C(=O)C(=O)NCC3(CC=9C=CC5=CC=CC=C5(C=9))	AEBL
N1(CCC4=CC=C(C=C4)C)C(=O)C(=O)N(CC1(CC6=CC=C(O)C=C6))C(CO)CN2CCCC2CN3C(=O)C(=O)NCC3(CC=9C=CC5=CC=CC=C5(C=9))	AEBM
N1(CCC4=CC=C(OC)C=C4)C(=O)C(=O)N(CC1(CC6=CC=C(O)C=C6))C(CO)CN2CCCC2CN3C(=O)C(=O)NCC3(CC=9C=CC5=CC=CC=C5(C=9))	AEBN
N1(CCC4=CC=C(OCC)C=C4)C(=O)C(=O)N(CC1(CC6=CC=C(O)C=C6))C(CO)CN2CCCC2CN3C(=O)C(=O)NCC3(CC=9C=CC5=CC=CC=C5(C=9))	AEBO
N1(CCC4=CC=CC=C4)C(=O)C(=O)N(CC1(CC6=CC=C(O)C=C6))C(CO)CN2CCCC2CN3C(=O)C(=O)NCC3(CC=9C=CC5=CC=CC=C5(C=9))	AEBP
N1(CCCC4=CC=C(OC)C(OC)=C4)C(=O)C(=O)N(CC1(CC6=CC=C(O)C=C6))C(CO)CN2CCCC2CN3C(=O)C(=O)NCC3(CC=9C=CC5=CC=CC=C5(C=9))	AEBQ
N1(CC4CCC(C)CC4)C(=O)C(=O)N(CC1(CCCC))C(CO)CN2CCCC2CN3C(=O)C(=O)NCC3(CC=9C=CC5=CC=CC=C5(C=9))	AECA
N1(CCCC4CCCCC4)C(=O)C(=O)N(CC1(CCCC))C(CO)CN2CCCC2CN3C(=O)C(=O)NCC3(CC=9C=CC5=CC=CC=C5(C=9))	AECB
N1(CC4CCCCC4)C(=O)C(=O)N(CC1(CCCC))C(CO)CN2CCCC2CN3C(=O)C(=O)NCC3(CC=9C=CC5=CC=CC=C5(C=9))	AECC
N1(CC4CCCC4)C(=O)C(=O)N(CC1(CCCC))C(CO)CN2CCCC2CN3C(=O)C(=O)NCC3(CC=9C=CC5=CC=CC=C5(C=9))	AECD
N1(CC4CCCCCC4)C(=O)C(=O)N(CC1(CCCC))C(CO)CN2CCCC2CN3C(=O)C(=O)NCC3(CC=9C=CC5=CC=CC=C5(C=9))	AECE
N1(CC4CCC4)C(=O)C(=O)N(CC1(CCCC))C(CO)CN2CCCC2CN3C(=O)C(=O)NCC3(CC=9C=CC5=CC=CC=C5(C=9))	AECF
N1(CCC(C)CC)C(=O)C(=O)N(CC1(CCCC))C(CO)CN2CCCC2CN3C(=O)C(=O)NCC3(CC=9C=CC4=CC=CC=C4(C=9))	AECG
N1(CCC4=CC=C(C=C4)C5=CC=CC=C5)C(=O)C(=O)N(CC1(CCCC))C(CO)CN2CCCC2CN3C(=O)C(=O)NCC3(CC=9C=CC6=CC=CC=C6(C=9))	AECH
N1(CC4CCC(CC4)C(C)(C)C)C(=O)C(=O)N(CC1(CCCC))C(CO)CN2CCCC2CN3C(=O)C(=O)NCC3(CC=9C=CC5=CC=CC=C5(C=9))	AECI
N1(CCC=4C=CC=C(OC)C=4)C(=O)C(=O)N(CC1(CCCC))C(CO)CN2CCCC2CN3C(=O)C(=O)NCC3(CC=9C=CC5=CC=CC=C5(C=9))	AECJ
N1(CC(C4=CC=C(C=C4)CC(C)C)C)C(=O)C(=O)N(CC1(CCCC))C(CO)CN2CCCC2CN3C(=O)C(=O)NCC3(CC=9C=CC5=CC=CC=C5(C=9))	AECK
N1(CCC=4C=CC=C(C=4)C)C(=O)C(=O)N(CC1(CCCC))C(CO)CN2CCCC2CN3C(=O)C(=O)NCC3(CC=9C=CC5=CC=CC=C5(C=9))	AECL
N1(CCC4=CC=C(C=C4)C)C(=O)C(=O)N(CC1(CCCC))C(CO)CN2CCCC2CN3C(=O)C(=O)NCC3(CC=9C=CC5=CC=CC=C5(C=9))	AECM
N1(CCC4=CC=C(OC)C=C4)C(=O)C(=O)N(CC1(CCCC))C(CO)CN2CCCC2CN3C(=O)C(=O)NCC3(CC=9C=CC5=CC=CC=C5(C=9))	AECN
N1(CCC4=CC=C(OCC)C=C4)C(=O)C(=O)N(CC1(CCCC))C(CO)CN2CCCC2CN3C(=O)C(=O)NCC3(CC=9C=CC5=CC=CC=C5(C=9))	AECO
N1(CCC4=CC=CC=C4)C(=O)C(=O)N(CC1(CCCC))C(CO)CN2CCCC2CN3C(=O)C(=O)NCC3(CC=9C=CC5=CC=CC=C5(C=9))	AECP
N1(CCCC4=CC=C(OC)C(OC)=C4)C(=O)C(=O)N(CC1(CCCC))C(CO)CN2CCCC2CN3C(=O)C(=O)NCC3(CC=9C=CC5=CC=CC=C5(C=9))	AECQ
N1(CC4CCC(C)CC4)C(=O)C(=O)N(CC1(CCC))C(CO)CN2CCCC2CN3C(=O)C(=O)NCC3(CC=9C=CC5=CC=CC=C5(C=9))	AEDA
N1(CCCC4CCCCC4)C(=O)C(=O)N(CC1(CCC))C(CO)CN2CCCC2CN3C(=O)C(=O)NCC3(CC=9C=CC5=CC=CC=C5(C=9))	AEDB
N1(CC4CCCCC4)C(=O)C(=O)N(CC1(CCC))C(CO)CN2CCCC2CN3C(=O)C(=O)NCC3(CC=9C=CC5=CC=CC=C5(C=9))	AEDC
N1(CC4CCCC4)C(=O)C(=O)N(CC1(CCC))C(CO)CN2CCCC2CN3C(=O)C(=O)NCC3(CC=9C=CC5=CC=CC=C5(C=9))	AEDD
N1(CC4CCCCCC4)C(=O)C(=O)N(CC1(CCC))C(CO)CN2CCCC2CN3C(=O)C(=O)NCC3(CC=9C=CC5=CC=CC=C5(C=9))	AEDE
N1(CC4CCC4)C(=O)C(=O)N(CC1(CCC))C(CO)CN2CCCC2CN3C(=O)C(=O)NCC3(CC=9C=CC5=CC=CC=C5(C=9))	AEDF
N1(CCC(C)CC)C(=O)C(=O)N(CC1(CCC))C(CO)CN2CCCC2CN3C(=O)C(=O)NCC3(CC=9C=CC4=CC=CC=C4(C=9))	AEDG
N1(CCC4=CC=C(C=C4)C5=CC=CC=C5)C(=O)C(=O)N(CC1(CCC))C(CO)CN2CCCC2CN3C(=O)C(=O)NCC3(CC=9C=CC6=CC=CC=C6(C=9))	AEDH
N1(CC4CCC(CC4)C(C)(C)C)C(=O)C(=O)N(CC1(CCC))C(CO)CN2CCCC2CN3C(=O)C(=O)NCC3(CC=9C=CC5=CC=CC=C5(C=9))	AEDI
N1(CCC=4C=CC=C(OC)C=4)C(=O)C(=O)N(CC1(CCC))C(CO)CN2CCCC2CN3C(=O)C(=O)NCC3(CC=9C=CC5=CC=CC=C5(C=9))	AEDJ
N1(CC(C4=CC=C(C=C4)CC(C)C)C)C(=O)C(=O)N(CC1(CCC))C(CO)CN2CCCC2CN3C(=O)C(=O)NCC3(CC=9C=CC5=CC=CC=C5(C=9))	AEDK
N1(CCC=4C=CC=C(C=4)C)C(=O)C(=O)N(CC1(CCC))C(CO)CN2CCCC2CN3C(=O)C(=O)NCC3(CC=9C=CC5=CC=CC=C5(C=9))	AEDL
N1(CCC4=CC=C(C=C4)C)C(=O)C(=O)N(CC1(CCC))C(CO)CN2CCCC2CN3C(=O)C(=O)NCC3(CC=9C=CC5=CC=CC=C5(C=9))	AEDM
N1(CCC4=CC=C(OC)C=C4)C(=O)C(=O)N(CC1(CCC))C(CO)CN2CCCC2CN3C(=O)C(=O)NCC3(CC=9C=CC5=CC=CC=C5(C=9))	AEDN
N1(CCC4=CC=C(OCC)C=C4)C(=O)C(=O)N(CC1(CCC))C(CO)CN2CCCC2CN3C(=O)C(=O)NCC3(CC=9C=CC5=CC=CC=C5(C=9))	AEDO
N1(CCC4=CC=CC=C4)C(=O)C(=O)N(CC1(CCC))C(CO)CN2CCCC2CN3C(=O)C(=O)NCC3(CC=9C=CC5=CC=CC=C5(C=9))	AEDP
N1(CCCC4=CC=C(OC)C(OC)=C4)C(=O)C(=O)N(CC1(CCC))C(CO)CN2CCCC2CN3C(=O)C(=O)NCC3(CC=9C=CC5=CC=CC=C5(C=9))	AEDQ
N1(CC4CCC(C)CC4)C(=O)C(=O)N(CC1(C6=CC=CC=C6))C(CO)CN2CCCC2CN3C(=O)C(=O)NCC3(CC=9C=CC5=CC=CC=C5(C=9))	AEEA
N1(CCCC4CCCCC4)C(=O)C(=O)N(CC1(C6=CC=CC=C6))C(CO)CN2CCCC2CN3C(=O)C(=O)NCC3(CC=9C=CC5=CC=CC=C5(C=9))	AEEB
N1(CC4CCCCC4)C(=O)C(=O)N(CC1(C6=CC=CC=C6))C(CO)CN2CCCC2CN3C(=O)C(=O)NCC3(CC=9C=CC5=CC=CC=C5(C=9))	AEEC
N1(CC4CCCC4)C(=O)C(=O)N(CC1(C6=CC=CC=C6))C(CO)CN2CCCC2CN3C(=O)C(=O)NCC3(CC=9C=CC5=CC=CC=C5(C=9))	AEED
N1(CC4CCCCCC4)C(=O)C(=O)N(CC1(C6=CC=CC=C6))C(CO)CN2CCCC2CN3C(=O)C(=O)NCC3(CC=9C=CC5=CC=CC=C5(C=9))	AEEE
N1(CC4CCC4)C(=O)C(=O)N(CC1(C6=CC=CC=C6))C(CO)CN2CCCC2CN3C(=O)C(=O)NCC3(CC=9C=CC5=CC=CC=C5(C=9))	AEEF
N1(CCC(C)CC)C(=O)C(=O)N(CC1(C6=CC=CC=C6))C(CO)CN2CCCC2CN3C(=O)C(=O)NCC3(CC=9C=CC4=CC=CC=C4(C=9))	AEEG
N1(CCC4=CC=C(C=C4)C5=CC=CC=C5)C(=O)C(=O)N(CC1(C6=CC=CC=C6))C(CO)CN2CCCC2CN3C(=O)C(=O)NCC3(CC=9C=CC7=CC=CC=C7(C=9))	AEEH
N1(CC4CCC(CC4)C(C)(C)C)C(=O)C(=O)N(CC1(C6=CC=CC=C6))C(CO)CN2CCCC2CN3C(=O)C(=O)NCC3(CC=9C=CC5=CC=CC=C5(C=9))	AEEI
N1(CCC=4C=CC=C(OC)C=4)C(=O)C(=O)N(CC1(C6=CC=CC=C6))C(CO)CN2CCCC2CN3C(=O)C(=O)NCC3(CC=9C=CC5=CC=CC=C5(C=9))	AEEJ
N1(CC(C4=CC=C(C=C4)CC(C)C)C)C(=O)C(=O)N(CC1(C6=CC=CC=C6))C(CO)CN2CCCC2CN3C(=O)C(=O)NCC3(CC=9C=CC5=CC=CC=C5(C=9))	AEEK
N1(CCC=4C=CC=C(C=4)C)C(=O)C(=O)N(CC1(C6=CC=CC=C6))C(CO)CN2CCCC2CN3C(=O)C(=O)NCC3(CC=9C=CC5=CC=CC=C5(C=9))	AEEL
N1(CCC4=CC=C(C=C4)C)C(=O)C(=O)N(CC1(C6=CC=CC=C6))C(CO)CN2CCCC2CN3C(=O)C(=O)NCC3(CC=9C=CC5=CC=CC=C5(C=9))	AEEM
N1(CCC4=CC=C(OC)C=C4)C(=O)C(=O)N(CC1(C6=CC=CC=C6))C(CO)CN2CCCC2CN3C(=O)C(=O)NCC3(CC=9C=CC5=CC=CC=C5(C=9))	AEEN
N1(CCC4=CC=C(OCC)C=C4)C(=O)C(=O)N(CC1(C6=CC=CC=C6))C(CO)CN2CCCC2CN3C(=O)C(=O)NCC3(CC=9C=CC5=CC=CC=C5(C=9))	AEEO
N1(CCC4=CC=CC=C4)C(=O)C(=O)N(CC1(C6=CC=CC=C6))C(CO)CN2CCCC2CN3C(=O)C(=O)NCC3(CC=9C=CC5=CC=CC=C5(C=9))	AEEP
N1(CCCC4=CC=C(OC)C(OC)=C4)C(=O)C(=O)N(CC1(C6=CC=CC=C6))C(CO)CN2CCCC2CN3C(=O)C(=O)NCC3(CC=9C=CC5=CC=CC=C5(C=9))	AEEQ
N1(CC4CCC(C)CC4)C(=O)C(=O)N(CC1(C(C)CC))C(CO)CN2CCCC2CN3C(=O)C(=O)NCC3(CC=9C=CC5=CC=CC=C5(C=9))	AEFA
N1(CCCC4CCCCC4)C(=O)C(=O)N(CC1(C(C)CC))C(CO)CN2CCCC2CN3C(=O)C(=O)NCC3(CC=9C=CC5=CC=CC=C5(C=9))	AEFB
N1(CC4CCCCC4)C(=O)C(=O)N(CC1(C(C)CC))C(CO)CN2CCCC2CN3C(=O)C(=O)NCC3(CC=9C=CC5=CC=CC=C5(C=9))	AEFC
N1(CC4CCCC4)C(=O)C(=O)N(CC1(C(C)CC))C(CO)CN2CCCC2CN3C(=O)C(=O)NCC3(CC=9C=CC5=CC=CC=C5(C=9))	AEFD
N1(CC4CCCCCC4)C(=O)C(=O)N(CC1(C(C)CC))C(CO)CN2CCCC2CN3C(=O)C(=O)NCC3(CC=9C=CC5=CC=CC=C5(C=9))	AEFE
N1(CC4CCC4)C(=O)C(=O)N(CC1(C(C)CC))C(CO)CN2CCCC2CN3C(=O)C(=O)NCC3(CC=9C=CC5=CC=CC=C5(C=9))	AEFF
N1(CCC(C)CC)C(=O)C(=O)N(CC1(C(C)CC))C(CO)CN2CCCC2CN3C(=O)C(=O)NCC3(CC=9C=CC4=CC=CC=C4(C=9))	AEFG
N1(CCC4=CC=C(C=C4)C5=CC=CC=C5)C(=O)C(=O)N(CC1(C(C)CC))C(CO)CN2CCCC2CN3C(=O)C(=O)NCC3(CC=9C=CC6=CC=CC=C6(C=9))	AEFH
N1(CC4CCC(CC4)C(C)(C)C)C(=O)C(=O)N(CC1(C(C)CC))C(CO)CN2CCCC2CN3C(=O)C(=O)NCC3(CC=9C=CC5=CC=CC=C5(C=9))	AEFI
N1(CCC=4C=CC=C(OC)C=4)C(=O)C(=O)N(CC1(C(C)CC))C(CO)CN2CCCC2CN3C(=O)C(=O)NCC3(CC=9C=CC5=CC=CC=C5(C=9))	AEFJ
N1(CC(C4=CC=C(C=C4)CC(C)C)C)C(=O)C(=O)N(CC1(C(C)CC))C(CO)CN2CCCC2CN3C(=O)C(=O)NCC3(CC=9C=CC5=CC=CC=C5(C=9))	AEFK
N1(CCC=4C=CC=C(C=4)C)C(=O)C(=O)N(CC1(C(C)CC))C(CO)CN2CCCC2CN3C(=O)C(=O)NCC3(CC=9C=CC5=CC=CC=C5(C=9))	AEFL
N1(CCC4=CC=C(C=C4)C)C(=O)C(=O)N(CC1(C(C)CC))C(CO)CN2CCCC2CN3C(=O)C(=O)NCC3(CC=9C=CC5=CC=CC=C5(C=9))	AEFM
N1(CCC4=CC=C(OC)C=C4)C(=O)C(=O)N(CC1(C(C)CC))C(CO)CN2CCCC2CN3C(=O)C(=O)NCC3(CC=9C=CC5=CC=CC=C5(C=9))	AEFN
N1(CCC4=CC=C(OCC)C=C4)C(=O)C(=O)N(CC1(C(C)CC))C(CO)CN2CCCC2CN3C(=O)C(=O)NCC3(CC=9C=CC5=CC=CC=C5(C=9))	AEFO
N1(CCC4=CC=CC=C4)C(=O)C(=O)N(CC1(C(C)CC))C(CO)CN2CCCC2CN3C(=O)C(=O)NCC3(CC=9C=CC5=CC=CC=C5(C=9))	AEFP
N1(CCCC4=CC=C(OC)C(OC)=C4)C(=O)C(=O)N(CC1(C(C)CC))C(CO)CN2CCCC2CN3C(=O)C(=O)NCC3(CC=9C=CC5=CC=CC=C5(C=9))	AEFQ
N1(CC4CCC(C)CC4)C(=O)C(=O)N(CC1(C6CCCCC6))C(CO)CN2CCCC2CN3C(=O)C(=O)NCC3(CC=9C=CC5=CC=CC=C5(C=9))	AEGA
N1(CCCC4CCCCC4)C(=O)C(=O)N(CC1(C6CCCCC6))C(CO)CN2CCCC2CN3C(=O)C(=O)NCC3(CC=9C=CC5=CC=CC=C5(C=9))	AEGB
N1(CC4CCCCC4)C(=O)C(=O)N(CC1(C6CCCCC6))C(CO)CN2CCCC2CN3C(=O)C(=O)NCC3(CC=9C=CC5=CC=CC=C5(C=9))	AEGC
N1(CC4CCCC4)C(=O)C(=O)N(CC1(C6CCCCC6))C(CO)CN2CCCC2CN3C(=O)C(=O)NCC3(CC=9C=CC5=CC=CC=C5(C=9))	AEGD
N1(CC4CCCCCC4)C(=O)C(=O)N(CC1(C6CCCCC6))C(CO)CN2CCCC2CN3C(=O)C(=O)NCC3(CC=9C=CC5=CC=CC=C5(C=9))	AEGE
N1(CC4CCC4)C(=O)C(=O)N(CC1(C6CCCCC6))C(CO)CN2CCCC2CN3C(=O)C(=O)NCC3(CC=9C=CC5=CC=CC=C5(C=9))	AEGF
N1(CCC(C)CC)C(=O)C(=O)N(CC1(C6CCCCC6))C(CO)CN2CCCC2CN3C(=O)C(=O)NCC3(CC=9C=CC4=CC=CC=C4(C=9))	AEGG
N1(CCC4=CC=C(C=C4)C5=CC=CC=C5)C(=O)C(=O)N(CC1(C6CCCCC6))C(CO)CN2CCCC2CN3C(=O)C(=O)NCC3(CC=9C=CC7=CC=CC=C7(C=9))	AEGH
N1(CC4CCC(CC4)C(C)(C)C)C(=O)C(=O)N(CC1(C6CCCCC6))C(CO)CN2CCCC2CN3C(=O)C(=O)NCC3(CC=9C=CC5=CC=CC=C5(C=9))	AEGI
N1(CCC=4C=CC=C(OC)C=4)C(=O)C(=O)N(CC1(C6CCCCC6))C(CO)CN2CCCC2CN3C(=O)C(=O)NCC3(CC=9C=CC5=CC=CC=C5(C=9))	AEGJ
N1(CC(C4=CC=C(C=C4)CC(C)C)C)C(=O)C(=O)N(CC1(C6CCCCC6))C(CO)CN2CCCC2CN3C(=O)C(=O)NCC3(CC=9C=CC5=CC=CC=C5(C=9))	AEGK
N1(CCC=4C=CC=C(C=4)C)C(=O)C(=O)N(CC1(C6CCCCC6))C(CO)CN2CCCC2CN3C(=O)C(=O)NCC3(CC=9C=CC5=CC=CC=C5(C=9))	AEGL
N1(CCC4=CC=C(C=C4)C)C(=O)C(=O)N(CC1(C6CCCCC6))C(CO)CN2CCCC2CN3C(=O)C(=O)NCC3(CC=9C=CC5=CC=CC=C5(C=9))	AEGM
N1(CCC4=CC=C(OC)C=C4)C(=O)C(=O)N(CC1(C6CCCCC6))C(CO)CN2CCCC2CN3C(=O)C(=O)NCC3(CC=9C=CC5=CC=CC=C5(C=9))	AEGN
N1(CCC4=CC=C(OCC)C=C4)C(=O)C(=O)N(CC1(C6CCCCC6))C(CO)CN2CCCC2CN3C(=O)C(=O)NCC3(CC=9C=CC5=CC=CC=C5(C=9))	AEGO
N1(CCC4=CC=CC=C4)C(=O)C(=O)N(CC1(C6CCCCC6))C(CO)CN2CCCC2CN3C(=O)C(=O)NCC3(CC=9C=CC5=CC=CC=C5(C=9))	AEGP
N1(CCCC4=CC=C(OC)C(OC)=C4)C(=O)C(=O)N(CC1(C6CCCCC6))C(CO)CN2CCCC2CN3C(=O)C(=O)NCC3(CC=9C=CC5=CC=CC=C5(C=9))	AEGQ
N1(CC4CCC(C)CC4)C(=O)C(=O)N(CC1(CC6=CC=CC=C6))C(CO)CN2CCCC2CN3C(=O)C(=O)NCC3(CC=9C=CC5=CC=CC=C5(C=9))	AEHA
N1(CCCC4CCCCC4)C(=O)C(=O)N(CC1(CC6=CC=CC=C6))C(CO)CN2CCCC2CN3C(=O)C(=O)NCC3(CC=9C=CC5=CC=CC=C5(C=9))	AEHB
N1(CC4CCCCC4)C(=O)C(=O)N(CC1(CC6=CC=CC=C6))C(CO)CN2CCCC2CN3C(=O)C(=O)NCC3(CC=9C=CC5=CC=CC=C5(C=9))	AEHC
N1(CC4CCCC4)C(=O)C(=O)N(CC1(CC6=CC=CC=C6))C(CO)CN2CCCC2CN3C(=O)C(=O)NCC3(CC=9C=CC5=CC=CC=C5(C=9))	AEHD
N1(CC4CCCCCC4)C(=O)C(=O)N(CC1(CC6=CC=CC=C6))C(CO)CN2CCCC2CN3C(=O)C(=O)NCC3(CC=9C=CC5=CC=CC=C5(C=9))	AEHE
N1(CC4CCC4)C(=O)C(=O)N(CC1(CC6=CC=CC=C6))C(CO)CN2CCCC2CN3C(=O)C(=O)NCC3(CC=9C=CC5=CC=CC=C5(C=9))	AEHF
N1(CCC(C)CC)C(=O)C(=O)N(CC1(CC6=CC=CC=C6))C(CO)CN2CCCC2CN3C(=O)C(=O)NCC3(CC=9C=CC4=CC=CC=C4(C=9))	AEHG
N1(CCC4=CC=C(C=C4)C5=CC=CC=C5)C(=O)C(=O)N(CC1(CC6=CC=CC=C6))C(CO)CN2CCCC2CN3C(=O)C(=O)NCC3(CC=9C=CC7=CC=CC=C7(C=9))	AEHH
N1(CC4CCC(CC4)C(C)(C)C)C(=O)C(=O)N(CC1(CC6=CC=CC=C6))C(CO)CN2CCCC2CN3C(=O)C(=O)NCC3(CC=9C=CC5=CC=CC=C5(C=9))	AEHI
N1(CCC=4C=CC=C(OC)C=4)C(=O)C(=O)N(CC1(CC6=CC=CC=C6))C(CO)CN2CCCC2CN3C(=O)C(=O)NCC3(CC=9C=CC5=CC=CC=C5(C=9))	AEHJ
N1(CC(C4=CC=C(C=C4)CC(C)C)C)C(=O)C(=O)N(CC1(CC6=CC=CC=C6))C(CO)CN2CCCC2CN3C(=O)C(=O)NCC3(CC=9C=CC5=CC=CC=C5(C=9))	AEHK
N1(CCC=4C=CC=C(C=4)C)C(=O)C(=O)N(CC1(CC6=CC=CC=C6))C(CO)CN2CCCC2CN3C(=O)C(=O)NCC3(CC=9C=CC5=CC=CC=C5(C=9))	AEHL
N1(CCC4=CC=C(C=C4)C)C(=O)C(=O)N(CC1(CC6=CC=CC=C6))C(CO)CN2CCCC2CN3C(=O)C(=O)NCC3(CC=9C=CC5=CC=CC=C5(C=9))	AEHM
N1(CCC4=CC=C(OC)C=C4)C(=O)C(=O)N(CC1(CC6=CC=CC=C6))C(CO)CN2CCCC2CN3C(=O)C(=O)NCC3(CC=9C=CC5=CC=CC=C5(C=9))	AEHN
N1(CCC4=CC=C(OCC)C=C4)C(=O)C(=O)N(CC1(CC6=CC=CC=C6))C(CO)CN2CCCC2CN3C(=O)C(=O)NCC3(CC=9C=CC5=CC=CC=C5(C=9))	AEHO
N1(CCC4=CC=CC=C4)C(=O)C(=O)N(CC1(CC6=CC=CC=C6))C(CO)CN2CCCC2CN3C(=O)C(=O)NCC3(CC=9C=CC5=CC=CC=C5(C=9))	AEHP
N1(CCCC4=CC=C(OC)C(OC)=C4)C(=O)C(=O)N(CC1(CC6=CC=CC=C6))C(CO)CN2CCCC2CN3C(=O)C(=O)NCC3(CC=9C=CC5=CC=CC=C5(C=9))	AEHQ
N1(CC4CCC(C)CC4)C(=O)C(=O)N(CC1(CCC))C(CO)CN2CCCC2CN3C(=O)C(=O)NCC3(CC=9C=CC5=CC=CC=C5(C=9))	AEIA
N1(CCCC4CCCCC4)C(=O)C(=O)N(CC1(CCC))C(CO)CN2CCCC2CN3C(=O)C(=O)NCC3(CC=9C=CC5=CC=CC=C5(C=9))	AEIB
N1(CC4CCCCC4)C(=O)C(=O)N(CC1(CCC))C(CO)CN2CCCC2CN3C(=O)C(=O)NCC3(CC=9C=CC5=CC=CC=C5(C=9))	AEIC
N1(CC4CCCC4)C(=O)C(=O)N(CC1(CCC))C(CO)CN2CCCC2CN3C(=O)C(=O)NCC3(CC=9C=CC5=CC=CC=C5(C=9))	AEID
N1(CC4CCCCCC4)C(=O)C(=O)N(CC1(CCC))C(CO)CN2CCCC2CN3C(=O)C(=O)NCC3(CC=9C=CC5=CC=CC=C5(C=9))	AEIE
N1(CC4CCC4)C(=O)C(=O)N(CC1(CCC))C(CO)CN2CCCC2CN3C(=O)C(=O)NCC3(CC=9C=CC5=CC=CC=C5(C=9))	AEIF
N1(CCC(C)CC)C(=O)C(=O)N(CC1(CCC))C(CO)CN2CCCC2CN3C(=O)C(=O)NCC3(CC=9C=CC4=CC=CC=C4(C=9))	AEIG
N1(CCC4=CC=C(C=C4)C5=CC=CC=C5)C(=O)C(=O)N(CC1(CCC))C(CO)CN2CCCC2CN3C(=O)C(=O)NCC3(CC=9C=CC6=CC=CC=C6(C=9))	AEIH
N1(CC4CCC(CC4)C(C)(C)C)C(=O)C(=O)N(CC1(CCC))C(CO)CN2CCCC2CN3C(=O)C(=O)NCC3(CC=9C=CC5=CC=CC=C5(C=9))	AEII
N1(CCC=4C=CC=C(OC)C=4)C(=O)C(=O)N(CC1(CCC))C(CO)CN2CCCC2CN3C(=O)C(=O)NCC3(CC=9C=CC5=CC=CC=C5(C=9))	AEIJ
N1(CC(C4=CC=C(C=C4)CC(C)C)C)C(=O)C(=O)N(CC1(CCC))C(CO)CN2CCCC2CN3C(=O)C(=O)NCC3(CC=9C=CC5=CC=CC=C5(C=9))	AEIK
N1(CCC=4C=CC=C(C=4)C)C(=O)C(=O)N(CC1(CCC))C(CO)CN2CCCC2CN3C(=O)C(=O)NCC3(CC=9C=CC5=CC=CC=C5(C=9))	AEIL
N1(CCC4=CC=C(C=C4)C)C(=O)C(=O)N(CC1(CCC))C(CO)CN2CCCC2CN3C(=O)C(=O)NCC3(CC=9C=CC5=CC=CC=C5(C=9))	AEIM
N1(CCC4=CC=C(OC)C=C4)C(=O)C(=O)N(CC1(CCC))C(CO)CN2CCCC2CN3C(=O)C(=O)NCC3(CC=9C=CC5=CC=CC=C5(C=9))	AEIN
N1(CCC4=CC=C(OCC)C=C4)C(=O)C(=O)N(CC1(CCC))C(CO)CN2CCCC2CN3C(=O)C(=O)NCC3(CC=9C=CC5=CC=CC=C5(C=9))	AEIO
N1(CCC4=CC=CC=C4)C(=O)C(=O)N(CC1(CCC))C(CO)CN2CCCC2CN3C(=O)C(=O)NCC3(CC=9C=CC5=CC=CC=C5(C=9))	AEIP
N1(CCCC4=CC=C(OC)C(OC)=C4)C(=O)C(=O)N(CC1(CCC))C(CO)CN2CCCC2CN3C(=O)C(=O)NCC3(CC=9C=CC5=CC=CC=C5(C=9))	AEIQ
N1(CC4CCC(C)CC4)C(=O)C(=O)N(CC1(CC6=CC=CC=C6))C(CCCC)CN2CCCC2CN3C(=O)C(=O)NCC3(CC=9C=CC5=CC=CC=C5(C=9))	AFAA
N1(CCCC4CCCCC4)C(=O)C(=O)N(CC1(CC6=CC=CC=C6))C(CCCC)CN2CCCC2CN3C(=O)C(=O)NCC3(CC=9C=CC5=CC=CC=C5(C=9))	AFAB
N1(CC4CCCCC4)C(=O)C(=O)N(CC1(CC6=CC=CC=C6))C(CCCC)CN2CCCC2CN3C(=O)C(=O)NCC3(CC=9C=CC5=CC=CC=C5(C=9))	AFAC
N1(CC4CCCC4)C(=O)C(=O)N(CC1(CC6=CC=CC=C6))C(CCCC)CN2CCCC2CN3C(=O)C(=O)NCC3(CC=9C=CC5=CC=CC=C5(C=9))	AFAD
N1(CC4CCCCCC4)C(=O)C(=O)N(CC1(CC6=CC=CC=C6))C(CCCC)CN2CCCC2CN3C(=O)C(=O)NCC3(CC=9C=CC5=CC=CC=C5(C=9))	AFAE
N1(CC4CCC4)C(=O)C(=O)N(CC1(CC6=CC=CC=C6))C(CCCC)CN2CCCC2CN3C(=O)C(=O)NCC3(CC=9C=CC5=CC=CC=C5(C=9))	AFAF
N1(CCC(C)CC)C(=O)C(=O)N(CC1(CC6=CC=CC=C6))C(CCCC)CN2CCCC2CN3C(=O)C(=O)NCC3(CC=9C=CC4=CC=CC=C4(C=9))	AFAG
N1(CCC4=CC=C(C=C4)C5=CC=CC=C5)C(=O)C(=O)N(CC1(CC6=CC=CC=C6))C(CCCC)CN2CCCC2CN3C(=O)C(=O)NCC3(CC=9C=CC7=CC=CC=C7(C=9))	AFAH
N1(CC4CCC(CC4)C(C)(C)C)C(=O)C(=O)N(CC1(CC6=CC=CC=C6))C(CCCC)CN2CCCC2CN3C(=O)C(=O)NCC3(CC=9C=CC5=CC=CC=C5(C=9))	AFAI
N1(CCC=4C=CC=C(OC)C=4)C(=O)C(=O)N(CC1(CC6=CC=CC=C6))C(CCCC)CN2CCCC2CN3C(=O)C(=O)NCC3(CC=9C=CC5=CC=CC=C5(C=9))	AFAJ
N1(CC(C4=CC=C(C=C4)CC(C)C)C)C(=O)C(=O)N(CC1(CC6=CC=CC=C6))C(CCCC)CN2CCCC2CN3C(=O)C(=O)NCC3(CC=9C=CC5=CC=CC=C5(C=9))	AFAK
N1(CCC=4C=CC=C(C=4)C)C(=O)C(=O)N(CC1(CC6=CC=CC=C6))C(CCCC)CN2CCCC2CN3C(=O)C(=O)NCC3(CC=9C=CC5=CC=CC=C5(C=9))	AFAL
N1(CCC4=CC=C(C=C4)C)C(=O)C(=O)N(CC1(CC6=CC=CC=C6))C(CCCC)CN2CCCC2CN3C(=O)C(=O)NCC3(CC=9C=CC5=CC=CC=C5(C=9))	AFAM
N1(CCC4=CC=C(OC)C=C4)C(=O)C(=O)N(CC1(CC6=CC=CC=C6))C(CCCC)CN2CCCC2CN3C(=O)C(=O)NCC3(CC=9C=CC5=CC=CC=C5(C=9))	AFAN
N1(CCC4=CC=C(OCC)C=C4)C(=O)C(=O)N(CC1(CC6=CC=CC=C6))C(CCCC)CN2CCCC2CN3C(=O)C(=O)NCC3(CC=9C=CC5=CC=CC=C5(C=9))	AFAO
N1(CCC4=CC=CC=C4)C(=O)C(=O)N(CC1(CC6=CC=CC=C6))C(CCCC)CN2CCCC2CN3C(=O)C(=O)NCC3(CC=9C=CC5=CC=CC=C5(C=9))	AFAP
N1(CCCC4=CC=C(OC)C(OC)=C4)C(=O)C(=O)N(CC1(CC6=CC=CC=C6))C(CCCC)CN2CCCC2CN3C(=O)C(=O)NCC3(CC=9C=CC5=CC=CC=C5(C=9))	AFAQ
N1(CC4CCC(C)CC4)C(=O)C(=O)N(CC1(CC6=CC=C(O)C=C6))C(CCCC)CN2CCCC2CN3C(=O)C(=O)NCC3(CC=9C=CC5=CC=CC=C5(C=9))	AFBA
N1(CCCC4CCCCC4)C(=O)C(=O)N(CC1(CC6=CC=C(O)C=C6))C(CCCC)CN2CCCC2CN3C(=O)C(=O)NCC3(CC=9C=CC5=CC=CC=C5(C=9))	AFBB
N1(CC4CCCCC4)C(=O)C(=O)N(CC1(CC6=CC=C(O)C=C6))C(CCCC)CN2CCCC2CN3C(=O)C(=O)NCC3(CC=9C=CC5=CC=CC=C5(C=9))	AFBC
N1(CC4CCCC4)C(=O)C(=O)N(CC1(CC6=CC=C(O)C=C6))C(CCCC)CN2CCCC2CN3C(=O)C(=O)NCC3(CC=9C=CC5=CC=CC=C5(C=9))	AFBD
N1(CC4CCCCCC4)C(=O)C(=O)N(CC1(CC6=CC=C(O)C=C6))C(CCCC)CN2CCCC2CN3C(=O)C(=O)NCC3(CC=9C=CC5=CC=CC=C5(C=9))	AFBE
N1(CC4CCC4)C(=O)C(=O)N(CC1(CC6=CC=C(O)C=C6))C(CCCC)CN2CCCC2CN3C(=O)C(=O)NCC3(CC=9C=CC5=CC=CC=C5(C=9))	AFBF
N1(CCC(C)CC)C(=O)C(=O)N(CC1(CC6=CC=C(O)C=C6))C(CCCC)CN2CCCC2CN3C(=O)C(=O)NCC3(CC=9C=CC4=CC=CC=C4(C=9))	AFBG
N1(CCC4=CC=C(C=C4)C5=CC=CC=C5)C(=O)C(=O)N(CC1(CC6=CC=C(O)C=C6))C(CCCC)CN2CCCC2CN3C(=O)C(=O)NCC3(CC=9C=CC7=CC=CC=C7(C=9))	AFBH
N1(CC4CCC(CC4)C(C)(C)C)C(=O)C(=O)N(CC1(CC6=CC=C(O)C=C6))C(CCCC)CN2CCCC2CN3C(=O)C(=O)NCC3(CC=9C=CC5=CC=CC=C5(C=9))	AFBI
N1(CCC=4C=CC=C(OC)C=4)C(=O)C(=O)N(CC1(CC6=CC=C(O)C=C6))C(CCCC)CN2CCCC2CN3C(=O)C(=O)NCC3(CC=9C=CC5=CC=CC=C5(C=9))	AFBJ
N1(CC(C4=CC=C(C=C4)CC(C)C)C)C(=O)C(=O)N(CC1(CC6=CC=C(O)C=C6))C(CCCC)CN2CCCC2CN3C(=O)C(=O)NCC3(CC=9C=CC5=CC=CC=C5(C=9))	AFBK
N1(CCC=4C=CC=C(C=4)C)C(=O)C(=O)N(CC1(CC6=CC=C(O)C=C6))C(CCCC)CN2CCCC2CN3C(=O)C(=O)NCC3(CC=9C=CC5=CC=CC=C5(C=9))	AFBL
N1(CCC4=CC=C(C=C4)C)C(=O)C(=O)N(CC1(CC6=CC=C(O)C=C6))C(CCCC)CN2CCCC2CN3C(=O)C(=O)NCC3(CC=9C=CC5=CC=CC=C5(C=9))	AFBM
N1(CCC4=CC=C(OC)C=C4)C(=O)C(=O)N(CC1(CC6=CC=C(O)C=C6))C(CCCC)CN2CCCC2CN3C(=O)C(=O)NCC3(CC=9C=CC5=CC=CC=C5(C=9))	AFBN
N1(CCC4=CC=C(OCC)C=C4)C(=O)C(=O)N(CC1(CC6=CC=C(O)C=C6))C(CCCC)CN2CCCC2CN3C(=O)C(=O)NCC3(CC=9C=CC5=CC=CC=C5(C=9))	AFBO
N1(CCC4=CC=CC=C4)C(=O)C(=O)N(CC1(CC6=CC=C(O)C=C6))C(CCCC)CN2CCCC2CN3C(=O)C(=O)NCC3(CC=9C=CC5=CC=CC=C5(C=9))	AFBP
N1(CCCC4=CC=C(OC)C(OC)=C4)C(=O)C(=O)N(CC1(CC6=CC=C(O)C=C6))C(CCCC)CN2CCCC2CN3C(=O)C(=O)NCC3(CC=9C=CC5=CC=CC=C5(C=9))	AFBQ
N1(CC4CCC(C)CC4)C(=O)C(=O)N(CC1(CCCC))C(CCCC)CN2CCCC2CN3C(=O)C(=O)NCC3(CC=9C=CC5=CC=CC=C5(C=9))	AFCA
N1(CCCC4CCCCC4)C(=O)C(=O)N(CC1(CCCC))C(CCCC)CN2CCCC2CN3C(=O)C(=O)NCC3(CC=9C=CC5=CC=CC=C5(C=9))	AFCB
N1(CC4CCCCC4)C(=O)C(=O)N(CC1(CCCC))C(CCCC)CN2CCCC2CN3C(=O)C(=O)NCC3(CC=9C=CC5=CC=CC=C5(C=9))	AFCC
N1(CC4CCCC4)C(=O)C(=O)N(CC1(CCCC))C(CCCC)CN2CCCC2CN3C(=O)C(=O)NCC3(CC=9C=CC5=CC=CC=C5(C=9))	AFCD
N1(CC4CCCCCC4)C(=O)C(=O)N(CC1(CCCC))C(CCCC)CN2CCCC2CN3C(=O)C(=O)NCC3(CC=9C=CC5=CC=CC=C5(C=9))	AFCE
N1(CC4CCC4)C(=O)C(=O)N(CC1(CCCC))C(CCCC)CN2CCCC2CN3C(=O)C(=O)NCC3(CC=9C=CC5=CC=CC=C5(C=9))	AFCF
N1(CCC(C)CC)C(=O)C(=O)N(CC1(CCCC))C(CCCC)CN2CCCC2CN3C(=O)C(=O)NCC3(CC=9C=CC4=CC=CC=C4(C=9))	AFCG
N1(CCC4=CC=C(C=C4)C5=CC=CC=C5)C(=O)C(=O)N(CC1(CCCC))C(CCCC)CN2CCCC2CN3C(=O)C(=O)NCC3(CC=9C=CC6=CC=CC=C6(C=9))	AFCH
N1(CC4CCC(CC4)C(C)(C)C)C(=O)C(=O)N(CC1(CCCC))C(CCCC)CN2CCCC2CN3C(=O)C(=O)NCC3(CC=9C=CC5=CC=CC=C5(C=9))	AFCI
N1(CCC=4C=CC=C(OC)C=4)C(=O)C(=O)N(CC1(CCCC))C(CCCC)CN2CCCC2CN3C(=O)C(=O)NCC3(CC=9C=CC5=CC=CC=C5(C=9))	AFCJ
N1(CC(C4=CC=C(C=C4)CC(C)C)C)C(=O)C(=O)N(CC1(CCCC))C(CCCC)CN2CCCC2CN3C(=O)C(=O)NCC3(CC=9C=CC5=CC=CC=C5(C=9))	AFCK
N1(CCC=4C=CC=C(C=4)C)C(=O)C(=O)N(CC1(CCCC))C(CCCC)CN2CCCC2CN3C(=O)C(=O)NCC3(CC=9C=CC5=CC=CC=C5(C=9))	AFCL
N1(CCC4=CC=C(C=C4)C)C(=O)C(=O)N(CC1(CCCC))C(CCCC)CN2CCCC2CN3C(=O)C(=O)NCC3(CC=9C=CC5=CC=CC=C5(C=9))	AFCM
N1(CCC4=CC=C(OC)C=C4)C(=O)C(=O)N(CC1(CCCC))C(CCCC)CN2CCCC2CN3C(=O)C(=O)NCC3(CC=9C=CC5=CC=CC=C5(C=9))	AFCN
N1(CCC4=CC=C(OCC)C=C4)C(=O)C(=O)N(CC1(CCCC))C(CCCC)CN2CCCC2CN3C(=O)C(=O)NCC3(CC=9C=CC5=CC=CC=C5(C=9))	AFCO
N1(CCC4=CC=CC=C4)C(=O)C(=O)N(CC1(CCCC))C(CCCC)CN2CCCC2CN3C(=O)C(=O)NCC3(CC=9C=CC5=CC=CC=C5(C=9))	AFCP
N1(CCCC4=CC=C(OC)C(OC)=C4)C(=O)C(=O)N(CC1(CCCC))C(CCCC)CN2CCCC2CN3C(=O)C(=O)NCC3(CC=9C=CC5=CC=CC=C5(C=9))	AFCQ
N1(CC4CCC(C)CC4)C(=O)C(=O)N(CC1(CCC))C(CCCC)CN2CCCC2CN3C(=O)C(=O)NCC3(CC=9C=CC5=CC=CC=C5(C=9))	AFDA
N1(CCCC4CCCCC4)C(=O)C(=O)N(CC1(CCC))C(CCCC)CN2CCCC2CN3C(=O)C(=O)NCC3(CC=9C=CC5=CC=CC=C5(C=9))	AFDB
N1(CC4CCCCC4)C(=O)C(=O)N(CC1(CCC))C(CCCC)CN2CCCC2CN3C(=O)C(=O)NCC3(CC=9C=CC5=CC=CC=C5(C=9))	AFDC
N1(CC4CCCC4)C(=O)C(=O)N(CC1(CCC))C(CCCC)CN2CCCC2CN3C(=O)C(=O)NCC3(CC=9C=CC5=CC=CC=C5(C=9))	AFDD
N1(CC4CCCCCC4)C(=O)C(=O)N(CC1(CCC))C(CCCC)CN2CCCC2CN3C(=O)C(=O)NCC3(CC=9C=CC5=CC=CC=C5(C=9))	AFDE
N1(CC4CCC4)C(=O)C(=O)N(CC1(CCC))C(CCCC)CN2CCCC2CN3C(=O)C(=O)NCC3(CC=9C=CC5=CC=CC=C5(C=9))	AFDF
N1(CCC(C)CC)C(=O)C(=O)N(CC1(CCC))C(CCCC)CN2CCCC2CN3C(=O)C(=O)NCC3(CC=9C=CC4=CC=CC=C4(C=9))	AFDG
N1(CCC4=CC=C(C=C4)C5=CC=CC=C5)C(=O)C(=O)N(CC1(CCC))C(CCCC)CN2CCCC2CN3C(=O)C(=O)NCC3(CC=9C=CC6=CC=CC=C6(C=9))	AFDH
N1(CC4CCC(CC4)C(C)(C)C)C(=O)C(=O)N(CC1(CCC))C(CCCC)CN2CCCC2CN3C(=O)C(=O)NCC3(CC=9C=CC5=CC=CC=C5(C=9))	AFDI
N1(CCC=4C=CC=C(OC)C=4)C(=O)C(=O)N(CC1(CCC))C(CCCC)CN2CCCC2CN3C(=O)C(=O)NCC3(CC=9C=CC5=CC=CC=C5(C=9))	AFDJ
N1(CC(C4=CC=C(C=C4)CC(C)C)C)C(=O)C(=O)N(CC1(CCC))C(CCCC)CN2CCCC2CN3C(=O)C(=O)NCC3(CC=9C=CC5=CC=CC=C5(C=9))	AFDK
N1(CCC=4C=CC=C(C=4)C)C(=O)C(=O)N(CC1(CCC))C(CCCC)CN2CCCC2CN3C(=O)C(=O)NCC3(CC=9C=CC5=CC=CC=C5(C=9))	AFDL
N1(CCC4=CC=C(C=C4)C)C(=O)C(=O)N(CC1(CCC))C(CCCC)CN2CCCC2CN3C(=O)C(=O)NCC3(CC=9C=CC5=CC=CC=C5(C=9))	AFDM
N1(CCC4=CC=C(OC)C=C4)C(=O)C(=O)N(CC1(CCC))C(CCCC)CN2CCCC2CN3C(=O)C(=O)NCC3(CC=9C=CC5=CC=CC=C5(C=9))	AFDN
N1(CCC4=CC=C(OCC)C=C4)C(=O)C(=O)N(CC1(CCC))C(CCCC)CN2CCCC2CN3C(=O)C(=O)NCC3(CC=9C=CC5=CC=CC=C5(C=9))	AFDO
N1(CCC4=CC=CC=C4)C(=O)C(=O)N(CC1(CCC))C(CCCC)CN2CCCC2CN3C(=O)C(=O)NCC3(CC=9C=CC5=CC=CC=C5(C=9))	AFDP
N1(CCCC4=CC=C(OC)C(OC)=C4)C(=O)C(=O)N(CC1(CCC))C(CCCC)CN2CCCC2CN3C(=O)C(=O)NCC3(CC=9C=CC5=CC=CC=C5(C=9))	AFDQ
N1(CC4CCC(C)CC4)C(=O)C(=O)N(CC1(C6=CC=CC=C6))C(CCCC)CN2CCCC2CN3C(=O)C(=O)NCC3(CC=9C=CC5=CC=CC=C5(C=9))	AFEA
N1(CCCC4CCCCC4)C(=O)C(=O)N(CC1(C6=CC=CC=C6))C(CCCC)CN2CCCC2CN3C(=O)C(=O)NCC3(CC=9C=CC5=CC=CC=C5(C=9))	AFEB
N1(CC4CCCCC4)C(=O)C(=O)N(CC1(C6=CC=CC=C6))C(CCCC)CN2CCCC2CN3C(=O)C(=O)NCC3(CC=9C=CC5=CC=CC=C5(C=9))	AFEC
N1(CC4CCCC4)C(=O)C(=O)N(CC1(C6=CC=CC=C6))C(CCCC)CN2CCCC2CN3C(=O)C(=O)NCC3(CC=9C=CC5=CC=CC=C5(C=9))	AFED
N1(CC4CCCCCC4)C(=O)C(=O)N(CC1(C6=CC=CC=C6))C(CCCC)CN2CCCC2CN3C(=O)C(=O)NCC3(CC=9C=CC5=CC=CC=C5(C=9))	AFEE
N1(CC4CCC4)C(=O)C(=O)N(CC1(C6=CC=CC=C6))C(CCCC)CN2CCCC2CN3C(=O)C(=O)NCC3(CC=9C=CC5=CC=CC=C5(C=9))	AFEF
N1(CCC(C)CC)C(=O)C(=O)N(CC1(C6=CC=CC=C6))C(CCCC)CN2CCCC2CN3C(=O)C(=O)NCC3(CC=9C=CC4=CC=CC=C4(C=9))	AFEG
N1(CCC4=CC=C(C=C4)C5=CC=CC=C5)C(=O)C(=O)N(CC1(C6=CC=CC=C6))C(CCCC)CN2CCCC2CN3C(=O)C(=O)NCC3(CC=9C=CC7=CC=CC=C7(C=9))	AFEH
N1(CC4CCC(CC4)C(C)(C)C)C(=O)C(=O)N(CC1(C6=CC=CC=C6))C(CCCC)CN2CCCC2CN3C(=O)C(=O)NCC3(CC=9C=CC5=CC=CC=C5(C=9))	AFEI
N1(CCC=4C=CC=C(OC)C=4)C(=O)C(=O)N(CC1(C6=CC=CC=C6))C(CCCC)CN2CCCC2CN3C(=O)C(=O)NCC3(CC=9C=CC5=CC=CC=C5(C=9))	AFEJ
N1(CC(C4=CC=C(C=C4)CC(C)C)C)C(=O)C(=O)N(CC1(C6=CC=CC=C6))C(CCCC)CN2CCCC2CN3C(=O)C(=O)NCC3(CC=9C=CC5=CC=CC=C5(C=9))	AFEK
N1(CCC=4C=CC=C(C=4)C)C(=O)C(=O)N(CC1(C6=CC=CC=C6))C(CCCC)CN2CCCC2CN3C(=O)C(=O)NCC3(CC=9C=CC5=CC=CC=C5(C=9))	AFEL
N1(CCC4=CC=C(C=C4)C)C(=O)C(=O)N(CC1(C6=CC=CC=C6))C(CCCC)CN2CCCC2CN3C(=O)C(=O)NCC3(CC=9C=CC5=CC=CC=C5(C=9))	AFEM
N1(CCC4=CC=C(OC)C=C4)C(=O)C(=O)N(CC1(C6=CC=CC=C6))C(CCCC)CN2CCCC2CN3C(=O)C(=O)NCC3(CC=9C=CC5=CC=CC=C5(C=9))	AFEN
N1(CCC4=CC=C(OCC)C=C4)C(=O)C(=O)N(CC1(C6=CC=CC=C6))C(CCCC)CN2CCCC2CN3C(=O)C(=O)NCC3(CC=9C=CC5=CC=CC=C5(C=9))	AFEO
N1(CCC4=CC=CC=C4)C(=O)C(=O)N(CC1(C6=CC=CC=C6))C(CCCC)CN2CCCC2CN3C(=O)C(=O)NCC3(CC=9C=CC5=CC=CC=C5(C=9))	AFEP
N1(CCCC4=CC=C(OC)C(OC)=C4)C(=O)C(=O)N(CC1(C6=CC=CC=C6))C(CCCC)CN2CCCC2CN3C(=O)C(=O)NCC3(CC=9C=CC5=CC=CC=C5(C=9))	AFEQ
N1(CC4CCC(C)CC4)C(=O)C(=O)N(CC1(C(C)CC))C(CCCC)CN2CCCC2CN3C(=O)C(=O)NCC3(CC=9C=CC5=CC=CC=C5(C=9))	AFFA
N1(CCCC4CCCCC4)C(=O)C(=O)N(CC1(C(C)CC))C(CCCC)CN2CCCC2CN3C(=O)C(=O)NCC3(CC=9C=CC5=CC=CC=C5(C=9))	AFFB
N1(CC4CCCCC4)C(=O)C(=O)N(CC1(C(C)CC))C(CCCC)CN2CCCC2CN3C(=O)C(=O)NCC3(CC=9C=CC5=CC=CC=C5(C=9))	AFFC
N1(CC4CCCC4)C(=O)C(=O)N(CC1(C(C)CC))C(CCCC)CN2CCCC2CN3C(=O)C(=O)NCC3(CC=9C=CC5=CC=CC=C5(C=9))	AFFD
N1(CC4CCCCCC4)C(=O)C(=O)N(CC1(C(C)CC))C(CCCC)CN2CCCC2CN3C(=O)C(=O)NCC3(CC=9C=CC5=CC=CC=C5(C=9))	AFFE
N1(CC4CCC4)C(=O)C(=O)N(CC1(C(C)CC))C(CCCC)CN2CCCC2CN3C(=O)C(=O)NCC3(CC=9C=CC5=CC=CC=C5(C=9))	AFFF
N1(CCC(C)CC)C(=O)C(=O)N(CC1(C(C)CC))C(CCCC)CN2CCCC2CN3C(=O)C(=O)NCC3(CC=9C=CC4=CC=CC=C4(C=9))	AFFG
N1(CCC4=CC=C(C=C4)C5=CC=CC=C5)C(=O)C(=O)N(CC1(C(C)CC))C(CCCC)CN2CCCC2CN3C(=O)C(=O)NCC3(CC=9C=CC6=CC=CC=C6(C=9))	AFFH
N1(CC4CCC(CC4)C(C)(C)C)C(=O)C(=O)N(CC1(C(C)CC))C(CCCC)CN2CCCC2CN3C(=O)C(=O)NCC3(CC=9C=CC5=CC=CC=C5(C=9))	AFFI
N1(CCC=4C=CC=C(OC)C=4)C(=O)C(=O)N(CC1(C(C)CC))C(CCCC)CN2CCCC2CN3C(=O)C(=O)NCC3(CC=9C=CC5=CC=CC=C5(C=9))	AFFJ
N1(CC(C4=CC=C(C=C4)CC(C)C)C)C(=O)C(=O)N(CC1(C(C)CC))C(CCCC)CN2CCCC2CN3C(=O)C(=O)NCC3(CC=9C=CC5=CC=CC=C5(C=9))	AFFK
N1(CCC=4C=CC=C(C=4)C)C(=O)C(=O)N(CC1(C(C)CC))C(CCCC)CN2CCCC2CN3C(=O)C(=O)NCC3(CC=9C=CC5=CC=CC=C5(C=9))	AFFL
N1(CCC4=CC=C(C=C4)C)C(=O)C(=O)N(CC1(C(C)CC))C(CCCC)CN2CCCC2CN3C(=O)C(=O)NCC3(CC=9C=CC5=CC=CC=C5(C=9))	AFFM
N1(CCC4=CC=C(OC)C=C4)C(=O)C(=O)N(CC1(C(C)CC))C(CCCC)CN2CCCC2CN3C(=O)C(=O)NCC3(CC=9C=CC5=CC=CC=C5(C=9))	AFFN
N1(CCC4=CC=C(OCC)C=C4)C(=O)C(=O)N(CC1(C(C)CC))C(CCCC)CN2CCCC2CN3C(=O)C(=O)NCC3(CC=9C=CC5=CC=CC=C5(C=9))	AFFO
N1(CCC4=CC=CC=C4)C(=O)C(=O)N(CC1(C(C)CC))C(CCCC)CN2CCCC2CN3C(=O)C(=O)NCC3(CC=9C=CC5=CC=CC=C5(C=9))	AFFP
N1(CCCC4=CC=C(OC)C(OC)=C4)C(=O)C(=O)N(CC1(C(C)CC))C(CCCC)CN2CCCC2CN3C(=O)C(=O)NCC3(CC=9C=CC5=CC=CC=C5(C=9))	AFFQ
N1(CC4CCC(C)CC4)C(=O)C(=O)N(CC1(C6CCCCC6))C(CCCC)CN2CCCC2CN3C(=O)C(=O)NCC3(CC=9C=CC5=CC=CC=C5(C=9))	AFGA
N1(CCCC4CCCCC4)C(=O)C(=O)N(CC1(C6CCCCC6))C(CCCC)CN2CCCC2CN3C(=O)C(=O)NCC3(CC=9C=CC5=CC=CC=C5(C=9))	AFGB
N1(CC4CCCCC4)C(=O)C(=O)N(CC1(C6CCCCC6))C(CCCC)CN2CCCC2CN3C(=O)C(=O)NCC3(CC=9C=CC5=CC=CC=C5(C=9))	AFGC
N1(CC4CCCC4)C(=O)C(=O)N(CC1(C6CCCCC6))C(CCCC)CN2CCCC2CN3C(=O)C(=O)NCC3(CC=9C=CC5=CC=CC=C5(C=9))	AFGD
N1(CC4CCCCCC4)C(=O)C(=O)N(CC1(C6CCCCC6))C(CCCC)CN2CCCC2CN3C(=O)C(=O)NCC3(CC=9C=CC5=CC=CC=C5(C=9))	AFGE
N1(CC4CCC4)C(=O)C(=O)N(CC1(C6CCCCC6))C(CCCC)CN2CCCC2CN3C(=O)C(=O)NCC3(CC=9C=CC5=CC=CC=C5(C=9))	AFGF
N1(CCC(C)CC)C(=O)C(=O)N(CC1(C6CCCCC6))C(CCCC)CN2CCCC2CN3C(=O)C(=O)NCC3(CC=9C=CC4=CC=CC=C4(C=9))	AFGG
N1(CCC4=CC=C(C=C4)C5=CC=CC=C5)C(=O)C(=O)N(CC1(C6CCCCC6))C(CCCC)CN2CCCC2CN3C(=O)C(=O)NCC3(CC=9C=CC7=CC=CC=C7(C=9))	AFGH
N1(CC4CCC(CC4)C(C)(C)C)C(=O)C(=O)N(CC1(C6CCCCC6))C(CCCC)CN2CCCC2CN3C(=O)C(=O)NCC3(CC=9C=CC5=CC=CC=C5(C=9))	AFGI
N1(CCC=4C=CC=C(OC)C=4)C(=O)C(=O)N(CC1(C6CCCCC6))C(CCCC)CN2CCCC2CN3C(=O)C(=O)NCC3(CC=9C=CC5=CC=CC=C5(C=9))	AFGJ
N1(CC(C4=CC=C(C=C4)CC(C)C)C)C(=O)C(=O)N(CC1(C6CCCCC6))C(CCCC)CN2CCCC2CN3C(=O)C(=O)NCC3(CC=9C=CC5=CC=CC=C5(C=9))	AFGK
N1(CCC=4C=CC=C(C=4)C)C(=O)C(=O)N(CC1(C6CCCCC6))C(CCCC)CN2CCCC2CN3C(=O)C(=O)NCC3(CC=9C=CC5=CC=CC=C5(C=9))	AFGL
N1(CCC4=CC=C(C=C4)C)C(=O)C(=O)N(CC1(C6CCCCC6))C(CCCC)CN2CCCC2CN3C(=O)C(=O)NCC3(CC=9C=CC5=CC=CC=C5(C=9))	AFGM
N1(CCC4=CC=C(OC)C=C4)C(=O)C(=O)N(CC1(C6CCCCC6))C(CCCC)CN2CCCC2CN3C(=O)C(=O)NCC3(CC=9C=CC5=CC=CC=C5(C=9))	AFGN
N1(CCC4=CC=C(OCC)C=C4)C(=O)C(=O)N(CC1(C6CCCCC6))C(CCCC)CN2CCCC2CN3C(=O)C(=O)NCC3(CC=9C=CC5=CC=CC=C5(C=9))	AFGO
N1(CCC4=CC=CC=C4)C(=O)C(=O)N(CC1(C6CCCCC6))C(CCCC)CN2CCCC2CN3C(=O)C(=O)NCC3(CC=9C=CC5=CC=CC=C5(C=9))	AFGP
N1(CCCC4=CC=C(OC)C(OC)=C4)C(=O)C(=O)N(CC1(C6CCCCC6))C(CCCC)CN2CCCC2CN3C(=O)C(=O)NCC3(CC=9C=CC5=CC=CC=C5(C=9))	AFGQ
N1(CC4CCC(C)CC4)C(=O)C(=O)N(CC1(CC6=CC=CC=C6))C(CCCC)CN2CCCC2CN3C(=O)C(=O)NCC3(CC=9C=CC5=CC=CC=C5(C=9))	AFHA
N1(CCCC4CCCCC4)C(=O)C(=O)N(CC1(CC6=CC=CC=C6))C(CCCC)CN2CCCC2CN3C(=O)C(=O)NCC3(CC=9C=CC5=CC=CC=C5(C=9))	AFHB
N1(CC4CCCCC4)C(=O)C(=O)N(CC1(CC6=CC=CC=C6))C(CCCC)CN2CCCC2CN3C(=O)C(=O)NCC3(CC=9C=CC5=CC=CC=C5(C=9))	AFHC
N1(CC4CCCC4)C(=O)C(=O)N(CC1(CC6=CC=CC=C6))C(CCCC)CN2CCCC2CN3C(=O)C(=O)NCC3(CC=9C=CC5=CC=CC=C5(C=9))	AFHD
N1(CC4CCCCCC4)C(=O)C(=O)N(CC1(CC6=CC=CC=C6))C(CCCC)CN2CCCC2CN3C(=O)C(=O)NCC3(CC=9C=CC5=CC=CC=C5(C=9))	AFHE
N1(CC4CCC4)C(=O)C(=O)N(CC1(CC6=CC=CC=C6))C(CCCC)CN2CCCC2CN3C(=O)C(=O)NCC3(CC=9C=CC5=CC=CC=C5(C=9))	AFHF
N1(CCC(C)CC)C(=O)C(=O)N(CC1(CC6=CC=CC=C6))C(CCCC)CN2CCCC2CN3C(=O)C(=O)NCC3(CC=9C=CC4=CC=CC=C4(C=9))	AFHG
N1(CCC4=CC=C(C=C4)C5=CC=CC=C5)C(=O)C(=O)N(CC1(CC6=CC=CC=C6))C(CCCC)CN2CCCC2CN3C(=O)C(=O)NCC3(CC=9C=CC7=CC=CC=C7(C=9))	AFHH
N1(CC4CCC(CC4)C(C)(C)C)C(=O)C(=O)N(CC1(CC6=CC=CC=C6))C(CCCC)CN2CCCC2CN3C(=O)C(=O)NCC3(CC=9C=CC5=CC=CC=C5(C=9))	AFHI
N1(CCC=4C=CC=C(OC)C=4)C(=O)C(=O)N(CC1(CC6=CC=CC=C6))C(CCCC)CN2CCCC2CN3C(=O)C(=O)NCC3(CC=9C=CC5=CC=CC=C5(C=9))	AFHJ
N1(CC(C4=CC=C(C=C4)CC(C)C)C)C(=O)C(=O)N(CC1(CC6=CC=CC=C6))C(CCCC)CN2CCCC2CN3C(=O)C(=O)NCC3(CC=9C=CC5=CC=CC=C5(C=9))	AFHK
N1(CCC=4C=CC=C(C=4)C)C(=O)C(=O)N(CC1(CC6=CC=CC=C6))C(CCCC)CN2CCCC2CN3C(=O)C(=O)NCC3(CC=9C=CC5=CC=CC=C5(C=9))	AFHL
N1(CCC4=CC=C(C=C4)C)C(=O)C(=O)N(CC1(CC6=CC=CC=C6))C(CCCC)CN2CCCC2CN3C(=O)C(=O)NCC3(CC=9C=CC5=CC=CC=C5(C=9))	AFHM
N1(CCC4=CC=C(OC)C=C4)C(=O)C(=O)N(CC1(CC6=CC=CC=C6))C(CCCC)CN2CCCC2CN3C(=O)C(=O)NCC3(CC=9C=CC5=CC=CC=C5(C=9))	AFHN
N1(CCC4=CC=C(OCC)C=C4)C(=O)C(=O)N(CC1(CC6=CC=CC=C6))C(CCCC)CN2CCCC2CN3C(=O)C(=O)NCC3(CC=9C=CC5=CC=CC=C5(C=9))	AFHO
N1(CCC4=CC=CC=C4)C(=O)C(=O)N(CC1(CC6=CC=CC=C6))C(CCCC)CN2CCCC2CN3C(=O)C(=O)NCC3(CC=9C=CC5=CC=CC=C5(C=9))	AFHP
N1(CCCC4=CC=C(OC)C(OC)=C4)C(=O)C(=O)N(CC1(CC6=CC=CC=C6))C(CCCC)CN2CCCC2CN3C(=O)C(=O)NCC3(CC=9C=CC5=CC=CC=C5(C=9))	AFHQ
N1(CC4CCC(C)CC4)C(=O)C(=O)N(CC1(CCC))C(CCCC)CN2CCCC2CN3C(=O)C(=O)NCC3(CC=9C=CC5=CC=CC=C5(C=9))	AFIA
N1(CCCC4CCCCC4)C(=O)C(=O)N(CC1(CCC))C(CCCC)CN2CCCC2CN3C(=O)C(=O)NCC3(CC=9C=CC5=CC=CC=C5(C=9))	AFIB
N1(CC4CCCCC4)C(=O)C(=O)N(CC1(CCC))C(CCCC)CN2CCCC2CN3C(=O)C(=O)NCC3(CC=9C=CC5=CC=CC=C5(C=9))	AFIC
N1(CC4CCCC4)C(=O)C(=O)N(CC1(CCC))C(CCCC)CN2CCCC2CN3C(=O)C(=O)NCC3(CC=9C=CC5=CC=CC=C5(C=9))	AFID
N1(CC4CCCCCC4)C(=O)C(=O)N(CC1(CCC))C(CCCC)CN2CCCC2CN3C(=O)C(=O)NCC3(CC=9C=CC5=CC=CC=C5(C=9))	AFIE
N1(CC4CCC4)C(=O)C(=O)N(CC1(CCC))C(CCCC)CN2CCCC2CN3C(=O)C(=O)NCC3(CC=9C=CC5=CC=CC=C5(C=9))	AFIF
N1(CCC(C)CC)C(=O)C(=O)N(CC1(CCC))C(CCCC)CN2CCCC2CN3C(=O)C(=O)NCC3(CC=9C=CC4=CC=CC=C4(C=9))	AFIG
N1(CCC4=CC=C(C=C4)C5=CC=CC=C5)C(=O)C(=O)N(CC1(CCC))C(CCCC)CN2CCCC2CN3C(=O)C(=O)NCC3(CC=9C=CC6=CC=CC=C6(C=9))	AFIH
N1(CC4CCC(CC4)C(C)(C)C)C(=O)C(=O)N(CC1(CCC))C(CCCC)CN2CCCC2CN3C(=O)C(=O)NCC3(CC=9C=CC5=CC=CC=C5(C=9))	AFII
N1(CCC=4C=CC=C(OC)C=4)C(=O)C(=O)N(CC1(CCC))C(CCCC)CN2CCCC2CN3C(=O)C(=O)NCC3(CC=9C=CC5=CC=CC=C5(C=9))	AFIJ
N1(CC(C4=CC=C(C=C4)CC(C)C)C)C(=O)C(=O)N(CC1(CCC))C(CCCC)CN2CCCC2CN3C(=O)C(=O)NCC3(CC=9C=CC5=CC=CC=C5(C=9))	AFIK
N1(CCC=4C=CC=C(C=4)C)C(=O)C(=O)N(CC1(CCC))C(CCCC)CN2CCCC2CN3C(=O)C(=O)NCC3(CC=9C=CC5=CC=CC=C5(C=9))	AFIL
N1(CCC4=CC=C(C=C4)C)C(=O)C(=O)N(CC1(CCC))C(CCCC)CN2CCCC2CN3C(=O)C(=O)NCC3(CC=9C=CC5=CC=CC=C5(C=9))	AFIM
N1(CCC4=CC=C(OC)C=C4)C(=O)C(=O)N(CC1(CCC))C(CCCC)CN2CCCC2CN3C(=O)C(=O)NCC3(CC=9C=CC5=CC=CC=C5(C=9))	AFIN
N1(CCC4=CC=C(OCC)C=C4)C(=O)C(=O)N(CC1(CCC))C(CCCC)CN2CCCC2CN3C(=O)C(=O)NCC3(CC=9C=CC5=CC=CC=C5(C=9))	AFIO
N1(CCC4=CC=CC=C4)C(=O)C(=O)N(CC1(CCC))C(CCCC)CN2CCCC2CN3C(=O)C(=O)NCC3(CC=9C=CC5=CC=CC=C5(C=9))	AFIP
N1(CCCC4=CC=C(OC)C(OC)=C4)C(=O)C(=O)N(CC1(CCC))C(CCCC)CN2CCCC2CN3C(=O)C(=O)NCC3(CC=9C=CC5=CC=CC=C5(C=9))	AFIQ
N1(CC4CCC(C)CC4)C(=O)C(=O)N(CC1(CC6=CC=CC=C6))C(CC7=CC=CC=C7)CN2CCCC2CN3C(=O)C(=O)NCC3(CC=9C=CC5=CC=CC=C5(C=9))	AGAA
N1(CCCC4CCCCC4)C(=O)C(=O)N(CC1(CC6=CC=CC=C6))C(CC7=CC=CC=C7)CN2CCCC2CN3C(=O)C(=O)NCC3(CC=9C=CC5=CC=CC=C5(C=9))	AGAB
N1(CC4CCCCC4)C(=O)C(=O)N(CC1(CC6=CC=CC=C6))C(CC7=CC=CC=C7)CN2CCCC2CN3C(=O)C(=O)NCC3(CC=9C=CC5=CC=CC=C5(C=9))	AGAC
N1(CC4CCCC4)C(=O)C(=O)N(CC1(CC6=CC=CC=C6))C(CC7=CC=CC=C7)CN2CCCC2CN3C(=O)C(=O)NCC3(CC=9C=CC5=CC=CC=C5(C=9))	AGAD
N1(CC4CCCCCC4)C(=O)C(=O)N(CC1(CC6=CC=CC=C6))C(CC7=CC=CC=C7)CN2CCCC2CN3C(=O)C(=O)NCC3(CC=9C=CC5=CC=CC=C5(C=9))	AGAE
N1(CC4CCC4)C(=O)C(=O)N(CC1(CC6=CC=CC=C6))C(CC7=CC=CC=C7)CN2CCCC2CN3C(=O)C(=O)NCC3(CC=9C=CC5=CC=CC=C5(C=9))	AGAF
N1(CCC(C)CC)C(=O)C(=O)N(CC1(CC6=CC=CC=C6))C(CC7=CC=CC=C7)CN2CCCC2CN3C(=O)C(=O)NCC3(CC=9C=CC4=CC=CC=C4(C=9))	AGAG
N1(CCC4=CC=C(C=C4)C5=CC=CC=C5)C(=O)C(=O)N(CC1(CC6=CC=CC=C6))C(CC7=CC=CC=C7)CN2CCCC2CN3C(=O)C(=O)NCC3(CC=9C=CC8=CC=CC=C8(C=9))	AGAH
N1(CC4CCC(CC4)C(C)(C)C)C(=O)C(=O)N(CC1(CC6=CC=CC=C6))C(CC7=CC=CC=C7)CN2CCCC2CN3C(=O)C(=O)NCC3(CC=9C=CC5=CC=CC=C5(C=9))	AGAI
N1(CCC=4C=CC=C(OC)C=4)C(=O)C(=O)N(CC1(CC6=CC=CC=C6))C(CC7=CC=CC=C7)CN2CCCC2CN3C(=O)C(=O)NCC3(CC=9C=CC5=CC=CC=C5(C=9))	AGAJ
N1(CC(C4=CC=C(C=C4)CC(C)C)C)C(=O)C(=O)N(CC1(CC6=CC=CC=C6))C(CC7=CC=CC=C7)CN2CCCC2CN3C(=O)C(=O)NCC3(CC=9C=CC5=CC=CC=C5(C=9))	AGAK
N1(CCC=4C=CC=C(C=4)C)C(=O)C(=O)N(CC1(CC6=CC=CC=C6))C(CC7=CC=CC=C7)CN2CCCC2CN3C(=O)C(=O)NCC3(CC=9C=CC5=CC=CC=C5(C=9))	AGAL
N1(CCC4=CC=C(C=C4)C)C(=O)C(=O)N(CC1(CC6=CC=CC=C6))C(CC7=CC=CC=C7)CN2CCCC2CN3C(=O)C(=O)NCC3(CC=9C=CC5=CC=CC=C5(C=9))	AGAM
N1(CCC4=CC=C(OC)C=C4)C(=O)C(=O)N(CC1(CC6=CC=CC=C6))C(CC7=CC=CC=C7)CN2CCCC2CN3C(=O)C(=O)NCC3(CC=9C=CC5=CC=CC=C5(C=9))	AGAN
N1(CCC4=CC=C(OCC)C=C4)C(=O)C(=O)N(CC1(CC6=CC=CC=C6))C(CC7=CC=CC=C7)CN2CCCC2CN3C(=O)C(=O)NCC3(CC=9C=CC5=CC=CC=C5(C=9))	AGAO
N1(CCC4=CC=CC=C4)C(=O)C(=O)N(CC1(CC6=CC=CC=C6))C(CC7=CC=CC=C7)CN2CCCC2CN3C(=O)C(=O)NCC3(CC=9C=CC5=CC=CC=C5(C=9))	AGAP
N1(CCCC4=CC=C(OC)C(OC)=C4)C(=O)C(=O)N(CC1(CC6=CC=CC=C6))C(CC7=CC=CC=C7)CN2CCCC2CN3C(=O)C(=O)NCC3(CC=9C=CC5=CC=CC=C5(C=9))	AGAQ
N1(CC4CCC(C)CC4)C(=O)C(=O)N(CC1(CC6=CC=C(O)C=C6))C(CC7=CC=CC=C7)CN2CCCC2CN3C(=O)C(=O)NCC3(CC=9C=CC5=CC=CC=C5(C=9))	AGBA
N1(CCCC4CCCCC4)C(=O)C(=O)N(CC1(CC6=CC=C(O)C=C6))C(CC7=CC=CC=C7)CN2CCCC2CN3C(=O)C(=O)NCC3(CC=9C=CC5=CC=CC=C5(C=9))	AGBB
N1(CC4CCCCC4)C(=O)C(=O)N(CC1(CC6=CC=C(O)C=C6))C(CC7=CC=CC=C7)CN2CCCC2CN3C(=O)C(=O)NCC3(CC=9C=CC5=CC=CC=C5(C=9))	AGBC
N1(CC4CCCC4)C(=O)C(=O)N(CC1(CC6=CC=C(O)C=C6))C(CC7=CC=CC=C7)CN2CCCC2CN3C(=O)C(=O)NCC3(CC=9C=CC5=CC=CC=C5(C=9))	AGBD
N1(CC4CCCCCC4)C(=O)C(=O)N(CC1(CC6=CC=C(O)C=C6))C(CC7=CC=CC=C7)CN2CCCC2CN3C(=O)C(=O)NCC3(CC=9C=CC5=CC=CC=C5(C=9))	AGBE
N1(CC4CCC4)C(=O)C(=O)N(CC1(CC6=CC=C(O)C=C6))C(CC7=CC=CC=C7)CN2CCCC2CN3C(=O)C(=O)NCC3(CC=9C=CC5=CC=CC=C5(C=9))	AGBF
N1(CCC(C)CC)C(=O)C(=O)N(CC1(CC6=CC=C(O)C=C6))C(CC7=CC=CC=C7)CN2CCCC2CN3C(=O)C(=O)NCC3(CC=9C=CC4=CC=CC=C4(C=9))	AGBG
N1(CCC4=CC=C(C=C4)C5=CC=CC=C5)C(=O)C(=O)N(CC1(CC6=CC=C(O)C=C6))C(CC7=CC=CC=C7)CN2CCCC2CN3C(=O)C(=O)NCC3(CC=9C=CC8=CC=CC=C8(C=9))	AGBH
N1(CC4CCC(CC4)C(C)(C)C)C(=O)C(=O)N(CC1(CC6=CC=C(O)C=C6))C(CC7=CC=CC=C7)CN2CCCC2CN3C(=O)C(=O)NCC3(CC=9C=CC5=CC=CC=C5(C=9))	AGBI
N1(CCC=4C=CC=C(OC)C=4)C(=O)C(=O)N(CC1(CC6=CC=C(O)C=C6))C(CC7=CC=CC=C7)CN2CCCC2CN3C(=O)C(=O)NCC3(CC=9C=CC5=CC=CC=C5(C=9))	AGBJ
N1(CC(C4=CC=C(C=C4)CC(C)C)C)C(=O)C(=O)N(CC1(CC6=CC=C(O)C=C6))C(CC7=CC=CC=C7)CN2CCCC2CN3C(=O)C(=O)NCC3(CC=9C=CC5=CC=CC=C5(C=9))	AGBK
N1(CCC=4C=CC=C(C=4)C)C(=O)C(=O)N(CC1(CC6=CC=C(O)C=C6))C(CC7=CC=CC=C7)CN2CCCC2CN3C(=O)C(=O)NCC3(CC=9C=CC5=CC=CC=C5(C=9))	AGBL
N1(CCC4=CC=C(C=C4)C)C(=O)C(=O)N(CC1(CC6=CC=C(O)C=C6))C(CC7=CC=CC=C7)CN2CCCC2CN3C(=O)C(=O)NCC3(CC=9C=CC5=CC=CC=C5(C=9))	AGBM
N1(CCC4=CC=C(OC)C=C4)C(=O)C(=O)N(CC1(CC6=CC=C(O)C=C6))C(CC7=CC=CC=C7)CN2CCCC2CN3C(=O)C(=O)NCC3(CC=9C=CC5=CC=CC=C5(C=9))	AGBN
N1(CCC4=CC=C(OCC)C=C4)C(=O)C(=O)N(CC1(CC6=CC=C(O)C=C6))C(CC7=CC=CC=C7)CN2CCCC2CN3C(=O)C(=O)NCC3(CC=9C=CC5=CC=CC=C5(C=9))	AGBO
N1(CCC4=CC=CC=C4)C(=O)C(=O)N(CC1(CC6=CC=C(O)C=C6))C(CC7=CC=CC=C7)CN2CCCC2CN3C(=O)C(=O)NCC3(CC=9C=CC5=CC=CC=C5(C=9))	AGBP
N1(CCCC4=CC=C(OC)C(OC)=C4)C(=O)C(=O)N(CC1(CC6=CC=C(O)C=C6))C(CC7=CC=CC=C7)CN2CCCC2CN3C(=O)C(=O)NCC3(CC=9C=CC5=CC=CC=C5(C=9))	AGBQ
N1(CC4CCC(C)CC4)C(=O)C(=O)N(CC1(CCCC))C(CC7=CC=CC=C7)CN2CCCC2CN3C(=O)C(=O)NCC3(CC=9C=CC5=CC=CC=C5(C=9))	AGCA
N1(CCCC4CCCCC4)C(=O)C(=O)N(CC1(CCCC))C(CC7=CC=CC=C7)CN2CCCC2CN3C(=O)C(=O)NCC3(CC=9C=CC5=CC=CC=C5(C=9))	AGCB
N1(CC4CCCCC4)C(=O)C(=O)N(CC1(CCCC))C(CC7=CC=CC=C7)CN2CCCC2CN3C(=O)C(=O)NCC3(CC=9C=CC5=CC=CC=C5(C=9))	AGCC
N1(CC4CCCC4)C(=O)C(=O)N(CC1(CCCC))C(CC7=CC=CC=C7)CN2CCCC2CN3C(=O)C(=O)NCC3(CC=9C=CC5=CC=CC=C5(C=9))	AGCD
N1(CC4CCCCCC4)C(=O)C(=O)N(CC1(CCCC))C(CC7=CC=CC=C7)CN2CCCC2CN3C(=O)C(=O)NCC3(CC=9C=CC5=CC=CC=C5(C=9))	AGCE
N1(CC4CCC4)C(=O)C(=O)N(CC1(CCCC))C(CC7=CC=CC=C7)CN2CCCC2CN3C(=O)C(=O)NCC3(CC=9C=CC5=CC=CC=C5(C=9))	AGCF
N1(CCC(C)CC)C(=O)C(=O)N(CC1(CCCC))C(CC7=CC=CC=C7)CN2CCCC2CN3C(=O)C(=O)NCC3(CC=9C=CC4=CC=CC=C4(C=9))	AGCG
N1(CCC4=CC=C(C=C4)C5=CC=CC=C5)C(=O)C(=O)N(CC1(CCCC))C(CC7=CC=CC=C7)CN2CCCC2CN3C(=O)C(=O)NCC3(CC=9C=CC6=CC=CC=C6(C=9))	AGCH
N1(CC4CCC(CC4)C(C)(C)C)C(=O)C(=O)N(CC1(CCCC))C(CC7=CC=CC=C7)CN2CCCC2CN3C(=O)C(=O)NCC3(CC=9C=CC5=CC=CC=C5(C=9))	AGCI
N1(CCC=4C=CC=C(OC)C=4)C(=O)C(=O)N(CC1(CCCC))C(CC7=CC=CC=C7)CN2CCCC2CN3C(=O)C(=O)NCC3(CC=9C=CC5=CC=CC=C5(C=9))	AGCJ
N1(CC(C4=CC=C(C=C4)CC(C)C)C)C(=O)C(=O)N(CC1(CCCC))C(CC7=CC=CC=C7)CN2CCCC2CN3C(=O)C(=O)NCC3(CC=9C=CC5=CC=CC=C5(C=9))	AGCK
N1(CCC=4C=CC=C(C=4)C)C(=O)C(=O)N(CC1(CCCC))C(CC7=CC=CC=C7)CN2CCCC2CN3C(=O)C(=O)NCC3(CC=9C=CC5=CC=CC=C5(C=9))	AGCL
N1(CCC4=CC=C(C=C4)C)C(=O)C(=O)N(CC1(CCCC))C(CC7=CC=CC=C7)CN2CCCC2CN3C(=O)C(=O)NCC3(CC=9C=CC5=CC=CC=C5(C=9))	AGCM
N1(CCC4=CC=C(OC)C=C4)C(=O)C(=O)N(CC1(CCCC))C(CC7=CC=CC=C7)CN2CCCC2CN3C(=O)C(=O)NCC3(CC=9C=CC5=CC=CC=C5(C=9))	AGCN
N1(CCC4=CC=C(OCC)C=C4)C(=O)C(=O)N(CC1(CCCC))C(CC7=CC=CC=C7)CN2CCCC2CN3C(=O)C(=O)NCC3(CC=9C=CC5=CC=CC=C5(C=9))	AGCO
N1(CCC4=CC=CC=C4)C(=O)C(=O)N(CC1(CCCC))C(CC7=CC=CC=C7)CN2CCCC2CN3C(=O)C(=O)NCC3(CC=9C=CC5=CC=CC=C5(C=9))	AGCP
N1(CCCC4=CC=C(OC)C(OC)=C4)C(=O)C(=O)N(CC1(CCCC))C(CC7=CC=CC=C7)CN2CCCC2CN3C(=O)C(=O)NCC3(CC=9C=CC5=CC=CC=C5(C=9))	AGCQ
N1(CC4CCC(C)CC4)C(=O)C(=O)N(CC1(CCC))C(CC7=CC=CC=C7)CN2CCCC2CN3C(=O)C(=O)NCC3(CC=9C=CC5=CC=CC=C5(C=9))	AGDA
N1(CCCC4CCCCC4)C(=O)C(=O)N(CC1(CCC))C(CC7=CC=CC=C7)CN2CCCC2CN3C(=O)C(=O)NCC3(CC=9C=CC5=CC=CC=C5(C=9))	AGDB
N1(CC4CCCCC4)C(=O)C(=O)N(CC1(CCC))C(CC7=CC=CC=C7)CN2CCCC2CN3C(=O)C(=O)NCC3(CC=9C=CC5=CC=CC=C5(C=9))	AGDC
N1(CC4CCCC4)C(=O)C(=O)N(CC1(CCC))C(CC7=CC=CC=C7)CN2CCCC2CN3C(=O)C(=O)NCC3(CC=9C=CC5=CC=CC=C5(C=9))	AGDD
N1(CC4CCCCCC4)C(=O)C(=O)N(CC1(CCC))C(CC7=CC=CC=C7)CN2CCCC2CN3C(=O)C(=O)NCC3(CC=9C=CC5=CC=CC=C5(C=9))	AGDE
N1(CC4CCC4)C(=O)C(=O)N(CC1(CCC))C(CC7=CC=CC=C7)CN2CCCC2CN3C(=O)C(=O)NCC3(CC=9C=CC5=CC=CC=C5(C=9))	AGDF
N1(CCC(C)CC)C(=O)C(=O)N(CC1(CCC))C(CC7=CC=CC=C7)CN2CCCC2CN3C(=O)C(=O)NCC3(CC=9C=CC4=CC=CC=C4(C=9))	AGDG
N1(CCC4=CC=C(C=C4)C5=CC=CC=C5)C(=O)C(=O)N(CC1(CCC))C(CC7=CC=CC=C7)CN2CCCC2CN3C(=O)C(=O)NCC3(CC=9C=CC6=CC=CC=C6(C=9))	AGDH
N1(CC4CCC(CC4)C(C)(C)C)C(=O)C(=O)N(CC1(CCC))C(CC7=CC=CC=C7)CN2CCCC2CN3C(=O)C(=O)NCC3(CC=9C=CC5=CC=CC=C5(C=9))	AGDI
N1(CCC=4C=CC=C(OC)C=4)C(=O)C(=O)N(CC1(CCC))C(CC7=CC=CC=C7)CN2CCCC2CN3C(=O)C(=O)NCC3(CC=9C=CC5=CC=CC=C5(C=9))	AGDJ
N1(CC(C4=CC=C(C=C4)CC(C)C)C)C(=O)C(=O)N(CC1(CCC))C(CC7=CC=CC=C7)CN2CCCC2CN3C(=O)C(=O)NCC3(CC=9C=CC5=CC=CC=C5(C=9))	AGDK
N1(CCC=4C=CC=C(C=4)C)C(=O)C(=O)N(CC1(CCC))C(CC7=CC=CC=C7)CN2CCCC2CN3C(=O)C(=O)NCC3(CC=9C=CC5=CC=CC=C5(C=9))	AGDL
N1(CCC4=CC=C(C=C4)C)C(=O)C(=O)N(CC1(CCC))C(CC7=CC=CC=C7)CN2CCCC2CN3C(=O)C(=O)NCC3(CC=9C=CC5=CC=CC=C5(C=9))	AGDM
N1(CCC4=CC=C(OC)C=C4)C(=O)C(=O)N(CC1(CCC))C(CC7=CC=CC=C7)CN2CCCC2CN3C(=O)C(=O)NCC3(CC=9C=CC5=CC=CC=C5(C=9))	AGDN
N1(CCC4=CC=C(OCC)C=C4)C(=O)C(=O)N(CC1(CCC))C(CC7=CC=CC=C7)CN2CCCC2CN3C(=O)C(=O)NCC3(CC=9C=CC5=CC=CC=C5(C=9))	AGDO
N1(CCC4=CC=CC=C4)C(=O)C(=O)N(CC1(CCC))C(CC7=CC=CC=C7)CN2CCCC2CN3C(=O)C(=O)NCC3(CC=9C=CC5=CC=CC=C5(C=9))	AGDP
N1(CCCC4=CC=C(OC)C(OC)=C4)C(=O)C(=O)N(CC1(CCC))C(CC7=CC=CC=C7)CN2CCCC2CN3C(=O)C(=O)NCC3(CC=9C=CC5=CC=CC=C5(C=9))	AGDQ
N1(CC4CCC(C)CC4)C(=O)C(=O)N(CC1(C6=CC=CC=C6))C(CC7=CC=CC=C7)CN2CCCC2CN3C(=O)C(=O)NCC3(CC=9C=CC5=CC=CC=C5(C=9))	AGEA
N1(CCCC4CCCCC4)C(=O)C(=O)N(CC1(C6=CC=CC=C6))C(CC7=CC=CC=C7)CN2CCCC2CN3C(=O)C(=O)NCC3(CC=9C=CC5=CC=CC=C5(C=9))	AGEB
N1(CC4CCCCC4)C(=O)C(=O)N(CC1(C6=CC=CC=C6))C(CC7=CC=CC=C7)CN2CCCC2CN3C(=O)C(=O)NCC3(CC=9C=CC5=CC=CC=C5(C=9))	AGEC
N1(CC4CCCC4)C(=O)C(=O)N(CC1(C6=CC=CC=C6))C(CC7=CC=CC=C7)CN2CCCC2CN3C(=O)C(=O)NCC3(CC=9C=CC5=CC=CC=C5(C=9))	AGED
N1(CC4CCCCCC4)C(=O)C(=O)N(CC1(C6=CC=CC=C6))C(CC7=CC=CC=C7)CN2CCCC2CN3C(=O)C(=O)NCC3(CC=9C=CC5=CC=CC=C5(C=9))	AGEE
N1(CC4CCC4)C(=O)C(=O)N(CC1(C6=CC=CC=C6))C(CC7=CC=CC=C7)CN2CCCC2CN3C(=O)C(=O)NCC3(CC=9C=CC5=CC=CC=C5(C=9))	AGEF
N1(CCC(C)CC)C(=O)C(=O)N(CC1(C6=CC=CC=C6))C(CC7=CC=CC=C7)CN2CCCC2CN3C(=O)C(=O)NCC3(CC=9C=CC4=CC=CC=C4(C=9))	AGEG
N1(CCC4=CC=C(C=C4)C5=CC=CC=C5)C(=O)C(=O)N(CC1(C6=CC=CC=C6))C(CC7=CC=CC=C7)CN2CCCC2CN3C(=O)C(=O)NCC3(CC=9C=CC8=CC=CC=C8(C=9))	AGEH
N1(CC4CCC(CC4)C(C)(C)C)C(=O)C(=O)N(CC1(C6=CC=CC=C6))C(CC7=CC=CC=C7)CN2CCCC2CN3C(=O)C(=O)NCC3(CC=9C=CC5=CC=CC=C5(C=9))	AGEI
N1(CCC=4C=CC=C(OC)C=4)C(=O)C(=O)N(CC1(C6=CC=CC=C6))C(CC7=CC=CC=C7)CN2CCCC2CN3C(=O)C(=O)NCC3(CC=9C=CC5=CC=CC=C5(C=9))	AGEJ
N1(CC(C4=CC=C(C=C4)CC(C)C)C)C(=O)C(=O)N(CC1(C6=CC=CC=C6))C(CC7=CC=CC=C7)CN2CCCC2CN3C(=O)C(=O)NCC3(CC=9C=CC5=CC=CC=C5(C=9))	AGEK
N1(CCC=4C=CC=C(C=4)C)C(=O)C(=O)N(CC1(C6=CC=CC=C6))C(CC7=CC=CC=C7)CN2CCCC2CN3C(=O)C(=O)NCC3(CC=9C=CC5=CC=CC=C5(C=9))	AGEL
N1(CCC4=CC=C(C=C4)C)C(=O)C(=O)N(CC1(C6=CC=CC=C6))C(CC7=CC=CC=C7)CN2CCCC2CN3C(=O)C(=O)NCC3(CC=9C=CC5=CC=CC=C5(C=9))	AGEM
N1(CCC4=CC=C(OC)C=C4)C(=O)C(=O)N(CC1(C6=CC=CC=C6))C(CC7=CC=CC=C7)CN2CCCC2CN3C(=O)C(=O)NCC3(CC=9C=CC5=CC=CC=C5(C=9))	AGEN
N1(CCC4=CC=C(OCC)C=C4)C(=O)C(=O)N(CC1(C6=CC=CC=C6))C(CC7=CC=CC=C7)CN2CCCC2CN3C(=O)C(=O)NCC3(CC=9C=CC5=CC=CC=C5(C=9))	AGEO
N1(CCC4=CC=CC=C4)C(=O)C(=O)N(CC1(C6=CC=CC=C6))C(CC7=CC=CC=C7)CN2CCCC2CN3C(=O)C(=O)NCC3(CC=9C=CC5=CC=CC=C5(C=9))	AGEP
N1(CCCC4=CC=C(OC)C(OC)=C4)C(=O)C(=O)N(CC1(C6=CC=CC=C6))C(CC7=CC=CC=C7)CN2CCCC2CN3C(=O)C(=O)NCC3(CC=9C=CC5=CC=CC=C5(C=9))	AGEQ
N1(CC4CCC(C)CC4)C(=O)C(=O)N(CC1(C(C)CC))C(CC7=CC=CC=C7)CN2CCCC2CN3C(=O)C(=O)NCC3(CC=9C=CC5=CC=CC=C5(C=9))	AGFA
N1(CCCC4CCCCC4)C(=O)C(=O)N(CC1(C(C)CC))C(CC7=CC=CC=C7)CN2CCCC2CN3C(=O)C(=O)NCC3(CC=9C=CC5=CC=CC=C5(C=9))	AGFB
N1(CC4CCCCC4)C(=O)C(=O)N(CC1(C(C)CC))C(CC7=CC=CC=C7)CN2CCCC2CN3C(=O)C(=O)NCC3(CC=9C=CC5=CC=CC=C5(C=9))	AGFC
N1(CC4CCCC4)C(=O)C(=O)N(CC1(C(C)CC))C(CC7=CC=CC=C7)CN2CCCC2CN3C(=O)C(=O)NCC3(CC=9C=CC5=CC=CC=C5(C=9))	AGFD
N1(CC4CCCCCC4)C(=O)C(=O)N(CC1(C(C)CC))C(CC7=CC=CC=C7)CN2CCCC2CN3C(=O)C(=O)NCC3(CC=9C=CC5=CC=CC=C5(C=9))	AGFE
N1(CC4CCC4)C(=O)C(=O)N(CC1(C(C)CC))C(CC7=CC=CC=C7)CN2CCCC2CN3C(=O)C(=O)NCC3(CC=9C=CC5=CC=CC=C5(C=9))	AGFF
N1(CCC(C)CC)C(=O)C(=O)N(CC1(C(C)CC))C(CC7=CC=CC=C7)CN2CCCC2CN3C(=O)C(=O)NCC3(CC=9C=CC4=CC=CC=C4(C=9))	AGFG
N1(CCC4=CC=C(C=C4)C5=CC=CC=C5)C(=O)C(=O)N(CC1(C(C)CC))C(CC7=CC=CC=C7)CN2CCCC2CN3C(=O)C(=O)NCC3(CC=9C=CC6=CC=CC=C6(C=9))	AGFH
N1(CC4CCC(CC4)C(C)(C)C)C(=O)C(=O)N(CC1(C(C)CC))C(CC7=CC=CC=C7)CN2CCCC2CN3C(=O)C(=O)NCC3(CC=9C=CC5=CC=CC=C5(C=9))	AGFI
N1(CCC=4C=CC=C(OC)C=4)C(=O)C(=O)N(CC1(C(C)CC))C(CC7=CC=CC=C7)CN2CCCC2CN3C(=O)C(=O)NCC3(CC=9C=CC5=CC=CC=C5(C=9))	AGFJ
N1(CC(C4=CC=C(C=C4)CC(C)C)C)C(=O)C(=O)N(CC1(C(C)CC))C(CC7=CC=CC=C7)CN2CCCC2CN3C(=O)C(=O)NCC3(CC=9C=CC5=CC=CC=C5(C=9))	AGFK
N1(CCC=4C=CC=C(C=4)C)C(=O)C(=O)N(CC1(C(C)CC))C(CC7=CC=CC=C7)CN2CCCC2CN3C(=O)C(=O)NCC3(CC=9C=CC5=CC=CC=C5(C=9))	AGFL
N1(CCC4=CC=C(C=C4)C)C(=O)C(=O)N(CC1(C(C)CC))C(CC7=CC=CC=C7)CN2CCCC2CN3C(=O)C(=O)NCC3(CC=9C=CC5=CC=CC=C5(C=9))	AGFM
N1(CCC4=CC=C(OC)C=C4)C(=O)C(=O)N(CC1(C(C)CC))C(CC7=CC=CC=C7)CN2CCCC2CN3C(=O)C(=O)NCC3(CC=9C=CC5=CC=CC=C5(C=9))	AGFN
N1(CCC4=CC=C(OCC)C=C4)C(=O)C(=O)N(CC1(C(C)CC))C(CC7=CC=CC=C7)CN2CCCC2CN3C(=O)C(=O)NCC3(CC=9C=CC5=CC=CC=C5(C=9))	AGFO
N1(CCC4=CC=CC=C4)C(=O)C(=O)N(CC1(C(C)CC))C(CC7=CC=CC=C7)CN2CCCC2CN3C(=O)C(=O)NCC3(CC=9C=CC5=CC=CC=C5(C=9))	AGFP
N1(CCCC4=CC=C(OC)C(OC)=C4)C(=O)C(=O)N(CC1(C(C)CC))C(CC7=CC=CC=C7)CN2CCCC2CN3C(=O)C(=O)NCC3(CC=9C=CC5=CC=CC=C5(C=9))	AGFQ
N1(CC4CCC(C)CC4)C(=O)C(=O)N(CC1(C6CCCCC6))C(CC7=CC=CC=C7)CN2CCCC2CN3C(=O)C(=O)NCC3(CC=9C=CC5=CC=CC=C5(C=9))	AGGA
N1(CCCC4CCCCC4)C(=O)C(=O)N(CC1(C6CCCCC6))C(CC7=CC=CC=C7)CN2CCCC2CN3C(=O)C(=O)NCC3(CC=9C=CC5=CC=CC=C5(C=9))	AGGB
N1(CC4CCCCC4)C(=O)C(=O)N(CC1(C6CCCCC6))C(CC7=CC=CC=C7)CN2CCCC2CN3C(=O)C(=O)NCC3(CC=9C=CC5=CC=CC=C5(C=9))	AGGC
N1(CC4CCCC4)C(=O)C(=O)N(CC1(C6CCCCC6))C(CC7=CC=CC=C7)CN2CCCC2CN3C(=O)C(=O)NCC3(CC=9C=CC5=CC=CC=C5(C=9))	AGGD
N1(CC4CCCCCC4)C(=O)C(=O)N(CC1(C6CCCCC6))C(CC7=CC=CC=C7)CN2CCCC2CN3C(=O)C(=O)NCC3(CC=9C=CC5=CC=CC=C5(C=9))	AGGE
N1(CC4CCC4)C(=O)C(=O)N(CC1(C6CCCCC6))C(CC7=CC=CC=C7)CN2CCCC2CN3C(=O)C(=O)NCC3(CC=9C=CC5=CC=CC=C5(C=9))	AGGF
N1(CCC(C)CC)C(=O)C(=O)N(CC1(C6CCCCC6))C(CC7=CC=CC=C7)CN2CCCC2CN3C(=O)C(=O)NCC3(CC=9C=CC4=CC=CC=C4(C=9))	AGGG
N1(CCC4=CC=C(C=C4)C5=CC=CC=C5)C(=O)C(=O)N(CC1(C6CCCCC6))C(CC7=CC=CC=C7)CN2CCCC2CN3C(=O)C(=O)NCC3(CC=9C=CC8=CC=CC=C8(C=9))	AGGH
N1(CC4CCC(CC4)C(C)(C)C)C(=O)C(=O)N(CC1(C6CCCCC6))C(CC7=CC=CC=C7)CN2CCCC2CN3C(=O)C(=O)NCC3(CC=9C=CC5=CC=CC=C5(C=9))	AGGI
N1(CCC=4C=CC=C(OC)C=4)C(=O)C(=O)N(CC1(C6CCCCC6))C(CC7=CC=CC=C7)CN2CCCC2CN3C(=O)C(=O)NCC3(CC=9C=CC5=CC=CC=C5(C=9))	AGGJ
N1(CC(C4=CC=C(C=C4)CC(C)C)C)C(=O)C(=O)N(CC1(C6CCCCC6))C(CC7=CC=CC=C7)CN2CCCC2CN3C(=O)C(=O)NCC3(CC=9C=CC5=CC=CC=C5(C=9))	AGGK
N1(CCC=4C=CC=C(C=4)C)C(=O)C(=O)N(CC1(C6CCCCC6))C(CC7=CC=CC=C7)CN2CCCC2CN3C(=O)C(=O)NCC3(CC=9C=CC5=CC=CC=C5(C=9))	AGGL
N1(CCC4=CC=C(C=C4)C)C(=O)C(=O)N(CC1(C6CCCCC6))C(CC7=CC=CC=C7)CN2CCCC2CN3C(=O)C(=O)NCC3(CC=9C=CC5=CC=CC=C5(C=9))	AGGM
N1(CCC4=CC=C(OC)C=C4)C(=O)C(=O)N(CC1(C6CCCCC6))C(CC7=CC=CC=C7)CN2CCCC2CN3C(=O)C(=O)NCC3(CC=9C=CC5=CC=CC=C5(C=9))	AGGN
N1(CCC4=CC=C(OCC)C=C4)C(=O)C(=O)N(CC1(C6CCCCC6))C(CC7=CC=CC=C7)CN2CCCC2CN3C(=O)C(=O)NCC3(CC=9C=CC5=CC=CC=C5(C=9))	AGGO
N1(CCC4=CC=CC=C4)C(=O)C(=O)N(CC1(C6CCCCC6))C(CC7=CC=CC=C7)CN2CCCC2CN3C(=O)C(=O)NCC3(CC=9C=CC5=CC=CC=C5(C=9))	AGGP
N1(CCCC4=CC=C(OC)C(OC)=C4)C(=O)C(=O)N(CC1(C6CCCCC6))C(CC7=CC=CC=C7)CN2CCCC2CN3C(=O)C(=O)NCC3(CC=9C=CC5=CC=CC=C5(C=9))	AGGQ
N1(CC4CCC(C)CC4)C(=O)C(=O)N(CC1(CC6=CC=CC=C6))C(CC7=CC=CC=C7)CN2CCCC2CN3C(=O)C(=O)NCC3(CC=9C=CC5=CC=CC=C5(C=9))	AGHA
N1(CCCC4CCCCC4)C(=O)C(=O)N(CC1(CC6=CC=CC=C6))C(CC7=CC=CC=C7)CN2CCCC2CN3C(=O)C(=O)NCC3(CC=9C=CC5=CC=CC=C5(C=9))	AGHB
N1(CC4CCCCC4)C(=O)C(=O)N(CC1(CC6=CC=CC=C6))C(CC7=CC=CC=C7)CN2CCCC2CN3C(=O)C(=O)NCC3(CC=9C=CC5=CC=CC=C5(C=9))	AGHC
N1(CC4CCCC4)C(=O)C(=O)N(CC1(CC6=CC=CC=C6))C(CC7=CC=CC=C7)CN2CCCC2CN3C(=O)C(=O)NCC3(CC=9C=CC5=CC=CC=C5(C=9))	AGHD
N1(CC4CCCCCC4)C(=O)C(=O)N(CC1(CC6=CC=CC=C6))C(CC7=CC=CC=C7)CN2CCCC2CN3C(=O)C(=O)NCC3(CC=9C=CC5=CC=CC=C5(C=9))	AGHE
N1(CC4CCC4)C(=O)C(=O)N(CC1(CC6=CC=CC=C6))C(CC7=CC=CC=C7)CN2CCCC2CN3C(=O)C(=O)NCC3(CC=9C=CC5=CC=CC=C5(C=9))	AGHF
N1(CCC(C)CC)C(=O)C(=O)N(CC1(CC6=CC=CC=C6))C(CC7=CC=CC=C7)CN2CCCC2CN3C(=O)C(=O)NCC3(CC=9C=CC4=CC=CC=C4(C=9))	AGHG
N1(CCC4=CC=C(C=C4)C5=CC=CC=C5)C(=O)C(=O)N(CC1(CC6=CC=CC=C6))C(CC7=CC=CC=C7)CN2CCCC2CN3C(=O)C(=O)NCC3(CC=9C=CC8=CC=CC=C8(C=9))	AGHH
N1(CC4CCC(CC4)C(C)(C)C)C(=O)C(=O)N(CC1(CC6=CC=CC=C6))C(CC7=CC=CC=C7)CN2CCCC2CN3C(=O)C(=O)NCC3(CC=9C=CC5=CC=CC=C5(C=9))	AGHI
N1(CCC=4C=CC=C(OC)C=4)C(=O)C(=O)N(CC1(CC6=CC=CC=C6))C(CC7=CC=CC=C7)CN2CCCC2CN3C(=O)C(=O)NCC3(CC=9C=CC5=CC=CC=C5(C=9))	AGHJ
N1(CC(C4=CC=C(C=C4)CC(C)C)C)C(=O)C(=O)N(CC1(CC6=CC=CC=C6))C(CC7=CC=CC=C7)CN2CCCC2CN3C(=O)C(=O)NCC3(CC=9C=CC5=CC=CC=C5(C=9))	AGHK
N1(CCC=4C=CC=C(C=4)C)C(=O)C(=O)N(CC1(CC6=CC=CC=C6))C(CC7=CC=CC=C7)CN2CCCC2CN3C(=O)C(=O)NCC3(CC=9C=CC5=CC=CC=C5(C=9))	AGHL
N1(CCC4=CC=C(C=C4)C)C(=O)C(=O)N(CC1(CC6=CC=CC=C6))C(CC7=CC=CC=C7)CN2CCCC2CN3C(=O)C(=O)NCC3(CC=9C=CC5=CC=CC=C5(C=9))	AGHM
N1(CCC4=CC=C(OC)C=C4)C(=O)C(=O)N(CC1(CC6=CC=CC=C6))C(CC7=CC=CC=C7)CN2CCCC2CN3C(=O)C(=O)NCC3(CC=9C=CC5=CC=CC=C5(C=9))	AGHN
N1(CCC4=CC=C(OCC)C=C4)C(=O)C(=O)N(CC1(CC6=CC=CC=C6))C(CC7=CC=CC=C7)CN2CCCC2CN3C(=O)C(=O)NCC3(CC=9C=CC5=CC=CC=C5(C=9))	AGHO
N1(CCC4=CC=CC=C4)C(=O)C(=O)N(CC1(CC6=CC=CC=C6))C(CC7=CC=CC=C7)CN2CCCC2CN3C(=O)C(=O)NCC3(CC=9C=CC5=CC=CC=C5(C=9))	AGHP
N1(CCCC4=CC=C(OC)C(OC)=C4)C(=O)C(=O)N(CC1(CC6=CC=CC=C6))C(CC7=CC=CC=C7)CN2CCCC2CN3C(=O)C(=O)NCC3(CC=9C=CC5=CC=CC=C5(C=9))	AGHQ
N1(CC4CCC(C)CC4)C(=O)C(=O)N(CC1(CCC))C(CC7=CC=CC=C7)CN2CCCC2CN3C(=O)C(=O)NCC3(CC=9C=CC5=CC=CC=C5(C=9))	AGIA
N1(CCCC4CCCCC4)C(=O)C(=O)N(CC1(CCC))C(CC7=CC=CC=C7)CN2CCCC2CN3C(=O)C(=O)NCC3(CC=9C=CC5=CC=CC=C5(C=9))	AGIB
N1(CC4CCCCC4)C(=O)C(=O)N(CC1(CCC))C(CC7=CC=CC=C7)CN2CCCC2CN3C(=O)C(=O)NCC3(CC=9C=CC5=CC=CC=C5(C=9))	AGIC
N1(CC4CCCC4)C(=O)C(=O)N(CC1(CCC))C(CC7=CC=CC=C7)CN2CCCC2CN3C(=O)C(=O)NCC3(CC=9C=CC5=CC=CC=C5(C=9))	AGID
N1(CC4CCCCCC4)C(=O)C(=O)N(CC1(CCC))C(CC7=CC=CC=C7)CN2CCCC2CN3C(=O)C(=O)NCC3(CC=9C=CC5=CC=CC=C5(C=9))	AGIE
N1(CC4CCC4)C(=O)C(=O)N(CC1(CCC))C(CC7=CC=CC=C7)CN2CCCC2CN3C(=O)C(=O)NCC3(CC=9C=CC5=CC=CC=C5(C=9))	AGIF
N1(CCC(C)CC)C(=O)C(=O)N(CC1(CCC))C(CC7=CC=CC=C7)CN2CCCC2CN3C(=O)C(=O)NCC3(CC=9C=CC4=CC=CC=C4(C=9))	AGIG
N1(CCC4=CC=C(C=C4)C5=CC=CC=C5)C(=O)C(=O)N(CC1(CCC))C(CC7=CC=CC=C7)CN2CCCC2CN3C(=O)C(=O)NCC3(CC=9C=CC6=CC=CC=C6(C=9))	AGIH
N1(CC4CCC(CC4)C(C)(C)C)C(=O)C(=O)N(CC1(CCC))C(CC7=CC=CC=C7)CN2CCCC2CN3C(=O)C(=O)NCC3(CC=9C=CC5=CC=CC=C5(C=9))	AGII
N1(CCC=4C=CC=C(OC)C=4)C(=O)C(=O)N(CC1(CCC))C(CC7=CC=CC=C7)CN2CCCC2CN3C(=O)C(=O)NCC3(CC=9C=CC5=CC=CC=C5(C=9))	AGIJ
N1(CC(C4=CC=C(C=C4)CC(C)C)C)C(=O)C(=O)N(CC1(CCC))C(CC7=CC=CC=C7)CN2CCCC2CN3C(=O)C(=O)NCC3(CC=9C=CC5=CC=CC=C5(C=9))	AGIK
N1(CCC=4C=CC=C(C=4)C)C(=O)C(=O)N(CC1(CCC))C(CC7=CC=CC=C7)CN2CCCC2CN3C(=O)C(=O)NCC3(CC=9C=CC5=CC=CC=C5(C=9))	AGIL
N1(CCC4=CC=C(C=C4)C)C(=O)C(=O)N(CC1(CCC))C(CC7=CC=CC=C7)CN2CCCC2CN3C(=O)C(=O)NCC3(CC=9C=CC5=CC=CC=C5(C=9))	AGIM
N1(CCC4=CC=C(OC)C=C4)C(=O)C(=O)N(CC1(CCC))C(CC7=CC=CC=C7)CN2CCCC2CN3C(=O)C(=O)NCC3(CC=9C=CC5=CC=CC=C5(C=9))	AGIN
N1(CCC4=CC=C(OCC)C=C4)C(=O)C(=O)N(CC1(CCC))C(CC7=CC=CC=C7)CN2CCCC2CN3C(=O)C(=O)NCC3(CC=9C=CC5=CC=CC=C5(C=9))	AGIO
N1(CCC4=CC=CC=C4)C(=O)C(=O)N(CC1(CCC))C(CC7=CC=CC=C7)CN2CCCC2CN3C(=O)C(=O)NCC3(CC=9C=CC5=CC=CC=C5(C=9))	AGIP
N1(CCCC4=CC=C(OC)C(OC)=C4)C(=O)C(=O)N(CC1(CCC))C(CC7=CC=CC=C7)CN2CCCC2CN3C(=O)C(=O)NCC3(CC=9C=CC5=CC=CC=C5(C=9))	AGIQ
N1(CC4CCC(C)CC4)C(=O)C(=O)N(CC1(CC6=CC=CC=C6))C(CC(C)C)CN2CCCC2CN3C(=O)C(=O)NCC3(CC=9C=CC5=CC=CC=C5(C=9))	AHAA
N1(CCCC4CCCCC4)C(=O)C(=O)N(CC1(CC6=CC=CC=C6))C(CC(C)C)CN2CCCC2CN3C(=O)C(=O)NCC3(CC=9C=CC5=CC=CC=C5(C=9))	AHAB
N1(CC4CCCCC4)C(=O)C(=O)N(CC1(CC6=CC=CC=C6))C(CC(C)C)CN2CCCC2CN3C(=O)C(=O)NCC3(CC=9C=CC5=CC=CC=C5(C=9))	AHAC
N1(CC4CCCC4)C(=O)C(=O)N(CC1(CC6=CC=CC=C6))C(CC(C)C)CN2CCCC2CN3C(=O)C(=O)NCC3(CC=9C=CC5=CC=CC=C5(C=9))	AHAD
N1(CC4CCCCCC4)C(=O)C(=O)N(CC1(CC6=CC=CC=C6))C(CC(C)C)CN2CCCC2CN3C(=O)C(=O)NCC3(CC=9C=CC5=CC=CC=C5(C=9))	AHAE
N1(CC4CCC4)C(=O)C(=O)N(CC1(CC6=CC=CC=C6))C(CC(C)C)CN2CCCC2CN3C(=O)C(=O)NCC3(CC=9C=CC5=CC=CC=C5(C=9))	AHAF
N1(CCC(C)CC)C(=O)C(=O)N(CC1(CC6=CC=CC=C6))C(CC(C)C)CN2CCCC2CN3C(=O)C(=O)NCC3(CC=9C=CC4=CC=CC=C4(C=9))	AHAG
N1(CCC4=CC=C(C=C4)C5=CC=CC=C5)C(=O)C(=O)N(CC1(CC6=CC=CC=C6))C(CC(C)C)CN2CCCC2CN3C(=O)C(=O)NCC3(CC=9C=CC7=CC=CC=C7(C=9))	AHAH
N1(CC4CCC(CC4)C(C)(C)C)C(=O)C(=O)N(CC1(CC6=CC=CC=C6))C(CC(C)C)CN2CCCC2CN3C(=O)C(=O)NCC3(CC=9C=CC5=CC=CC=C5(C=9))	AHAI
N1(CCC=4C=CC=C(OC)C=4)C(=O)C(=O)N(CC1(CC6=CC=CC=C6))C(CC(C)C)CN2CCCC2CN3C(=O)C(=O)NCC3(CC=9C=CC5=CC=CC=C5(C=9))	AHAJ
N1(CC(C4=CC=C(C=C4)CC(C)C)C)C(=O)C(=O)N(CC1(CC6=CC=CC=C6))C(CC(C)C)CN2CCCC2CN3C(=O)C(=O)NCC3(CC=9C=CC5=CC=CC=C5(C=9))	AHAK
N1(CCC=4C=CC=C(C=4)C)C(=O)C(=O)N(CC1(CC6=CC=CC=C6))C(CC(C)C)CN2CCCC2CN3C(=O)C(=O)NCC3(CC=9C=CC5=CC=CC=C5(C=9))	AHAL
N1(CCC4=CC=C(C=C4)C)C(=O)C(=O)N(CC1(CC6=CC=CC=C6))C(CC(C)C)CN2CCCC2CN3C(=O)C(=O)NCC3(CC=9C=CC5=CC=CC=C5(C=9))	AHAM
N1(CCC4=CC=C(OC)C=C4)C(=O)C(=O)N(CC1(CC6=CC=CC=C6))C(CC(C)C)CN2CCCC2CN3C(=O)C(=O)NCC3(CC=9C=CC5=CC=CC=C5(C=9))	AHAN
N1(CCC4=CC=C(OCC)C=C4)C(=O)C(=O)N(CC1(CC6=CC=CC=C6))C(CC(C)C)CN2CCCC2CN3C(=O)C(=O)NCC3(CC=9C=CC5=CC=CC=C5(C=9))	AHAO
N1(CCC4=CC=CC=C4)C(=O)C(=O)N(CC1(CC6=CC=CC=C6))C(CC(C)C)CN2CCCC2CN3C(=O)C(=O)NCC3(CC=9C=CC5=CC=CC=C5(C=9))	AHAP
N1(CCCC4=CC=C(OC)C(OC)=C4)C(=O)C(=O)N(CC1(CC6=CC=CC=C6))C(CC(C)C)CN2CCCC2CN3C(=O)C(=O)NCC3(CC=9C=CC5=CC=CC=C5(C=9))	AHAQ
N1(CC4CCC(C)CC4)C(=O)C(=O)N(CC1(CC6=CC=C(O)C=C6))C(CC(C)C)CN2CCCC2CN3C(=O)C(=O)NCC3(CC=9C=CC5=CC=CC=C5(C=9))	AHBA
N1(CCCC4CCCCC4)C(=O)C(=O)N(CC1(CC6=CC=C(O)C=C6))C(CC(C)C)CN2CCCC2CN3C(=O)C(=O)NCC3(CC=9C=CC5=CC=CC=C5(C=9))	AHBB
N1(CC4CCCCC4)C(=O)C(=O)N(CC1(CC6=CC=C(O)C=C6))C(CC(C)C)CN2CCCC2CN3C(=O)C(=O)NCC3(CC=9C=CC5=CC=CC=C5(C=9))	AHBC
N1(CC4CCCC4)C(=O)C(=O)N(CC1(CC6=CC=C(O)C=C6))C(CC(C)C)CN2CCCC2CN3C(=O)C(=O)NCC3(CC=9C=CC5=CC=CC=C5(C=9))	AHBD
N1(CC4CCCCCC4)C(=O)C(=O)N(CC1(CC6=CC=C(O)C=C6))C(CC(C)C)CN2CCCC2CN3C(=O)C(=O)NCC3(CC=9C=CC5=CC=CC=C5(C=9))	AHBE
N1(CC4CCC4)C(=O)C(=O)N(CC1(CC6=CC=C(O)C=C6))C(CC(C)C)CN2CCCC2CN3C(=O)C(=O)NCC3(CC=9C=CC5=CC=CC=C5(C=9))	AHBF
N1(CCC(C)CC)C(=O)C(=O)N(CC1(CC6=CC=C(O)C=C6))C(CC(C)C)CN2CCCC2CN3C(=O)C(=O)NCC3(CC=9C=CC4=CC=CC=C4(C=9))	AHBG
N1(CCC4=CC=C(C=C4)C5=CC=CC=C5)C(=O)C(=O)N(CC1(CC6=CC=C(O)C=C6))C(CC(C)C)CN2CCCC2CN3C(=O)C(=O)NCC3(CC=9C=CC7=CC=CC=C7(C=9))	AHBH
N1(CC4CCC(CC4)C(C)(C)C)C(=O)C(=O)N(CC1(CC6=CC=C(O)C=C6))C(CC(C)C)CN2CCCC2CN3C(=O)C(=O)NCC3(CC=9C=CC5=CC=CC=C5(C=9))	AHBI
N1(CCC=4C=CC=C(OC)C=4)C(=O)C(=O)N(CC1(CC6=CC=C(O)C=C6))C(CC(C)C)CN2CCCC2CN3C(=O)C(=O)NCC3(CC=9C=CC5=CC=CC=C5(C=9))	AHBJ
N1(CC(C4=CC=C(C=C4)CC(C)C)C)C(=O)C(=O)N(CC1(CC6=CC=C(O)C=C6))C(CC(C)C)CN2CCCC2CN3C(=O)C(=O)NCC3(CC=9C=CC5=CC=CC=C5(C=9))	AHBK
N1(CCC=4C=CC=C(C=4)C)C(=O)C(=O)N(CC1(CC6=CC=C(O)C=C6))C(CC(C)C)CN2CCCC2CN3C(=O)C(=O)NCC3(CC=9C=CC5=CC=CC=C5(C=9))	AHBL
N1(CCC4=CC=C(C=C4)C)C(=O)C(=O)N(CC1(CC6=CC=C(O)C=C6))C(CC(C)C)CN2CCCC2CN3C(=O)C(=O)NCC3(CC=9C=CC5=CC=CC=C5(C=9))	AHBM
N1(CCC4=CC=C(OC)C=C4)C(=O)C(=O)N(CC1(CC6=CC=C(O)C=C6))C(CC(C)C)CN2CCCC2CN3C(=O)C(=O)NCC3(CC=9C=CC5=CC=CC=C5(C=9))	AHBN
N1(CCC4=CC=C(OCC)C=C4)C(=O)C(=O)N(CC1(CC6=CC=C(O)C=C6))C(CC(C)C)CN2CCCC2CN3C(=O)C(=O)NCC3(CC=9C=CC5=CC=CC=C5(C=9))	AHBO
N1(CCC4=CC=CC=C4)C(=O)C(=O)N(CC1(CC6=CC=C(O)C=C6))C(CC(C)C)CN2CCCC2CN3C(=O)C(=O)NCC3(CC=9C=CC5=CC=CC=C5(C=9))	AHBP
N1(CCCC4=CC=C(OC)C(OC)=C4)C(=O)C(=O)N(CC1(CC6=CC=C(O)C=C6))C(CC(C)C)CN2CCCC2CN3C(=O)C(=O)NCC3(CC=9C=CC5=CC=CC=C5(C=9))	AHBQ
N1(CC4CCC(C)CC4)C(=O)C(=O)N(CC1(CCCC))C(CC(C)C)CN2CCCC2CN3C(=O)C(=O)NCC3(CC=9C=CC5=CC=CC=C5(C=9))	AHCA
N1(CCCC4CCCCC4)C(=O)C(=O)N(CC1(CCCC))C(CC(C)C)CN2CCCC2CN3C(=O)C(=O)NCC3(CC=9C=CC5=CC=CC=C5(C=9))	AHCB
N1(CC4CCCCC4)C(=O)C(=O)N(CC1(CCCC))C(CC(C)C)CN2CCCC2CN3C(=O)C(=O)NCC3(CC=9C=CC5=CC=CC=C5(C=9))	AHCC
N1(CC4CCCC4)C(=O)C(=O)N(CC1(CCCC))C(CC(C)C)CN2CCCC2CN3C(=O)C(=O)NCC3(CC=9C=CC5=CC=CC=C5(C=9))	AHCD
N1(CC4CCCCCC4)C(=O)C(=O)N(CC1(CCCC))C(CC(C)C)CN2CCCC2CN3C(=O)C(=O)NCC3(CC=9C=CC5=CC=CC=C5(C=9))	AHCE
N1(CC4CCC4)C(=O)C(=O)N(CC1(CCCC))C(CC(C)C)CN2CCCC2CN3C(=O)C(=O)NCC3(CC=9C=CC5=CC=CC=C5(C=9))	AHCF
N1(CCC(C)CC)C(=O)C(=O)N(CC1(CCCC))C(CC(C)C)CN2CCCC2CN3C(=O)C(=O)NCC3(CC=9C=CC4=CC=CC=C4(C=9))	AHCG
N1(CCC4=CC=C(C=C4)C5=CC=CC=C5)C(=O)C(=O)N(CC1(CCCC))C(CC(C)C)CN2CCCC2CN3C(=O)C(=O)NCC3(CC=9C=CC6=CC=CC=C6(C=9))	AHCH
N1(CC4CCC(CC4)C(C)(C)C)C(=O)C(=O)N(CC1(CCCC))C(CC(C)C)CN2CCCC2CN3C(=O)C(=O)NCC3(CC=9C=CC5=CC=CC=C5(C=9))	AHCI
N1(CCC=4C=CC=C(OC)C=4)C(=O)C(=O)N(CC1(CCCC))C(CC(C)C)CN2CCCC2CN3C(=O)C(=O)NCC3(CC=9C=CC5=CC=CC=C5(C=9))	AHCJ
N1(CC(C4=CC=C(C=C4)CC(C)C)C)C(=O)C(=O)N(CC1(CCCC))C(CC(C)C)CN2CCCC2CN3C(=O)C(=O)NCC3(CC=9C=CC5=CC=CC=C5(C=9))	AHCK
N1(CCC=4C=CC=C(C=4)C)C(=O)C(=O)N(CC1(CCCC))C(CC(C)C)CN2CCCC2CN3C(=O)C(=O)NCC3(CC=9C=CC5=CC=CC=C5(C=9))	AHCL
N1(CCC4=CC=C(C=C4)C)C(=O)C(=O)N(CC1(CCCC))C(CC(C)C)CN2CCCC2CN3C(=O)C(=O)NCC3(CC=9C=CC5=CC=CC=C5(C=9))	AHCM
N1(CCC4=CC=C(OC)C=C4)C(=O)C(=O)N(CC1(CCCC))C(CC(C)C)CN2CCCC2CN3C(=O)C(=O)NCC3(CC=9C=CC5=CC=CC=C5(C=9))	AHCN
N1(CCC4=CC=C(OCC)C=C4)C(=O)C(=O)N(CC1(CCCC))C(CC(C)C)CN2CCCC2CN3C(=O)C(=O)NCC3(CC=9C=CC5=CC=CC=C5(C=9))	AHCO
N1(CCC4=CC=CC=C4)C(=O)C(=O)N(CC1(CCCC))C(CC(C)C)CN2CCCC2CN3C(=O)C(=O)NCC3(CC=9C=CC5=CC=CC=C5(C=9))	AHCP
N1(CCCC4=CC=C(OC)C(OC)=C4)C(=O)C(=O)N(CC1(CCCC))C(CC(C)C)CN2CCCC2CN3C(=O)C(=O)NCC3(CC=9C=CC5=CC=CC=C5(C=9))	AHCQ
N1(CC4CCC(C)CC4)C(=O)C(=O)N(CC1(CCC))C(CC(C)C)CN2CCCC2CN3C(=O)C(=O)NCC3(CC=9C=CC5=CC=CC=C5(C=9))	AHDA
N1(CCCC4CCCCC4)C(=O)C(=O)N(CC1(CCC))C(CC(C)C)CN2CCCC2CN3C(=O)C(=O)NCC3(CC=9C=CC5=CC=CC=C5(C=9))	AHDB
N1(CC4CCCCC4)C(=O)C(=O)N(CC1(CCC))C(CC(C)C)CN2CCCC2CN3C(=O)C(=O)NCC3(CC=9C=CC5=CC=CC=C5(C=9))	AHDC
N1(CC4CCCC4)C(=O)C(=O)N(CC1(CCC))C(CC(C)C)CN2CCCC2CN3C(=O)C(=O)NCC3(CC=9C=CC5=CC=CC=C5(C=9))	AHDD
N1(CC4CCCCCC4)C(=O)C(=O)N(CC1(CCC))C(CC(C)C)CN2CCCC2CN3C(=O)C(=O)NCC3(CC=9C=CC5=CC=CC=C5(C=9))	AHDE
N1(CC4CCC4)C(=O)C(=O)N(CC1(CCC))C(CC(C)C)CN2CCCC2CN3C(=O)C(=O)NCC3(CC=9C=CC5=CC=CC=C5(C=9))	AHDF
N1(CCC(C)CC)C(=O)C(=O)N(CC1(CCC))C(CC(C)C)CN2CCCC2CN3C(=O)C(=O)NCC3(CC=9C=CC4=CC=CC=C4(C=9))	AHDG
N1(CCC4=CC=C(C=C4)C5=CC=CC=C5)C(=O)C(=O)N(CC1(CCC))C(CC(C)C)CN2CCCC2CN3C(=O)C(=O)NCC3(CC=9C=CC6=CC=CC=C6(C=9))	AHDH
N1(CC4CCC(CC4)C(C)(C)C)C(=O)C(=O)N(CC1(CCC))C(CC(C)C)CN2CCCC2CN3C(=O)C(=O)NCC3(CC=9C=CC5=CC=CC=C5(C=9))	AHDI
N1(CCC=4C=CC=C(OC)C=4)C(=O)C(=O)N(CC1(CCC))C(CC(C)C)CN2CCCC2CN3C(=O)C(=O)NCC3(CC=9C=CC5=CC=CC=C5(C=9))	AHDJ
N1(CC(C4=CC=C(C=C4)CC(C)C)C)C(=O)C(=O)N(CC1(CCC))C(CC(C)C)CN2CCCC2CN3C(=O)C(=O)NCC3(CC=9C=CC5=CC=CC=C5(C=9))	AHDK
N1(CCC=4C=CC=C(C=4)C)C(=O)C(=O)N(CC1(CCC))C(CC(C)C)CN2CCCC2CN3C(=O)C(=O)NCC3(CC=9C=CC5=CC=CC=C5(C=9))	AHDL
N1(CCC4=CC=C(C=C4)C)C(=O)C(=O)N(CC1(CCC))C(CC(C)C)CN2CCCC2CN3C(=O)C(=O)NCC3(CC=9C=CC5=CC=CC=C5(C=9))	AHDM
N1(CCC4=CC=C(OC)C=C4)C(=O)C(=O)N(CC1(CCC))C(CC(C)C)CN2CCCC2CN3C(=O)C(=O)NCC3(CC=9C=CC5=CC=CC=C5(C=9))	AHDN
N1(CCC4=CC=C(OCC)C=C4)C(=O)C(=O)N(CC1(CCC))C(CC(C)C)CN2CCCC2CN3C(=O)C(=O)NCC3(CC=9C=CC5=CC=CC=C5(C=9))	AHDO
N1(CCC4=CC=CC=C4)C(=O)C(=O)N(CC1(CCC))C(CC(C)C)CN2CCCC2CN3C(=O)C(=O)NCC3(CC=9C=CC5=CC=CC=C5(C=9))	AHDP
N1(CCCC4=CC=C(OC)C(OC)=C4)C(=O)C(=O)N(CC1(CCC))C(CC(C)C)CN2CCCC2CN3C(=O)C(=O)NCC3(CC=9C=CC5=CC=CC=C5(C=9))	AHDQ
N1(CC4CCC(C)CC4)C(=O)C(=O)N(CC1(C6=CC=CC=C6))C(CC(C)C)CN2CCCC2CN3C(=O)C(=O)NCC3(CC=9C=CC5=CC=CC=C5(C=9))	AHEA
N1(CCCC4CCCCC4)C(=O)C(=O)N(CC1(C6=CC=CC=C6))C(CC(C)C)CN2CCCC2CN3C(=O)C(=O)NCC3(CC=9C=CC5=CC=CC=C5(C=9))	AHEB
N1(CC4CCCCC4)C(=O)C(=O)N(CC1(C6=CC=CC=C6))C(CC(C)C)CN2CCCC2CN3C(=O)C(=O)NCC3(CC=9C=CC5=CC=CC=C5(C=9))	AHEC
N1(CC4CCCC4)C(=O)C(=O)N(CC1(C6=CC=CC=C6))C(CC(C)C)CN2CCCC2CN3C(=O)C(=O)NCC3(CC=9C=CC5=CC=CC=C5(C=9))	AHED
N1(CC4CCCCCC4)C(=O)C(=O)N(CC1(C6=CC=CC=C6))C(CC(C)C)CN2CCCC2CN3C(=O)C(=O)NCC3(CC=9C=CC5=CC=CC=C5(C=9))	AHEE
N1(CC4CCC4)C(=O)C(=O)N(CC1(C6=CC=CC=C6))C(CC(C)C)CN2CCCC2CN3C(=O)C(=O)NCC3(CC=9C=CC5=CC=CC=C5(C=9))	AHEF
N1(CCC(C)CC)C(=O)C(=O)N(CC1(C6=CC=CC=C6))C(CC(C)C)CN2CCCC2CN3C(=O)C(=O)NCC3(CC=9C=CC4=CC=CC=C4(C=9))	AHEG
N1(CCC4=CC=C(C=C4)C5=CC=CC=C5)C(=O)C(=O)N(CC1(C6=CC=CC=C6))C(CC(C)C)CN2CCCC2CN3C(=O)C(=O)NCC3(CC=9C=CC7=CC=CC=C7(C=9))	AHEH
N1(CC4CCC(CC4)C(C)(C)C)C(=O)C(=O)N(CC1(C6=CC=CC=C6))C(CC(C)C)CN2CCCC2CN3C(=O)C(=O)NCC3(CC=9C=CC5=CC=CC=C5(C=9))	AHEI
N1(CCC=4C=CC=C(OC)C=4)C(=O)C(=O)N(CC1(C6=CC=CC=C6))C(CC(C)C)CN2CCCC2CN3C(=O)C(=O)NCC3(CC=9C=CC5=CC=CC=C5(C=9))	AHEJ
N1(CC(C4=CC=C(C=C4)CC(C)C)C)C(=O)C(=O)N(CC1(C6=CC=CC=C6))C(CC(C)C)CN2CCCC2CN3C(=O)C(=O)NCC3(CC=9C=CC5=CC=CC=C5(C=9))	AHEK
N1(CCC=4C=CC=C(C=4)C)C(=O)C(=O)N(CC1(C6=CC=CC=C6))C(CC(C)C)CN2CCCC2CN3C(=O)C(=O)NCC3(CC=9C=CC5=CC=CC=C5(C=9))	AHEL
N1(CCC4=CC=C(C=C4)C)C(=O)C(=O)N(CC1(C6=CC=CC=C6))C(CC(C)C)CN2CCCC2CN3C(=O)C(=O)NCC3(CC=9C=CC5=CC=CC=C5(C=9))	AHEM
N1(CCC4=CC=C(OC)C=C4)C(=O)C(=O)N(CC1(C6=CC=CC=C6))C(CC(C)C)CN2CCCC2CN3C(=O)C(=O)NCC3(CC=9C=CC5=CC=CC=C5(C=9))	AHEN
N1(CCC4=CC=C(OCC)C=C4)C(=O)C(=O)N(CC1(C6=CC=CC=C6))C(CC(C)C)CN2CCCC2CN3C(=O)C(=O)NCC3(CC=9C=CC5=CC=CC=C5(C=9))	AHEO
N1(CCC4=CC=CC=C4)C(=O)C(=O)N(CC1(C6=CC=CC=C6))C(CC(C)C)CN2CCCC2CN3C(=O)C(=O)NCC3(CC=9C=CC5=CC=CC=C5(C=9))	AHEP
N1(CCCC4=CC=C(OC)C(OC)=C4)C(=O)C(=O)N(CC1(C6=CC=CC=C6))C(CC(C)C)CN2CCCC2CN3C(=O)C(=O)NCC3(CC=9C=CC5=CC=CC=C5(C=9))	AHEQ
N1(CC4CCC(C)CC4)C(=O)C(=O)N(CC1(C(C)CC))C(CC(C)C)CN2CCCC2CN3C(=O)C(=O)NCC3(CC=9C=CC5=CC=CC=C5(C=9))	AHFA
N1(CCCC4CCCCC4)C(=O)C(=O)N(CC1(C(C)CC))C(CC(C)C)CN2CCCC2CN3C(=O)C(=O)NCC3(CC=9C=CC5=CC=CC=C5(C=9))	AHFB
N1(CC4CCCCC4)C(=O)C(=O)N(CC1(C(C)CC))C(CC(C)C)CN2CCCC2CN3C(=O)C(=O)NCC3(CC=9C=CC5=CC=CC=C5(C=9))	AHFC
N1(CC4CCCC4)C(=O)C(=O)N(CC1(C(C)CC))C(CC(C)C)CN2CCCC2CN3C(=O)C(=O)NCC3(CC=9C=CC5=CC=CC=C5(C=9))	AHFD
N1(CC4CCCCCC4)C(=O)C(=O)N(CC1(C(C)CC))C(CC(C)C)CN2CCCC2CN3C(=O)C(=O)NCC3(CC=9C=CC5=CC=CC=C5(C=9))	AHFE
N1(CC4CCC4)C(=O)C(=O)N(CC1(C(C)CC))C(CC(C)C)CN2CCCC2CN3C(=O)C(=O)NCC3(CC=9C=CC5=CC=CC=C5(C=9))	AHFF
N1(CCC(C)CC)C(=O)C(=O)N(CC1(C(C)CC))C(CC(C)C)CN2CCCC2CN3C(=O)C(=O)NCC3(CC=9C=CC4=CC=CC=C4(C=9))	AHFG
N1(CCC4=CC=C(C=C4)C5=CC=CC=C5)C(=O)C(=O)N(CC1(C(C)CC))C(CC(C)C)CN2CCCC2CN3C(=O)C(=O)NCC3(CC=9C=CC6=CC=CC=C6(C=9))	AHFH
N1(CC4CCC(CC4)C(C)(C)C)C(=O)C(=O)N(CC1(C(C)CC))C(CC(C)C)CN2CCCC2CN3C(=O)C(=O)NCC3(CC=9C=CC5=CC=CC=C5(C=9))	AHFI
N1(CCC=4C=CC=C(OC)C=4)C(=O)C(=O)N(CC1(C(C)CC))C(CC(C)C)CN2CCCC2CN3C(=O)C(=O)NCC3(CC=9C=CC5=CC=CC=C5(C=9))	AHFJ
N1(CC(C4=CC=C(C=C4)CC(C)C)C)C(=O)C(=O)N(CC1(C(C)CC))C(CC(C)C)CN2CCCC2CN3C(=O)C(=O)NCC3(CC=9C=CC5=CC=CC=C5(C=9))	AHFK
N1(CCC=4C=CC=C(C=4)C)C(=O)C(=O)N(CC1(C(C)CC))C(CC(C)C)CN2CCCC2CN3C(=O)C(=O)NCC3(CC=9C=CC5=CC=CC=C5(C=9))	AHFL
N1(CCC4=CC=C(C=C4)C)C(=O)C(=O)N(CC1(C(C)CC))C(CC(C)C)CN2CCCC2CN3C(=O)C(=O)NCC3(CC=9C=CC5=CC=CC=C5(C=9))	AHFM
N1(CCC4=CC=C(OC)C=C4)C(=O)C(=O)N(CC1(C(C)CC))C(CC(C)C)CN2CCCC2CN3C(=O)C(=O)NCC3(CC=9C=CC5=CC=CC=C5(C=9))	AHFN
N1(CCC4=CC=C(OCC)C=C4)C(=O)C(=O)N(CC1(C(C)CC))C(CC(C)C)CN2CCCC2CN3C(=O)C(=O)NCC3(CC=9C=CC5=CC=CC=C5(C=9))	AHFO
N1(CCC4=CC=CC=C4)C(=O)C(=O)N(CC1(C(C)CC))C(CC(C)C)CN2CCCC2CN3C(=O)C(=O)NCC3(CC=9C=CC5=CC=CC=C5(C=9))	AHFP
N1(CCCC4=CC=C(OC)C(OC)=C4)C(=O)C(=O)N(CC1(C(C)CC))C(CC(C)C)CN2CCCC2CN3C(=O)C(=O)NCC3(CC=9C=CC5=CC=CC=C5(C=9))	AHFQ
N1(CC4CCC(C)CC4)C(=O)C(=O)N(CC1(C6CCCCC6))C(CC(C)C)CN2CCCC2CN3C(=O)C(=O)NCC3(CC=9C=CC5=CC=CC=C5(C=9))	AHGA
N1(CCCC4CCCCC4)C(=O)C(=O)N(CC1(C6CCCCC6))C(CC(C)C)CN2CCCC2CN3C(=O)C(=O)NCC3(CC=9C=CC5=CC=CC=C5(C=9))	AHGB
N1(CC4CCCCC4)C(=O)C(=O)N(CC1(C6CCCCC6))C(CC(C)C)CN2CCCC2CN3C(=O)C(=O)NCC3(CC=9C=CC5=CC=CC=C5(C=9))	AHGC
N1(CC4CCCC4)C(=O)C(=O)N(CC1(C6CCCCC6))C(CC(C)C)CN2CCCC2CN3C(=O)C(=O)NCC3(CC=9C=CC5=CC=CC=C5(C=9))	AHGD
N1(CC4CCCCCC4)C(=O)C(=O)N(CC1(C6CCCCC6))C(CC(C)C)CN2CCCC2CN3C(=O)C(=O)NCC3(CC=9C=CC5=CC=CC=C5(C=9))	AHGE
N1(CC4CCC4)C(=O)C(=O)N(CC1(C6CCCCC6))C(CC(C)C)CN2CCCC2CN3C(=O)C(=O)NCC3(CC=9C=CC5=CC=CC=C5(C=9))	AHGF
N1(CCC(C)CC)C(=O)C(=O)N(CC1(C6CCCCC6))C(CC(C)C)CN2CCCC2CN3C(=O)C(=O)NCC3(CC=9C=CC4=CC=CC=C4(C=9))	AHGG
N1(CCC4=CC=C(C=C4)C5=CC=CC=C5)C(=O)C(=O)N(CC1(C6CCCCC6))C(CC(C)C)CN2CCCC2CN3C(=O)C(=O)NCC3(CC=9C=CC7=CC=CC=C7(C=9))	AHGH
N1(CC4CCC(CC4)C(C)(C)C)C(=O)C(=O)N(CC1(C6CCCCC6))C(CC(C)C)CN2CCCC2CN3C(=O)C(=O)NCC3(CC=9C=CC5=CC=CC=C5(C=9))	AHGI
N1(CCC=4C=CC=C(OC)C=4)C(=O)C(=O)N(CC1(C6CCCCC6))C(CC(C)C)CN2CCCC2CN3C(=O)C(=O)NCC3(CC=9C=CC5=CC=CC=C5(C=9))	AHGJ
N1(CC(C4=CC=C(C=C4)CC(C)C)C)C(=O)C(=O)N(CC1(C6CCCCC6))C(CC(C)C)CN2CCCC2CN3C(=O)C(=O)NCC3(CC=9C=CC5=CC=CC=C5(C=9))	AHGK
N1(CCC=4C=CC=C(C=4)C)C(=O)C(=O)N(CC1(C6CCCCC6))C(CC(C)C)CN2CCCC2CN3C(=O)C(=O)NCC3(CC=9C=CC5=CC=CC=C5(C=9))	AHGL
N1(CCC4=CC=C(C=C4)C)C(=O)C(=O)N(CC1(C6CCCCC6))C(CC(C)C)CN2CCCC2CN3C(=O)C(=O)NCC3(CC=9C=CC5=CC=CC=C5(C=9))	AHGM
N1(CCC4=CC=C(OC)C=C4)C(=O)C(=O)N(CC1(C6CCCCC6))C(CC(C)C)CN2CCCC2CN3C(=O)C(=O)NCC3(CC=9C=CC5=CC=CC=C5(C=9))	AHGN
N1(CCC4=CC=C(OCC)C=C4)C(=O)C(=O)N(CC1(C6CCCCC6))C(CC(C)C)CN2CCCC2CN3C(=O)C(=O)NCC3(CC=9C=CC5=CC=CC=C5(C=9))	AHGO
N1(CCC4=CC=CC=C4)C(=O)C(=O)N(CC1(C6CCCCC6))C(CC(C)C)CN2CCCC2CN3C(=O)C(=O)NCC3(CC=9C=CC5=CC=CC=C5(C=9))	AHGP
N1(CCCC4=CC=C(OC)C(OC)=C4)C(=O)C(=O)N(CC1(C6CCCCC6))C(CC(C)C)CN2CCCC2CN3C(=O)C(=O)NCC3(CC=9C=CC5=CC=CC=C5(C=9))	AHGQ
N1(CC4CCC(C)CC4)C(=O)C(=O)N(CC1(CC6=CC=CC=C6))C(CC(C)C)CN2CCCC2CN3C(=O)C(=O)NCC3(CC=9C=CC5=CC=CC=C5(C=9))	AHHA
N1(CCCC4CCCCC4)C(=O)C(=O)N(CC1(CC6=CC=CC=C6))C(CC(C)C)CN2CCCC2CN3C(=O)C(=O)NCC3(CC=9C=CC5=CC=CC=C5(C=9))	AHHB
N1(CC4CCCCC4)C(=O)C(=O)N(CC1(CC6=CC=CC=C6))C(CC(C)C)CN2CCCC2CN3C(=O)C(=O)NCC3(CC=9C=CC5=CC=CC=C5(C=9))	AHHC
N1(CC4CCCC4)C(=O)C(=O)N(CC1(CC6=CC=CC=C6))C(CC(C)C)CN2CCCC2CN3C(=O)C(=O)NCC3(CC=9C=CC5=CC=CC=C5(C=9))	AHHD
N1(CC4CCCCCC4)C(=O)C(=O)N(CC1(CC6=CC=CC=C6))C(CC(C)C)CN2CCCC2CN3C(=O)C(=O)NCC3(CC=9C=CC5=CC=CC=C5(C=9))	AHHE
N1(CC4CCC4)C(=O)C(=O)N(CC1(CC6=CC=CC=C6))C(CC(C)C)CN2CCCC2CN3C(=O)C(=O)NCC3(CC=9C=CC5=CC=CC=C5(C=9))	AHHF
N1(CCC(C)CC)C(=O)C(=O)N(CC1(CC6=CC=CC=C6))C(CC(C)C)CN2CCCC2CN3C(=O)C(=O)NCC3(CC=9C=CC4=CC=CC=C4(C=9))	AHHG
N1(CCC4=CC=C(C=C4)C5=CC=CC=C5)C(=O)C(=O)N(CC1(CC6=CC=CC=C6))C(CC(C)C)CN2CCCC2CN3C(=O)C(=O)NCC3(CC=9C=CC7=CC=CC=C7(C=9))	AHHH
N1(CC4CCC(CC4)C(C)(C)C)C(=O)C(=O)N(CC1(CC6=CC=CC=C6))C(CC(C)C)CN2CCCC2CN3C(=O)C(=O)NCC3(CC=9C=CC5=CC=CC=C5(C=9))	AHHI
N1(CCC=4C=CC=C(OC)C=4)C(=O)C(=O)N(CC1(CC6=CC=CC=C6))C(CC(C)C)CN2CCCC2CN3C(=O)C(=O)NCC3(CC=9C=CC5=CC=CC=C5(C=9))	AHHJ
N1(CC(C4=CC=C(C=C4)CC(C)C)C)C(=O)C(=O)N(CC1(CC6=CC=CC=C6))C(CC(C)C)CN2CCCC2CN3C(=O)C(=O)NCC3(CC=9C=CC5=CC=CC=C5(C=9))	AHHK
N1(CCC=4C=CC=C(C=4)C)C(=O)C(=O)N(CC1(CC6=CC=CC=C6))C(CC(C)C)CN2CCCC2CN3C(=O)C(=O)NCC3(CC=9C=CC5=CC=CC=C5(C=9))	AHHL
N1(CCC4=CC=C(C=C4)C)C(=O)C(=O)N(CC1(CC6=CC=CC=C6))C(CC(C)C)CN2CCCC2CN3C(=O)C(=O)NCC3(CC=9C=CC5=CC=CC=C5(C=9))	AHHM
N1(CCC4=CC=C(OC)C=C4)C(=O)C(=O)N(CC1(CC6=CC=CC=C6))C(CC(C)C)CN2CCCC2CN3C(=O)C(=O)NCC3(CC=9C=CC5=CC=CC=C5(C=9))	AHHN
N1(CCC4=CC=C(OCC)C=C4)C(=O)C(=O)N(CC1(CC6=CC=CC=C6))C(CC(C)C)CN2CCCC2CN3C(=O)C(=O)NCC3(CC=9C=CC5=CC=CC=C5(C=9))	AHHO
N1(CCC4=CC=CC=C4)C(=O)C(=O)N(CC1(CC6=CC=CC=C6))C(CC(C)C)CN2CCCC2CN3C(=O)C(=O)NCC3(CC=9C=CC5=CC=CC=C5(C=9))	AHHP
N1(CCCC4=CC=C(OC)C(OC)=C4)C(=O)C(=O)N(CC1(CC6=CC=CC=C6))C(CC(C)C)CN2CCCC2CN3C(=O)C(=O)NCC3(CC=9C=CC5=CC=CC=C5(C=9))	AHHQ
N1(CC4CCC(C)CC4)C(=O)C(=O)N(CC1(CCC))C(CC(C)C)CN2CCCC2CN3C(=O)C(=O)NCC3(CC=9C=CC5=CC=CC=C5(C=9))	AHIA
N1(CCCC4CCCCC4)C(=O)C(=O)N(CC1(CCC))C(CC(C)C)CN2CCCC2CN3C(=O)C(=O)NCC3(CC=9C=CC5=CC=CC=C5(C=9))	AHIB
N1(CC4CCCCC4)C(=O)C(=O)N(CC1(CCC))C(CC(C)C)CN2CCCC2CN3C(=O)C(=O)NCC3(CC=9C=CC5=CC=CC=C5(C=9))	AHIC
N1(CC4CCCC4)C(=O)C(=O)N(CC1(CCC))C(CC(C)C)CN2CCCC2CN3C(=O)C(=O)NCC3(CC=9C=CC5=CC=CC=C5(C=9))	AHID
N1(CC4CCCCCC4)C(=O)C(=O)N(CC1(CCC))C(CC(C)C)CN2CCCC2CN3C(=O)C(=O)NCC3(CC=9C=CC5=CC=CC=C5(C=9))	AHIE
N1(CC4CCC4)C(=O)C(=O)N(CC1(CCC))C(CC(C)C)CN2CCCC2CN3C(=O)C(=O)NCC3(CC=9C=CC5=CC=CC=C5(C=9))	AHIF
N1(CCC(C)CC)C(=O)C(=O)N(CC1(CCC))C(CC(C)C)CN2CCCC2CN3C(=O)C(=O)NCC3(CC=9C=CC4=CC=CC=C4(C=9))	AHIG
N1(CCC4=CC=C(C=C4)C5=CC=CC=C5)C(=O)C(=O)N(CC1(CCC))C(CC(C)C)CN2CCCC2CN3C(=O)C(=O)NCC3(CC=9C=CC6=CC=CC=C6(C=9))	AHIH
N1(CC4CCC(CC4)C(C)(C)C)C(=O)C(=O)N(CC1(CCC))C(CC(C)C)CN2CCCC2CN3C(=O)C(=O)NCC3(CC=9C=CC5=CC=CC=C5(C=9))	AHII
N1(CCC=4C=CC=C(OC)C=4)C(=O)C(=O)N(CC1(CCC))C(CC(C)C)CN2CCCC2CN3C(=O)C(=O)NCC3(CC=9C=CC5=CC=CC=C5(C=9))	AHIJ
N1(CC(C4=CC=C(C=C4)CC(C)C)C)C(=O)C(=O)N(CC1(CCC))C(CC(C)C)CN2CCCC2CN3C(=O)C(=O)NCC3(CC=9C=CC5=CC=CC=C5(C=9))	AHIK
N1(CCC=4C=CC=C(C=4)C)C(=O)C(=O)N(CC1(CCC))C(CC(C)C)CN2CCCC2CN3C(=O)C(=O)NCC3(CC=9C=CC5=CC=CC=C5(C=9))	AHIL
N1(CCC4=CC=C(C=C4)C)C(=O)C(=O)N(CC1(CCC))C(CC(C)C)CN2CCCC2CN3C(=O)C(=O)NCC3(CC=9C=CC5=CC=CC=C5(C=9))	AHIM
N1(CCC4=CC=C(OC)C=C4)C(=O)C(=O)N(CC1(CCC))C(CC(C)C)CN2CCCC2CN3C(=O)C(=O)NCC3(CC=9C=CC5=CC=CC=C5(C=9))	AHIN
N1(CCC4=CC=C(OCC)C=C4)C(=O)C(=O)N(CC1(CCC))C(CC(C)C)CN2CCCC2CN3C(=O)C(=O)NCC3(CC=9C=CC5=CC=CC=C5(C=9))	AHIO
N1(CCC4=CC=CC=C4)C(=O)C(=O)N(CC1(CCC))C(CC(C)C)CN2CCCC2CN3C(=O)C(=O)NCC3(CC=9C=CC5=CC=CC=C5(C=9))	AHIP
N1(CCCC4=CC=C(OC)C(OC)=C4)C(=O)C(=O)N(CC1(CCC))C(CC(C)C)CN2CCCC2CN3C(=O)C(=O)NCC3(CC=9C=CC5=CC=CC=C5(C=9))	AHIQ
N1(CC4CCC(C)CC4)C(=O)C(=O)N(CC1(CC6=CC=CC=C6))C(CC7=CC=C(O)C=C7)CN2CCCC2CN3C(=O)C(=O)NCC3(CCC)	BAAA
N1(CCCC4CCCCC4)C(=O)C(=O)N(CC1(CC6=CC=CC=C6))C(CC7=CC=C(O)C=C7)CN2CCCC2CN3C(=O)C(=O)NCC3(CCC)	BAAB
N1(CC4CCCCC4)C(=O)C(=O)N(CC1(CC6=CC=CC=C6))C(CC7=CC=C(O)C=C7)CN2CCCC2CN3C(=O)C(=O)NCC3(CCC)	BAAC
N1(CC4CCCC4)C(=O)C(=O)N(CC1(CC6=CC=CC=C6))C(CC7=CC=C(O)C=C7)CN2CCCC2CN3C(=O)C(=O)NCC3(CCC)	BAAD
N1(CC4CCCCCC4)C(=O)C(=O)N(CC1(CC6=CC=CC=C6))C(CC7=CC=C(O)C=C7)CN2CCCC2CN3C(=O)C(=O)NCC3(CCC)	BAAE
N1(CC4CCC4)C(=O)C(=O)N(CC1(CC6=CC=CC=C6))C(CC7=CC=C(O)C=C7)CN2CCCC2CN3C(=O)C(=O)NCC3(CCC)	BAAF
N1(CCC(C)CC)C(=O)C(=O)N(CC1(CC6=CC=CC=C6))C(CC7=CC=C(O)C=C7)CN2CCCC2CN3C(=O)C(=O)NCC3(CCC)	BAAG
N1(CCC4=CC=C(C=C4)C5=CC=CC=C5)C(=O)C(=O)N(CC1(CC6=CC=CC=C6))C(CC7=CC=C(O)C=C7)CN2CCCC2CN3C(=O)C(=O)NCC3(CCC)	BAAH
N1(CC4CCC(CC4)C(C)(C)C)C(=O)C(=O)N(CC1(CC6=CC=CC=C6))C(CC7=CC=C(O)C=C7)CN2CCCC2CN3C(=O)C(=O)NCC3(CCC)	BAAI
N1(CCC=4C=CC=C(OC)C=4)C(=O)C(=O)N(CC1(CC6=CC=CC=C6))C(CC7=CC=C(O)C=C7)CN2CCCC2CN3C(=O)C(=O)NCC3(CCC)	BAAJ
N1(CC(C4=CC=C(C=C4)CC(C)C)C)C(=O)C(=O)N(CC1(CC6=CC=CC=C6))C(CC7=CC=C(O)C=C7)CN2CCCC2CN3C(=O)C(=O)NCC3(CCC)	BAAK
N1(CCC=4C=CC=C(C=4)C)C(=O)C(=O)N(CC1(CC6=CC=CC=C6))C(CC7=CC=C(O)C=C7)CN2CCCC2CN3C(=O)C(=O)NCC3(CCC)	BAAL
N1(CCC4=CC=C(C=C4)C)C(=O)C(=O)N(CC1(CC6=CC=CC=C6))C(CC7=CC=C(O)C=C7)CN2CCCC2CN3C(=O)C(=O)NCC3(CCC)	BAAM
N1(CCC4=CC=C(OC)C=C4)C(=O)C(=O)N(CC1(CC6=CC=CC=C6))C(CC7=CC=C(O)C=C7)CN2CCCC2CN3C(=O)C(=O)NCC3(CCC)	BAAN
N1(CCC4=CC=C(OCC)C=C4)C(=O)C(=O)N(CC1(CC6=CC=CC=C6))C(CC7=CC=C(O)C=C7)CN2CCCC2CN3C(=O)C(=O)NCC3(CCC)	BAAO
N1(CCC4=CC=CC=C4)C(=O)C(=O)N(CC1(CC6=CC=CC=C6))C(CC7=CC=C(O)C=C7)CN2CCCC2CN3C(=O)C(=O)NCC3(CCC)	BAAP
N1(CCCC4=CC=C(OC)C(OC)=C4)C(=O)C(=O)N(CC1(CC6=CC=CC=C6))C(CC7=CC=C(O)C=C7)CN2CCCC2CN3C(=O)C(=O)NCC3(CCC)	BAAQ
N1(CC4CCC(C)CC4)C(=O)C(=O)N(CC1(CC6=CC=C(O)C=C6))C(CC7=CC=C(O)C=C7)CN2CCCC2CN3C(=O)C(=O)NCC3(CCC)	BABA
N1(CCCC4CCCCC4)C(=O)C(=O)N(CC1(CC6=CC=C(O)C=C6))C(CC7=CC=C(O)C=C7)CN2CCCC2CN3C(=O)C(=O)NCC3(CCC)	BABB
N1(CC4CCCCC4)C(=O)C(=O)N(CC1(CC6=CC=C(O)C=C6))C(CC7=CC=C(O)C=C7)CN2CCCC2CN3C(=O)C(=O)NCC3(CCC)	BABC
N1(CC4CCCC4)C(=O)C(=O)N(CC1(CC6=CC=C(O)C=C6))C(CC7=CC=C(O)C=C7)CN2CCCC2CN3C(=O)C(=O)NCC3(CCC)	BABD
N1(CC4CCCCCC4)C(=O)C(=O)N(CC1(CC6=CC=C(O)C=C6))C(CC7=CC=C(O)C=C7)CN2CCCC2CN3C(=O)C(=O)NCC3(CCC)	BABE
N1(CC4CCC4)C(=O)C(=O)N(CC1(CC6=CC=C(O)C=C6))C(CC7=CC=C(O)C=C7)CN2CCCC2CN3C(=O)C(=O)NCC3(CCC)	BABF
N1(CCC(C)CC)C(=O)C(=O)N(CC1(CC6=CC=C(O)C=C6))C(CC7=CC=C(O)C=C7)CN2CCCC2CN3C(=O)C(=O)NCC3(CCC)	BABG
N1(CCC4=CC=C(C=C4)C5=CC=CC=C5)C(=O)C(=O)N(CC1(CC6=CC=C(O)C=C6))C(CC7=CC=C(O)C=C7)CN2CCCC2CN3C(=O)C(=O)NCC3(CCC)	BABH
N1(CC4CCC(CC4)C(C)(C)C)C(=O)C(=O)N(CC1(CC6=CC=C(O)C=C6))C(CC7=CC=C(O)C=C7)CN2CCCC2CN3C(=O)C(=O)NCC3(CCC)	BABI
N1(CCC=4C=CC=C(OC)C=4)C(=O)C(=O)N(CC1(CC6=CC=C(O)C=C6))C(CC7=CC=C(O)C=C7)CN2CCCC2CN3C(=O)C(=O)NCC3(CCC)	BABJ
N1(CC(C4=CC=C(C=C4)CC(C)C)C)C(=O)C(=O)N(CC1(CC6=CC=C(O)C=C6))C(CC7=CC=C(O)C=C7)CN2CCCC2CN3C(=O)C(=O)NCC3(CCC)	BABK
N1(CCC=4C=CC=C(C=4)C)C(=O)C(=O)N(CC1(CC6=CC=C(O)C=C6))C(CC7=CC=C(O)C=C7)CN2CCCC2CN3C(=O)C(=O)NCC3(CCC)	BABL
N1(CCC4=CC=C(C=C4)C)C(=O)C(=O)N(CC1(CC6=CC=C(O)C=C6))C(CC7=CC=C(O)C=C7)CN2CCCC2CN3C(=O)C(=O)NCC3(CCC)	BABM
N1(CCC4=CC=C(OC)C=C4)C(=O)C(=O)N(CC1(CC6=CC=C(O)C=C6))C(CC7=CC=C(O)C=C7)CN2CCCC2CN3C(=O)C(=O)NCC3(CCC)	BABN
N1(CCC4=CC=C(OCC)C=C4)C(=O)C(=O)N(CC1(CC6=CC=C(O)C=C6))C(CC7=CC=C(O)C=C7)CN2CCCC2CN3C(=O)C(=O)NCC3(CCC)	BABO
N1(CCC4=CC=CC=C4)C(=O)C(=O)N(CC1(CC6=CC=C(O)C=C6))C(CC7=CC=C(O)C=C7)CN2CCCC2CN3C(=O)C(=O)NCC3(CCC)	BABP
N1(CCCC4=CC=C(OC)C(OC)=C4)C(=O)C(=O)N(CC1(CC6=CC=C(O)C=C6))C(CC7=CC=C(O)C=C7)CN2CCCC2CN3C(=O)C(=O)NCC3(CCC)	BABQ
N1(CC4CCC(C)CC4)C(=O)C(=O)N(CC1(CCCC))C(CC7=CC=C(O)C=C7)CN2CCCC2CN3C(=O)C(=O)NCC3(CCC)	BACA
N1(CCCC4CCCCC4)C(=O)C(=O)N(CC1(CCCC))C(CC7=CC=C(O)C=C7)CN2CCCC2CN3C(=O)C(=O)NCC3(CCC)	BACB
N1(CC4CCCCC4)C(=O)C(=O)N(CC1(CCCC))C(CC7=CC=C(O)C=C7)CN2CCCC2CN3C(=O)C(=O)NCC3(CCC)	BACC
N1(CC4CCCC4)C(=O)C(=O)N(CC1(CCCC))C(CC7=CC=C(O)C=C7)CN2CCCC2CN3C(=O)C(=O)NCC3(CCC)	BACD
N1(CC4CCCCCC4)C(=O)C(=O)N(CC1(CCCC))C(CC7=CC=C(O)C=C7)CN2CCCC2CN3C(=O)C(=O)NCC3(CCC)	BACE
N1(CC4CCC4)C(=O)C(=O)N(CC1(CCCC))C(CC7=CC=C(O)C=C7)CN2CCCC2CN3C(=O)C(=O)NCC3(CCC)	BACF
N1(CCC(C)CC)C(=O)C(=O)N(CC1(CCCC))C(CC7=CC=C(O)C=C7)CN2CCCC2CN3C(=O)C(=O)NCC3(CCC)	BACG
N1(CCC4=CC=C(C=C4)C5=CC=CC=C5)C(=O)C(=O)N(CC1(CCCC))C(CC7=CC=C(O)C=C7)CN2CCCC2CN3C(=O)C(=O)NCC3(CCC)	BACH
N1(CC4CCC(CC4)C(C)(C)C)C(=O)C(=O)N(CC1(CCCC))C(CC7=CC=C(O)C=C7)CN2CCCC2CN3C(=O)C(=O)NCC3(CCC)	BACI
N1(CCC=4C=CC=C(OC)C=4)C(=O)C(=O)N(CC1(CCCC))C(CC7=CC=C(O)C=C7)CN2CCCC2CN3C(=O)C(=O)NCC3(CCC)	BACJ
N1(CC(C4=CC=C(C=C4)CC(C)C)C)C(=O)C(=O)N(CC1(CCCC))C(CC7=CC=C(O)C=C7)CN2CCCC2CN3C(=O)C(=O)NCC3(CCC)	BACK
N1(CCC=4C=CC=C(C=4)C)C(=O)C(=O)N(CC1(CCCC))C(CC7=CC=C(O)C=C7)CN2CCCC2CN3C(=O)C(=O)NCC3(CCC)	BACL
N1(CCC4=CC=C(C=C4)C)C(=O)C(=O)N(CC1(CCCC))C(CC7=CC=C(O)C=C7)CN2CCCC2CN3C(=O)C(=O)NCC3(CCC)	BACM
N1(CCC4=CC=C(OC)C=C4)C(=O)C(=O)N(CC1(CCCC))C(CC7=CC=C(O)C=C7)CN2CCCC2CN3C(=O)C(=O)NCC3(CCC)	BACN
N1(CCC4=CC=C(OCC)C=C4)C(=O)C(=O)N(CC1(CCCC))C(CC7=CC=C(O)C=C7)CN2CCCC2CN3C(=O)C(=O)NCC3(CCC)	BACO
N1(CCC4=CC=CC=C4)C(=O)C(=O)N(CC1(CCCC))C(CC7=CC=C(O)C=C7)CN2CCCC2CN3C(=O)C(=O)NCC3(CCC)	BACP
N1(CCCC4=CC=C(OC)C(OC)=C4)C(=O)C(=O)N(CC1(CCCC))C(CC7=CC=C(O)C=C7)CN2CCCC2CN3C(=O)C(=O)NCC3(CCC)	BACQ
N1(CC4CCC(C)CC4)C(=O)C(=O)N(CC1(CCC))C(CC7=CC=C(O)C=C7)CN2CCCC2CN3C(=O)C(=O)NCC3(CCC)	BADA
N1(CCCC4CCCCC4)C(=O)C(=O)N(CC1(CCC))C(CC7=CC=C(O)C=C7)CN2CCCC2CN3C(=O)C(=O)NCC3(CCC)	BADB
N1(CC4CCCCC4)C(=O)C(=O)N(CC1(CCC))C(CC7=CC=C(O)C=C7)CN2CCCC2CN3C(=O)C(=O)NCC3(CCC)	BADC
N1(CC4CCCC4)C(=O)C(=O)N(CC1(CCC))C(CC7=CC=C(O)C=C7)CN2CCCC2CN3C(=O)C(=O)NCC3(CCC)	BADD
N1(CC4CCCCCC4)C(=O)C(=O)N(CC1(CCC))C(CC7=CC=C(O)C=C7)CN2CCCC2CN3C(=O)C(=O)NCC3(CCC)	BADE
N1(CC4CCC4)C(=O)C(=O)N(CC1(CCC))C(CC7=CC=C(O)C=C7)CN2CCCC2CN3C(=O)C(=O)NCC3(CCC)	BADF
N1(CCC(C)CC)C(=O)C(=O)N(CC1(CCC))C(CC7=CC=C(O)C=C7)CN2CCCC2CN3C(=O)C(=O)NCC3(CCC)	BADG
N1(CCC4=CC=C(C=C4)C5=CC=CC=C5)C(=O)C(=O)N(CC1(CCC))C(CC7=CC=C(O)C=C7)CN2CCCC2CN3C(=O)C(=O)NCC3(CCC)	BADH
N1(CC4CCC(CC4)C(C)(C)C)C(=O)C(=O)N(CC1(CCC))C(CC7=CC=C(O)C=C7)CN2CCCC2CN3C(=O)C(=O)NCC3(CCC)	BADI
N1(CCC=4C=CC=C(OC)C=4)C(=O)C(=O)N(CC1(CCC))C(CC7=CC=C(O)C=C7)CN2CCCC2CN3C(=O)C(=O)NCC3(CCC)	BADJ
N1(CC(C4=CC=C(C=C4)CC(C)C)C)C(=O)C(=O)N(CC1(CCC))C(CC7=CC=C(O)C=C7)CN2CCCC2CN3C(=O)C(=O)NCC3(CCC)	BADK
N1(CCC=4C=CC=C(C=4)C)C(=O)C(=O)N(CC1(CCC))C(CC7=CC=C(O)C=C7)CN2CCCC2CN3C(=O)C(=O)NCC3(CCC)	BADL
N1(CCC4=CC=C(C=C4)C)C(=O)C(=O)N(CC1(CCC))C(CC7=CC=C(O)C=C7)CN2CCCC2CN3C(=O)C(=O)NCC3(CCC)	BADM
N1(CCC4=CC=C(OC)C=C4)C(=O)C(=O)N(CC1(CCC))C(CC7=CC=C(O)C=C7)CN2CCCC2CN3C(=O)C(=O)NCC3(CCC)	BADN
N1(CCC4=CC=C(OCC)C=C4)C(=O)C(=O)N(CC1(CCC))C(CC7=CC=C(O)C=C7)CN2CCCC2CN3C(=O)C(=O)NCC3(CCC)	BADO
N1(CCC4=CC=CC=C4)C(=O)C(=O)N(CC1(CCC))C(CC7=CC=C(O)C=C7)CN2CCCC2CN3C(=O)C(=O)NCC3(CCC)	BADP
N1(CCCC4=CC=C(OC)C(OC)=C4)C(=O)C(=O)N(CC1(CCC))C(CC7=CC=C(O)C=C7)CN2CCCC2CN3C(=O)C(=O)NCC3(CCC)	BADQ
N1(CC4CCC(C)CC4)C(=O)C(=O)N(CC1(C6=CC=CC=C6))C(CC7=CC=C(O)C=C7)CN2CCCC2CN3C(=O)C(=O)NCC3(CCC)	BAEA
N1(CCCC4CCCCC4)C(=O)C(=O)N(CC1(C6=CC=CC=C6))C(CC7=CC=C(O)C=C7)CN2CCCC2CN3C(=O)C(=O)NCC3(CCC)	BAEB
N1(CC4CCCCC4)C(=O)C(=O)N(CC1(C6=CC=CC=C6))C(CC7=CC=C(O)C=C7)CN2CCCC2CN3C(=O)C(=O)NCC3(CCC)	BAEC
N1(CC4CCCC4)C(=O)C(=O)N(CC1(C6=CC=CC=C6))C(CC7=CC=C(O)C=C7)CN2CCCC2CN3C(=O)C(=O)NCC3(CCC)	BAED
N1(CC4CCCCCC4)C(=O)C(=O)N(CC1(C6=CC=CC=C6))C(CC7=CC=C(O)C=C7)CN2CCCC2CN3C(=O)C(=O)NCC3(CCC)	BAEE
N1(CC4CCC4)C(=O)C(=O)N(CC1(C6=CC=CC=C6))C(CC7=CC=C(O)C=C7)CN2CCCC2CN3C(=O)C(=O)NCC3(CCC)	BAEF
N1(CCC(C)CC)C(=O)C(=O)N(CC1(C6=CC=CC=C6))C(CC7=CC=C(O)C=C7)CN2CCCC2CN3C(=O)C(=O)NCC3(CCC)	BAEG
N1(CCC4=CC=C(C=C4)C5=CC=CC=C5)C(=O)C(=O)N(CC1(C6=CC=CC=C6))C(CC7=CC=C(O)C=C7)CN2CCCC2CN3C(=O)C(=O)NCC3(CCC)	BAEH
N1(CC4CCC(CC4)C(C)(C)C)C(=O)C(=O)N(CC1(C6=CC=CC=C6))C(CC7=CC=C(O)C=C7)CN2CCCC2CN3C(=O)C(=O)NCC3(CCC)	BAEI
N1(CCC=4C=CC=C(OC)C=4)C(=O)C(=O)N(CC1(C6=CC=CC=C6))C(CC7=CC=C(O)C=C7)CN2CCCC2CN3C(=O)C(=O)NCC3(CCC)	BAEJ
N1(CC(C4=CC=C(C=C4)CC(C)C)C)C(=O)C(=O)N(CC1(C6=CC=CC=C6))C(CC7=CC=C(O)C=C7)CN2CCCC2CN3C(=O)C(=O)NCC3(CCC)	BAEK
N1(CCC=4C=CC=C(C=4)C)C(=O)C(=O)N(CC1(C6=CC=CC=C6))C(CC7=CC=C(O)C=C7)CN2CCCC2CN3C(=O)C(=O)NCC3(CCC)	BAEL
N1(CCC4=CC=C(C=C4)C)C(=O)C(=O)N(CC1(C6=CC=CC=C6))C(CC7=CC=C(O)C=C7)CN2CCCC2CN3C(=O)C(=O)NCC3(CCC)	BAEM
N1(CCC4=CC=C(OC)C=C4)C(=O)C(=O)N(CC1(C6=CC=CC=C6))C(CC7=CC=C(O)C=C7)CN2CCCC2CN3C(=O)C(=O)NCC3(CCC)	BAEN
N1(CCC4=CC=C(OCC)C=C4)C(=O)C(=O)N(CC1(C6=CC=CC=C6))C(CC7=CC=C(O)C=C7)CN2CCCC2CN3C(=O)C(=O)NCC3(CCC)	BAEO
N1(CCC4=CC=CC=C4)C(=O)C(=O)N(CC1(C6=CC=CC=C6))C(CC7=CC=C(O)C=C7)CN2CCCC2CN3C(=O)C(=O)NCC3(CCC)	BAEP
N1(CCCC4=CC=C(OC)C(OC)=C4)C(=O)C(=O)N(CC1(C6=CC=CC=C6))C(CC7=CC=C(O)C=C7)CN2CCCC2CN3C(=O)C(=O)NCC3(CCC)	BAEQ
N1(CC4CCC(C)CC4)C(=O)C(=O)N(CC1(C(C)CC))C(CC7=CC=C(O)C=C7)CN2CCCC2CN3C(=O)C(=O)NCC3(CCC)	BAFA
N1(CCCC4CCCCC4)C(=O)C(=O)N(CC1(C(C)CC))C(CC7=CC=C(O)C=C7)CN2CCCC2CN3C(=O)C(=O)NCC3(CCC)	BAFB
N1(CC4CCCCC4)C(=O)C(=O)N(CC1(C(C)CC))C(CC7=CC=C(O)C=C7)CN2CCCC2CN3C(=O)C(=O)NCC3(CCC)	BAFC
N1(CC4CCCC4)C(=O)C(=O)N(CC1(C(C)CC))C(CC7=CC=C(O)C=C7)CN2CCCC2CN3C(=O)C(=O)NCC3(CCC)	BAFD
N1(CC4CCCCCC4)C(=O)C(=O)N(CC1(C(C)CC))C(CC7=CC=C(O)C=C7)CN2CCCC2CN3C(=O)C(=O)NCC3(CCC)	BAFE
N1(CC4CCC4)C(=O)C(=O)N(CC1(C(C)CC))C(CC7=CC=C(O)C=C7)CN2CCCC2CN3C(=O)C(=O)NCC3(CCC)	BAFF
N1(CCC(C)CC)C(=O)C(=O)N(CC1(C(C)CC))C(CC7=CC=C(O)C=C7)CN2CCCC2CN3C(=O)C(=O)NCC3(CCC)	BAFG
N1(CCC4=CC=C(C=C4)C5=CC=CC=C5)C(=O)C(=O)N(CC1(C(C)CC))C(CC7=CC=C(O)C=C7)CN2CCCC2CN3C(=O)C(=O)NCC3(CCC)	BAFH
N1(CC4CCC(CC4)C(C)(C)C)C(=O)C(=O)N(CC1(C(C)CC))C(CC7=CC=C(O)C=C7)CN2CCCC2CN3C(=O)C(=O)NCC3(CCC)	BAFI
N1(CCC=4C=CC=C(OC)C=4)C(=O)C(=O)N(CC1(C(C)CC))C(CC7=CC=C(O)C=C7)CN2CCCC2CN3C(=O)C(=O)NCC3(CCC)	BAFJ
N1(CC(C4=CC=C(C=C4)CC(C)C)C)C(=O)C(=O)N(CC1(C(C)CC))C(CC7=CC=C(O)C=C7)CN2CCCC2CN3C(=O)C(=O)NCC3(CCC)	BAFK
N1(CCC=4C=CC=C(C=4)C)C(=O)C(=O)N(CC1(C(C)CC))C(CC7=CC=C(O)C=C7)CN2CCCC2CN3C(=O)C(=O)NCC3(CCC)	BAFL
N1(CCC4=CC=C(C=C4)C)C(=O)C(=O)N(CC1(C(C)CC))C(CC7=CC=C(O)C=C7)CN2CCCC2CN3C(=O)C(=O)NCC3(CCC)	BAFM
N1(CCC4=CC=C(OC)C=C4)C(=O)C(=O)N(CC1(C(C)CC))C(CC7=CC=C(O)C=C7)CN2CCCC2CN3C(=O)C(=O)NCC3(CCC)	BAFN
N1(CCC4=CC=C(OCC)C=C4)C(=O)C(=O)N(CC1(C(C)CC))C(CC7=CC=C(O)C=C7)CN2CCCC2CN3C(=O)C(=O)NCC3(CCC)	BAFO
N1(CCC4=CC=CC=C4)C(=O)C(=O)N(CC1(C(C)CC))C(CC7=CC=C(O)C=C7)CN2CCCC2CN3C(=O)C(=O)NCC3(CCC)	BAFP
N1(CCCC4=CC=C(OC)C(OC)=C4)C(=O)C(=O)N(CC1(C(C)CC))C(CC7=CC=C(O)C=C7)CN2CCCC2CN3C(=O)C(=O)NCC3(CCC)	BAFQ
N1(CC4CCC(C)CC4)C(=O)C(=O)N(CC1(C6CCCCC6))C(CC7=CC=C(O)C=C7)CN2CCCC2CN3C(=O)C(=O)NCC3(CCC)	BAGA
N1(CCCC4CCCCC4)C(=O)C(=O)N(CC1(C6CCCCC6))C(CC7=CC=C(O)C=C7)CN2CCCC2CN3C(=O)C(=O)NCC3(CCC)	BAGB
N1(CC4CCCCC4)C(=O)C(=O)N(CC1(C6CCCCC6))C(CC7=CC=C(O)C=C7)CN2CCCC2CN3C(=O)C(=O)NCC3(CCC)	BAGC
N1(CC4CCCC4)C(=O)C(=O)N(CC1(C6CCCCC6))C(CC7=CC=C(O)C=C7)CN2CCCC2CN3C(=O)C(=O)NCC3(CCC)	BAGD
N1(CC4CCCCCC4)C(=O)C(=O)N(CC1(C6CCCCC6))C(CC7=CC=C(O)C=C7)CN2CCCC2CN3C(=O)C(=O)NCC3(CCC)	BAGE
N1(CC4CCC4)C(=O)C(=O)N(CC1(C6CCCCC6))C(CC7=CC=C(O)C=C7)CN2CCCC2CN3C(=O)C(=O)NCC3(CCC)	BAGF
N1(CCC(C)CC)C(=O)C(=O)N(CC1(C6CCCCC6))C(CC7=CC=C(O)C=C7)CN2CCCC2CN3C(=O)C(=O)NCC3(CCC)	BAGG
N1(CCC4=CC=C(C=C4)C5=CC=CC=C5)C(=O)C(=O)N(CC1(C6CCCCC6))C(CC7=CC=C(O)C=C7)CN2CCCC2CN3C(=O)C(=O)NCC3(CCC)	BAGH
N1(CC4CCC(CC4)C(C)(C)C)C(=O)C(=O)N(CC1(C6CCCCC6))C(CC7=CC=C(O)C=C7)CN2CCCC2CN3C(=O)C(=O)NCC3(CCC)	BAGI
N1(CCC=4C=CC=C(OC)C=4)C(=O)C(=O)N(CC1(C6CCCCC6))C(CC7=CC=C(O)C=C7)CN2CCCC2CN3C(=O)C(=O)NCC3(CCC)	BAGJ
N1(CC(C4=CC=C(C=C4)CC(C)C)C)C(=O)C(=O)N(CC1(C6CCCCC6))C(CC7=CC=C(O)C=C7)CN2CCCC2CN3C(=O)C(=O)NCC3(CCC)	BAGK
N1(CCC=4C=CC=C(C=4)C)C(=O)C(=O)N(CC1(C6CCCCC6))C(CC7=CC=C(O)C=C7)CN2CCCC2CN3C(=O)C(=O)NCC3(CCC)	BAGL
N1(CCC4=CC=C(C=C4)C)C(=O)C(=O)N(CC1(C6CCCCC6))C(CC7=CC=C(O)C=C7)CN2CCCC2CN3C(=O)C(=O)NCC3(CCC)	BAGM
N1(CCC4=CC=C(OC)C=C4)C(=O)C(=O)N(CC1(C6CCCCC6))C(CC7=CC=C(O)C=C7)CN2CCCC2CN3C(=O)C(=O)NCC3(CCC)	BAGN
N1(CCC4=CC=C(OCC)C=C4)C(=O)C(=O)N(CC1(C6CCCCC6))C(CC7=CC=C(O)C=C7)CN2CCCC2CN3C(=O)C(=O)NCC3(CCC)	BAGO
N1(CCC4=CC=CC=C4)C(=O)C(=O)N(CC1(C6CCCCC6))C(CC7=CC=C(O)C=C7)CN2CCCC2CN3C(=O)C(=O)NCC3(CCC)	BAGP
N1(CCCC4=CC=C(OC)C(OC)=C4)C(=O)C(=O)N(CC1(C6CCCCC6))C(CC7=CC=C(O)C=C7)CN2CCCC2CN3C(=O)C(=O)NCC3(CCC)	BAGQ
N1(CC4CCC(C)CC4)C(=O)C(=O)N(CC1(CC6=CC=CC=C6))C(CC7=CC=C(O)C=C7)CN2CCCC2CN3C(=O)C(=O)NCC3(CCC)	BAHA
N1(CCCC4CCCCC4)C(=O)C(=O)N(CC1(CC6=CC=CC=C6))C(CC7=CC=C(O)C=C7)CN2CCCC2CN3C(=O)C(=O)NCC3(CCC)	BAHB
N1(CC4CCCCC4)C(=O)C(=O)N(CC1(CC6=CC=CC=C6))C(CC7=CC=C(O)C=C7)CN2CCCC2CN3C(=O)C(=O)NCC3(CCC)	BAHC
N1(CC4CCCC4)C(=O)C(=O)N(CC1(CC6=CC=CC=C6))C(CC7=CC=C(O)C=C7)CN2CCCC2CN3C(=O)C(=O)NCC3(CCC)	BAHD
N1(CC4CCCCCC4)C(=O)C(=O)N(CC1(CC6=CC=CC=C6))C(CC7=CC=C(O)C=C7)CN2CCCC2CN3C(=O)C(=O)NCC3(CCC)	BAHE
N1(CC4CCC4)C(=O)C(=O)N(CC1(CC6=CC=CC=C6))C(CC7=CC=C(O)C=C7)CN2CCCC2CN3C(=O)C(=O)NCC3(CCC)	BAHF
N1(CCC(C)CC)C(=O)C(=O)N(CC1(CC6=CC=CC=C6))C(CC7=CC=C(O)C=C7)CN2CCCC2CN3C(=O)C(=O)NCC3(CCC)	BAHG
N1(CCC4=CC=C(C=C4)C5=CC=CC=C5)C(=O)C(=O)N(CC1(CC6=CC=CC=C6))C(CC7=CC=C(O)C=C7)CN2CCCC2CN3C(=O)C(=O)NCC3(CCC)	BAHH
N1(CC4CCC(CC4)C(C)(C)C)C(=O)C(=O)N(CC1(CC6=CC=CC=C6))C(CC7=CC=C(O)C=C7)CN2CCCC2CN3C(=O)C(=O)NCC3(CCC)	BAHI
N1(CCC=4C=CC=C(OC)C=4)C(=O)C(=O)N(CC1(CC6=CC=CC=C6))C(CC7=CC=C(O)C=C7)CN2CCCC2CN3C(=O)C(=O)NCC3(CCC)	BAHJ
N1(CC(C4=CC=C(C=C4)CC(C)C)C)C(=O)C(=O)N(CC1(CC6=CC=CC=C6))C(CC7=CC=C(O)C=C7)CN2CCCC2CN3C(=O)C(=O)NCC3(CCC)	BAHK
N1(CCC=4C=CC=C(C=4)C)C(=O)C(=O)N(CC1(CC6=CC=CC=C6))C(CC7=CC=C(O)C=C7)CN2CCCC2CN3C(=O)C(=O)NCC3(CCC)	BAHL
N1(CCC4=CC=C(C=C4)C)C(=O)C(=O)N(CC1(CC6=CC=CC=C6))C(CC7=CC=C(O)C=C7)CN2CCCC2CN3C(=O)C(=O)NCC3(CCC)	BAHM
N1(CCC4=CC=C(OC)C=C4)C(=O)C(=O)N(CC1(CC6=CC=CC=C6))C(CC7=CC=C(O)C=C7)CN2CCCC2CN3C(=O)C(=O)NCC3(CCC)	BAHN
N1(CCC4=CC=C(OCC)C=C4)C(=O)C(=O)N(CC1(CC6=CC=CC=C6))C(CC7=CC=C(O)C=C7)CN2CCCC2CN3C(=O)C(=O)NCC3(CCC)	BAHO
N1(CCC4=CC=CC=C4)C(=O)C(=O)N(CC1(CC6=CC=CC=C6))C(CC7=CC=C(O)C=C7)CN2CCCC2CN3C(=O)C(=O)NCC3(CCC)	BAHP
N1(CCCC4=CC=C(OC)C(OC)=C4)C(=O)C(=O)N(CC1(CC6=CC=CC=C6))C(CC7=CC=C(O)C=C7)CN2CCCC2CN3C(=O)C(=O)NCC3(CCC)	BAHQ
N1(CC4CCC(C)CC4)C(=O)C(=O)N(CC1(CCC))C(CC7=CC=C(O)C=C7)CN2CCCC2CN3C(=O)C(=O)NCC3(CCC)	BAIA
N1(CCCC4CCCCC4)C(=O)C(=O)N(CC1(CCC))C(CC7=CC=C(O)C=C7)CN2CCCC2CN3C(=O)C(=O)NCC3(CCC)	BAIB
N1(CC4CCCCC4)C(=O)C(=O)N(CC1(CCC))C(CC7=CC=C(O)C=C7)CN2CCCC2CN3C(=O)C(=O)NCC3(CCC)	BAIC
N1(CC4CCCC4)C(=O)C(=O)N(CC1(CCC))C(CC7=CC=C(O)C=C7)CN2CCCC2CN3C(=O)C(=O)NCC3(CCC)	BAID
N1(CC4CCCCCC4)C(=O)C(=O)N(CC1(CCC))C(CC7=CC=C(O)C=C7)CN2CCCC2CN3C(=O)C(=O)NCC3(CCC)	BAIE
N1(CC4CCC4)C(=O)C(=O)N(CC1(CCC))C(CC7=CC=C(O)C=C7)CN2CCCC2CN3C(=O)C(=O)NCC3(CCC)	BAIF
N1(CCC(C)CC)C(=O)C(=O)N(CC1(CCC))C(CC7=CC=C(O)C=C7)CN2CCCC2CN3C(=O)C(=O)NCC3(CCC)	BAIG
N1(CCC4=CC=C(C=C4)C5=CC=CC=C5)C(=O)C(=O)N(CC1(CCC))C(CC7=CC=C(O)C=C7)CN2CCCC2CN3C(=O)C(=O)NCC3(CCC)	BAIH
N1(CC4CCC(CC4)C(C)(C)C)C(=O)C(=O)N(CC1(CCC))C(CC7=CC=C(O)C=C7)CN2CCCC2CN3C(=O)C(=O)NCC3(CCC)	BAII
N1(CCC=4C=CC=C(OC)C=4)C(=O)C(=O)N(CC1(CCC))C(CC7=CC=C(O)C=C7)CN2CCCC2CN3C(=O)C(=O)NCC3(CCC)	BAIJ
N1(CC(C4=CC=C(C=C4)CC(C)C)C)C(=O)C(=O)N(CC1(CCC))C(CC7=CC=C(O)C=C7)CN2CCCC2CN3C(=O)C(=O)NCC3(CCC)	BAIK
N1(CCC=4C=CC=C(C=4)C)C(=O)C(=O)N(CC1(CCC))C(CC7=CC=C(O)C=C7)CN2CCCC2CN3C(=O)C(=O)NCC3(CCC)	BAIL
N1(CCC4=CC=C(C=C4)C)C(=O)C(=O)N(CC1(CCC))C(CC7=CC=C(O)C=C7)CN2CCCC2CN3C(=O)C(=O)NCC3(CCC)	BAIM
N1(CCC4=CC=C(OC)C=C4)C(=O)C(=O)N(CC1(CCC))C(CC7=CC=C(O)C=C7)CN2CCCC2CN3C(=O)C(=O)NCC3(CCC)	BAIN
N1(CCC4=CC=C(OCC)C=C4)C(=O)C(=O)N(CC1(CCC))C(CC7=CC=C(O)C=C7)CN2CCCC2CN3C(=O)C(=O)NCC3(CCC)	BAIO
N1(CCC4=CC=CC=C4)C(=O)C(=O)N(CC1(CCC))C(CC7=CC=C(O)C=C7)CN2CCCC2CN3C(=O)C(=O)NCC3(CCC)	BAIP
N1(CCCC4=CC=C(OC)C(OC)=C4)C(=O)C(=O)N(CC1(CCC))C(CC7=CC=C(O)C=C7)CN2CCCC2CN3C(=O)C(=O)NCC3(CCC)	BAIQ
N1(CC4CCC(C)CC4)C(=O)C(=O)N(CC1(CC6=CC=CC=C6))C(CC=7C=CC8=CC=CC=C8(C=7))CN2CCCC2CN3C(=O)C(=O)NCC3(CCC)	BBAA
N1(CCCC4CCCCC4)C(=O)C(=O)N(CC1(CC6=CC=CC=C6))C(CC=7C=CC8=CC=CC=C8(C=7))CN2CCCC2CN3C(=O)C(=O)NCC3(CCC)	BBAB
N1(CC4CCCCC4)C(=O)C(=O)N(CC1(CC6=CC=CC=C6))C(CC=7C=CC8=CC=CC=C8(C=7))CN2CCCC2CN3C(=O)C(=O)NCC3(CCC)	BBAC
N1(CC4CCCC4)C(=O)C(=O)N(CC1(CC6=CC=CC=C6))C(CC=7C=CC8=CC=CC=C8(C=7))CN2CCCC2CN3C(=O)C(=O)NCC3(CCC)	BBAD
N1(CC4CCCCCC4)C(=O)C(=O)N(CC1(CC6=CC=CC=C6))C(CC=7C=CC8=CC=CC=C8(C=7))CN2CCCC2CN3C(=O)C(=O)NCC3(CCC)	BBAE
N1(CC4CCC4)C(=O)C(=O)N(CC1(CC6=CC=CC=C6))C(CC=7C=CC8=CC=CC=C8(C=7))CN2CCCC2CN3C(=O)C(=O)NCC3(CCC)	BBAF
N1(CCC(C)CC)C(=O)C(=O)N(CC1(CC6=CC=CC=C6))C(CC=7C=CC8=CC=CC=C8(C=7))CN2CCCC2CN3C(=O)C(=O)NCC3(CCC)	BBAG
N1(CCC4=CC=C(C=C4)C5=CC=CC=C5)C(=O)C(=O)N(CC1(CC6=CC=CC=C6))C(CC=7C=CC8=CC=CC=C8(C=7))CN2CCCC2CN3C(=O)C(=O)NCC3(CCC)	BBAH
N1(CC4CCC(CC4)C(C)(C)C)C(=O)C(=O)N(CC1(CC6=CC=CC=C6))C(CC=7C=CC8=CC=CC=C8(C=7))CN2CCCC2CN3C(=O)C(=O)NCC3(CCC)	BBAI
N1(CCC=4C=CC=C(OC)C=4)C(=O)C(=O)N(CC1(CC6=CC=CC=C6))C(CC=7C=CC8=CC=CC=C8(C=7))CN2CCCC2CN3C(=O)C(=O)NCC3(CCC)	BBAJ
N1(CC(C4=CC=C(C=C4)CC(C)C)C)C(=O)C(=O)N(CC1(CC6=CC=CC=C6))C(CC=7C=CC8=CC=CC=C8(C=7))CN2CCCC2CN3C(=O)C(=O)NCC3(CCC)	BBAK
N1(CCC=4C=CC=C(C=4)C)C(=O)C(=O)N(CC1(CC6=CC=CC=C6))C(CC=7C=CC8=CC=CC=C8(C=7))CN2CCCC2CN3C(=O)C(=O)NCC3(CCC)	BBAL
N1(CCC4=CC=C(C=C4)C)C(=O)C(=O)N(CC1(CC6=CC=CC=C6))C(CC=7C=CC8=CC=CC=C8(C=7))CN2CCCC2CN3C(=O)C(=O)NCC3(CCC)	BBAM
N1(CCC4=CC=C(OC)C=C4)C(=O)C(=O)N(CC1(CC6=CC=CC=C6))C(CC=7C=CC8=CC=CC=C8(C=7))CN2CCCC2CN3C(=O)C(=O)NCC3(CCC)	BBAN
N1(CCC4=CC=C(OCC)C=C4)C(=O)C(=O)N(CC1(CC6=CC=CC=C6))C(CC=7C=CC8=CC=CC=C8(C=7))CN2CCCC2CN3C(=O)C(=O)NCC3(CCC)	BBAO
N1(CCC4=CC=CC=C4)C(=O)C(=O)N(CC1(CC6=CC=CC=C6))C(CC=7C=CC8=CC=CC=C8(C=7))CN2CCCC2CN3C(=O)C(=O)NCC3(CCC)	BBAP
N1(CCCC4=CC=C(OC)C(OC)=C4)C(=O)C(=O)N(CC1(CC6=CC=CC=C6))C(CC=7C=CC8=CC=CC=C8(C=7))CN2CCCC2CN3C(=O)C(=O)NCC3(CCC)	BBAQ
N1(CC4CCC(C)CC4)C(=O)C(=O)N(CC1(CC6=CC=C(O)C=C6))C(CC=7C=CC8=CC=CC=C8(C=7))CN2CCCC2CN3C(=O)C(=O)NCC3(CCC)	BBBA
N1(CCCC4CCCCC4)C(=O)C(=O)N(CC1(CC6=CC=C(O)C=C6))C(CC=7C=CC8=CC=CC=C8(C=7))CN2CCCC2CN3C(=O)C(=O)NCC3(CCC)	BBBB
N1(CC4CCCCC4)C(=O)C(=O)N(CC1(CC6=CC=C(O)C=C6))C(CC=7C=CC8=CC=CC=C8(C=7))CN2CCCC2CN3C(=O)C(=O)NCC3(CCC)	BBBC
N1(CC4CCCC4)C(=O)C(=O)N(CC1(CC6=CC=C(O)C=C6))C(CC=7C=CC8=CC=CC=C8(C=7))CN2CCCC2CN3C(=O)C(=O)NCC3(CCC)	BBBD
N1(CC4CCCCCC4)C(=O)C(=O)N(CC1(CC6=CC=C(O)C=C6))C(CC=7C=CC8=CC=CC=C8(C=7))CN2CCCC2CN3C(=O)C(=O)NCC3(CCC)	BBBE
N1(CC4CCC4)C(=O)C(=O)N(CC1(CC6=CC=C(O)C=C6))C(CC=7C=CC8=CC=CC=C8(C=7))CN2CCCC2CN3C(=O)C(=O)NCC3(CCC)	BBBF
N1(CCC(C)CC)C(=O)C(=O)N(CC1(CC6=CC=C(O)C=C6))C(CC=7C=CC8=CC=CC=C8(C=7))CN2CCCC2CN3C(=O)C(=O)NCC3(CCC)	BBBG
N1(CCC4=CC=C(C=C4)C5=CC=CC=C5)C(=O)C(=O)N(CC1(CC6=CC=C(O)C=C6))C(CC=7C=CC8=CC=CC=C8(C=7))CN2CCCC2CN3C(=O)C(=O)NCC3(CCC)	BBBH
N1(CC4CCC(CC4)C(C)(C)C)C(=O)C(=O)N(CC1(CC6=CC=C(O)C=C6))C(CC=7C=CC8=CC=CC=C8(C=7))CN2CCCC2CN3C(=O)C(=O)NCC3(CCC)	BBBI
N1(CCC=4C=CC=C(OC)C=4)C(=O)C(=O)N(CC1(CC6=CC=C(O)C=C6))C(CC=7C=CC8=CC=CC=C8(C=7))CN2CCCC2CN3C(=O)C(=O)NCC3(CCC)	BBBJ
N1(CC(C4=CC=C(C=C4)CC(C)C)C)C(=O)C(=O)N(CC1(CC6=CC=C(O)C=C6))C(CC=7C=CC8=CC=CC=C8(C=7))CN2CCCC2CN3C(=O)C(=O)NCC3(CCC)	BBBK
N1(CCC=4C=CC=C(C=4)C)C(=O)C(=O)N(CC1(CC6=CC=C(O)C=C6))C(CC=7C=CC8=CC=CC=C8(C=7))CN2CCCC2CN3C(=O)C(=O)NCC3(CCC)	BBBL
N1(CCC4=CC=C(C=C4)C)C(=O)C(=O)N(CC1(CC6=CC=C(O)C=C6))C(CC=7C=CC8=CC=CC=C8(C=7))CN2CCCC2CN3C(=O)C(=O)NCC3(CCC)	BBBM
N1(CCC4=CC=C(OC)C=C4)C(=O)C(=O)N(CC1(CC6=CC=C(O)C=C6))C(CC=7C=CC8=CC=CC=C8(C=7))CN2CCCC2CN3C(=O)C(=O)NCC3(CCC)	BBBN
N1(CCC4=CC=C(OCC)C=C4)C(=O)C(=O)N(CC1(CC6=CC=C(O)C=C6))C(CC=7C=CC8=CC=CC=C8(C=7))CN2CCCC2CN3C(=O)C(=O)NCC3(CCC)	BBBO
N1(CCC4=CC=CC=C4)C(=O)C(=O)N(CC1(CC6=CC=C(O)C=C6))C(CC=7C=CC8=CC=CC=C8(C=7))CN2CCCC2CN3C(=O)C(=O)NCC3(CCC)	BBBP
N1(CCCC4=CC=C(OC)C(OC)=C4)C(=O)C(=O)N(CC1(CC6=CC=C(O)C=C6))C(CC=7C=CC8=CC=CC=C8(C=7))CN2CCCC2CN3C(=O)C(=O)NCC3(CCC)	BBBQ
N1(CC4CCC(C)CC4)C(=O)C(=O)N(CC1(CCCC))C(CC=7C=CC8=CC=CC=C8(C=7))CN2CCCC2CN3C(=O)C(=O)NCC3(CCC)	BBCA
N1(CCCC4CCCCC4)C(=O)C(=O)N(CC1(CCCC))C(CC=7C=CC8=CC=CC=C8(C=7))CN2CCCC2CN3C(=O)C(=O)NCC3(CCC)	BBCB
N1(CC4CCCCC4)C(=O)C(=O)N(CC1(CCCC))C(CC=7C=CC8=CC=CC=C8(C=7))CN2CCCC2CN3C(=O)C(=O)NCC3(CCC)	BBCC
N1(CC4CCCC4)C(=O)C(=O)N(CC1(CCCC))C(CC=7C=CC8=CC=CC=C8(C=7))CN2CCCC2CN3C(=O)C(=O)NCC3(CCC)	BBCD
N1(CC4CCCCCC4)C(=O)C(=O)N(CC1(CCCC))C(CC=7C=CC8=CC=CC=C8(C=7))CN2CCCC2CN3C(=O)C(=O)NCC3(CCC)	BBCE
N1(CC4CCC4)C(=O)C(=O)N(CC1(CCCC))C(CC=7C=CC8=CC=CC=C8(C=7))CN2CCCC2CN3C(=O)C(=O)NCC3(CCC)	BBCF
N1(CCC(C)CC)C(=O)C(=O)N(CC1(CCCC))C(CC=7C=CC8=CC=CC=C8(C=7))CN2CCCC2CN3C(=O)C(=O)NCC3(CCC)	BBCG
N1(CCC4=CC=C(C=C4)C5=CC=CC=C5)C(=O)C(=O)N(CC1(CCCC))C(CC=7C=CC8=CC=CC=C8(C=7))CN2CCCC2CN3C(=O)C(=O)NCC3(CCC)	BBCH
N1(CC4CCC(CC4)C(C)(C)C)C(=O)C(=O)N(CC1(CCCC))C(CC=7C=CC8=CC=CC=C8(C=7))CN2CCCC2CN3C(=O)C(=O)NCC3(CCC)	BBCI
N1(CCC=4C=CC=C(OC)C=4)C(=O)C(=O)N(CC1(CCCC))C(CC=7C=CC8=CC=CC=C8(C=7))CN2CCCC2CN3C(=O)C(=O)NCC3(CCC)	BBCJ
N1(CC(C4=CC=C(C=C4)CC(C)C)C)C(=O)C(=O)N(CC1(CCCC))C(CC=7C=CC8=CC=CC=C8(C=7))CN2CCCC2CN3C(=O)C(=O)NCC3(CCC)	BBCK
N1(CCC=4C=CC=C(C=4)C)C(=O)C(=O)N(CC1(CCCC))C(CC=7C=CC8=CC=CC=C8(C=7))CN2CCCC2CN3C(=O)C(=O)NCC3(CCC)	BBCL
N1(CCC4=CC=C(C=C4)C)C(=O)C(=O)N(CC1(CCCC))C(CC=7C=CC8=CC=CC=C8(C=7))CN2CCCC2CN3C(=O)C(=O)NCC3(CCC)	BBCM
N1(CCC4=CC=C(OC)C=C4)C(=O)C(=O)N(CC1(CCCC))C(CC=7C=CC8=CC=CC=C8(C=7))CN2CCCC2CN3C(=O)C(=O)NCC3(CCC)	BBCN
N1(CCC4=CC=C(OCC)C=C4)C(=O)C(=O)N(CC1(CCCC))C(CC=7C=CC8=CC=CC=C8(C=7))CN2CCCC2CN3C(=O)C(=O)NCC3(CCC)	BBCO
N1(CCC4=CC=CC=C4)C(=O)C(=O)N(CC1(CCCC))C(CC=7C=CC8=CC=CC=C8(C=7))CN2CCCC2CN3C(=O)C(=O)NCC3(CCC)	BBCP
N1(CCCC4=CC=C(OC)C(OC)=C4)C(=O)C(=O)N(CC1(CCCC))C(CC=7C=CC8=CC=CC=C8(C=7))CN2CCCC2CN3C(=O)C(=O)NCC3(CCC)	BBCQ
N1(CC4CCC(C)CC4)C(=O)C(=O)N(CC1(CCC))C(CC=7C=CC8=CC=CC=C8(C=7))CN2CCCC2CN3C(=O)C(=O)NCC3(CCC)	BBDA
N1(CCCC4CCCCC4)C(=O)C(=O)N(CC1(CCC))C(CC=7C=CC8=CC=CC=C8(C=7))CN2CCCC2CN3C(=O)C(=O)NCC3(CCC)	BBDB
N1(CC4CCCCC4)C(=O)C(=O)N(CC1(CCC))C(CC=7C=CC8=CC=CC=C8(C=7))CN2CCCC2CN3C(=O)C(=O)NCC3(CCC)	BBDC
N1(CC4CCCC4)C(=O)C(=O)N(CC1(CCC))C(CC=7C=CC8=CC=CC=C8(C=7))CN2CCCC2CN3C(=O)C(=O)NCC3(CCC)	BBDD
N1(CC4CCCCCC4)C(=O)C(=O)N(CC1(CCC))C(CC=7C=CC8=CC=CC=C8(C=7))CN2CCCC2CN3C(=O)C(=O)NCC3(CCC)	BBDE
N1(CC4CCC4)C(=O)C(=O)N(CC1(CCC))C(CC=7C=CC8=CC=CC=C8(C=7))CN2CCCC2CN3C(=O)C(=O)NCC3(CCC)	BBDF
N1(CCC(C)CC)C(=O)C(=O)N(CC1(CCC))C(CC=7C=CC8=CC=CC=C8(C=7))CN2CCCC2CN3C(=O)C(=O)NCC3(CCC)	BBDG
N1(CCC4=CC=C(C=C4)C5=CC=CC=C5)C(=O)C(=O)N(CC1(CCC))C(CC=7C=CC8=CC=CC=C8(C=7))CN2CCCC2CN3C(=O)C(=O)NCC3(CCC)	BBDH
N1(CC4CCC(CC4)C(C)(C)C)C(=O)C(=O)N(CC1(CCC))C(CC=7C=CC8=CC=CC=C8(C=7))CN2CCCC2CN3C(=O)C(=O)NCC3(CCC)	BBDI
N1(CCC=4C=CC=C(OC)C=4)C(=O)C(=O)N(CC1(CCC))C(CC=7C=CC8=CC=CC=C8(C=7))CN2CCCC2CN3C(=O)C(=O)NCC3(CCC)	BBDJ
N1(CC(C4=CC=C(C=C4)CC(C)C)C)C(=O)C(=O)N(CC1(CCC))C(CC=7C=CC8=CC=CC=C8(C=7))CN2CCCC2CN3C(=O)C(=O)NCC3(CCC)	BBDK
N1(CCC=4C=CC=C(C=4)C)C(=O)C(=O)N(CC1(CCC))C(CC=7C=CC8=CC=CC=C8(C=7))CN2CCCC2CN3C(=O)C(=O)NCC3(CCC)	BBDL
N1(CCC4=CC=C(C=C4)C)C(=O)C(=O)N(CC1(CCC))C(CC=7C=CC8=CC=CC=C8(C=7))CN2CCCC2CN3C(=O)C(=O)NCC3(CCC)	BBDM
N1(CCC4=CC=C(OC)C=C4)C(=O)C(=O)N(CC1(CCC))C(CC=7C=CC8=CC=CC=C8(C=7))CN2CCCC2CN3C(=O)C(=O)NCC3(CCC)	BBDN
N1(CCC4=CC=C(OCC)C=C4)C(=O)C(=O)N(CC1(CCC))C(CC=7C=CC8=CC=CC=C8(C=7))CN2CCCC2CN3C(=O)C(=O)NCC3(CCC)	BBDO
N1(CCC4=CC=CC=C4)C(=O)C(=O)N(CC1(CCC))C(CC=7C=CC8=CC=CC=C8(C=7))CN2CCCC2CN3C(=O)C(=O)NCC3(CCC)	BBDP
N1(CCCC4=CC=C(OC)C(OC)=C4)C(=O)C(=O)N(CC1(CCC))C(CC=7C=CC8=CC=CC=C8(C=7))CN2CCCC2CN3C(=O)C(=O)NCC3(CCC)	BBDQ
N1(CC4CCC(C)CC4)C(=O)C(=O)N(CC1(C6=CC=CC=C6))C(CC=7C=CC8=CC=CC=C8(C=7))CN2CCCC2CN3C(=O)C(=O)NCC3(CCC)	BBEA
N1(CCCC4CCCCC4)C(=O)C(=O)N(CC1(C6=CC=CC=C6))C(CC=7C=CC8=CC=CC=C8(C=7))CN2CCCC2CN3C(=O)C(=O)NCC3(CCC)	BBEB
N1(CC4CCCCC4)C(=O)C(=O)N(CC1(C6=CC=CC=C6))C(CC=7C=CC8=CC=CC=C8(C=7))CN2CCCC2CN3C(=O)C(=O)NCC3(CCC)	BBEC
N1(CC4CCCC4)C(=O)C(=O)N(CC1(C6=CC=CC=C6))C(CC=7C=CC8=CC=CC=C8(C=7))CN2CCCC2CN3C(=O)C(=O)NCC3(CCC)	BBED
N1(CC4CCCCCC4)C(=O)C(=O)N(CC1(C6=CC=CC=C6))C(CC=7C=CC8=CC=CC=C8(C=7))CN2CCCC2CN3C(=O)C(=O)NCC3(CCC)	BBEE
N1(CC4CCC4)C(=O)C(=O)N(CC1(C6=CC=CC=C6))C(CC=7C=CC8=CC=CC=C8(C=7))CN2CCCC2CN3C(=O)C(=O)NCC3(CCC)	BBEF
N1(CCC(C)CC)C(=O)C(=O)N(CC1(C6=CC=CC=C6))C(CC=7C=CC8=CC=CC=C8(C=7))CN2CCCC2CN3C(=O)C(=O)NCC3(CCC)	BBEG
N1(CCC4=CC=C(C=C4)C5=CC=CC=C5)C(=O)C(=O)N(CC1(C6=CC=CC=C6))C(CC=7C=CC8=CC=CC=C8(C=7))CN2CCCC2CN3C(=O)C(=O)NCC3(CCC)	BBEH
N1(CC4CCC(CC4)C(C)(C)C)C(=O)C(=O)N(CC1(C6=CC=CC=C6))C(CC=7C=CC8=CC=CC=C8(C=7))CN2CCCC2CN3C(=O)C(=O)NCC3(CCC)	BBEI
N1(CCC=4C=CC=C(OC)C=4)C(=O)C(=O)N(CC1(C6=CC=CC=C6))C(CC=7C=CC8=CC=CC=C8(C=7))CN2CCCC2CN3C(=O)C(=O)NCC3(CCC)	BBEJ
N1(CC(C4=CC=C(C=C4)CC(C)C)C)C(=O)C(=O)N(CC1(C6=CC=CC=C6))C(CC=7C=CC8=CC=CC=C8(C=7))CN2CCCC2CN3C(=O)C(=O)NCC3(CCC)	BBEK
N1(CCC=4C=CC=C(C=4)C)C(=O)C(=O)N(CC1(C6=CC=CC=C6))C(CC=7C=CC8=CC=CC=C8(C=7))CN2CCCC2CN3C(=O)C(=O)NCC3(CCC)	BBEL
N1(CCC4=CC=C(C=C4)C)C(=O)C(=O)N(CC1(C6=CC=CC=C6))C(CC=7C=CC8=CC=CC=C8(C=7))CN2CCCC2CN3C(=O)C(=O)NCC3(CCC)	BBEM
N1(CCC4=CC=C(OC)C=C4)C(=O)C(=O)N(CC1(C6=CC=CC=C6))C(CC=7C=CC8=CC=CC=C8(C=7))CN2CCCC2CN3C(=O)C(=O)NCC3(CCC)	BBEN
N1(CCC4=CC=C(OCC)C=C4)C(=O)C(=O)N(CC1(C6=CC=CC=C6))C(CC=7C=CC8=CC=CC=C8(C=7))CN2CCCC2CN3C(=O)C(=O)NCC3(CCC)	BBEO
N1(CCC4=CC=CC=C4)C(=O)C(=O)N(CC1(C6=CC=CC=C6))C(CC=7C=CC8=CC=CC=C8(C=7))CN2CCCC2CN3C(=O)C(=O)NCC3(CCC)	BBEP
N1(CCCC4=CC=C(OC)C(OC)=C4)C(=O)C(=O)N(CC1(C6=CC=CC=C6))C(CC=7C=CC8=CC=CC=C8(C=7))CN2CCCC2CN3C(=O)C(=O)NCC3(CCC)	BBEQ
N1(CC4CCC(C)CC4)C(=O)C(=O)N(CC1(C(C)CC))C(CC=7C=CC8=CC=CC=C8(C=7))CN2CCCC2CN3C(=O)C(=O)NCC3(CCC)	BBFA
N1(CCCC4CCCCC4)C(=O)C(=O)N(CC1(C(C)CC))C(CC=7C=CC8=CC=CC=C8(C=7))CN2CCCC2CN3C(=O)C(=O)NCC3(CCC)	BBFB
N1(CC4CCCCC4)C(=O)C(=O)N(CC1(C(C)CC))C(CC=7C=CC8=CC=CC=C8(C=7))CN2CCCC2CN3C(=O)C(=O)NCC3(CCC)	BBFC
N1(CC4CCCC4)C(=O)C(=O)N(CC1(C(C)CC))C(CC=7C=CC8=CC=CC=C8(C=7))CN2CCCC2CN3C(=O)C(=O)NCC3(CCC)	BBFD
N1(CC4CCCCCC4)C(=O)C(=O)N(CC1(C(C)CC))C(CC=7C=CC8=CC=CC=C8(C=7))CN2CCCC2CN3C(=O)C(=O)NCC3(CCC)	BBFE
N1(CC4CCC4)C(=O)C(=O)N(CC1(C(C)CC))C(CC=7C=CC8=CC=CC=C8(C=7))CN2CCCC2CN3C(=O)C(=O)NCC3(CCC)	BBFF
N1(CCC(C)CC)C(=O)C(=O)N(CC1(C(C)CC))C(CC=7C=CC8=CC=CC=C8(C=7))CN2CCCC2CN3C(=O)C(=O)NCC3(CCC)	BBFG
N1(CCC4=CC=C(C=C4)C5=CC=CC=C5)C(=O)C(=O)N(CC1(C(C)CC))C(CC=7C=CC8=CC=CC=C8(C=7))CN2CCCC2CN3C(=O)C(=O)NCC3(CCC)	BBFH
N1(CC4CCC(CC4)C(C)(C)C)C(=O)C(=O)N(CC1(C(C)CC))C(CC=7C=CC8=CC=CC=C8(C=7))CN2CCCC2CN3C(=O)C(=O)NCC3(CCC)	BBFI
N1(CCC=4C=CC=C(OC)C=4)C(=O)C(=O)N(CC1(C(C)CC))C(CC=7C=CC8=CC=CC=C8(C=7))CN2CCCC2CN3C(=O)C(=O)NCC3(CCC)	BBFJ
N1(CC(C4=CC=C(C=C4)CC(C)C)C)C(=O)C(=O)N(CC1(C(C)CC))C(CC=7C=CC8=CC=CC=C8(C=7))CN2CCCC2CN3C(=O)C(=O)NCC3(CCC)	BBFK
N1(CCC=4C=CC=C(C=4)C)C(=O)C(=O)N(CC1(C(C)CC))C(CC=7C=CC8=CC=CC=C8(C=7))CN2CCCC2CN3C(=O)C(=O)NCC3(CCC)	BBFL
N1(CCC4=CC=C(C=C4)C)C(=O)C(=O)N(CC1(C(C)CC))C(CC=7C=CC8=CC=CC=C8(C=7))CN2CCCC2CN3C(=O)C(=O)NCC3(CCC)	BBFM
N1(CCC4=CC=C(OC)C=C4)C(=O)C(=O)N(CC1(C(C)CC))C(CC=7C=CC8=CC=CC=C8(C=7))CN2CCCC2CN3C(=O)C(=O)NCC3(CCC)	BBFN
N1(CCC4=CC=C(OCC)C=C4)C(=O)C(=O)N(CC1(C(C)CC))C(CC=7C=CC8=CC=CC=C8(C=7))CN2CCCC2CN3C(=O)C(=O)NCC3(CCC)	BBFO
N1(CCC4=CC=CC=C4)C(=O)C(=O)N(CC1(C(C)CC))C(CC=7C=CC8=CC=CC=C8(C=7))CN2CCCC2CN3C(=O)C(=O)NCC3(CCC)	BBFP
N1(CCCC4=CC=C(OC)C(OC)=C4)C(=O)C(=O)N(CC1(C(C)CC))C(CC=7C=CC8=CC=CC=C8(C=7))CN2CCCC2CN3C(=O)C(=O)NCC3(CCC)	BBFQ
N1(CC4CCC(C)CC4)C(=O)C(=O)N(CC1(C6CCCCC6))C(CC=7C=CC8=CC=CC=C8(C=7))CN2CCCC2CN3C(=O)C(=O)NCC3(CCC)	BBGA
N1(CCCC4CCCCC4)C(=O)C(=O)N(CC1(C6CCCCC6))C(CC=7C=CC8=CC=CC=C8(C=7))CN2CCCC2CN3C(=O)C(=O)NCC3(CCC)	BBGB
N1(CC4CCCCC4)C(=O)C(=O)N(CC1(C6CCCCC6))C(CC=7C=CC8=CC=CC=C8(C=7))CN2CCCC2CN3C(=O)C(=O)NCC3(CCC)	BBGC
N1(CC4CCCC4)C(=O)C(=O)N(CC1(C6CCCCC6))C(CC=7C=CC8=CC=CC=C8(C=7))CN2CCCC2CN3C(=O)C(=O)NCC3(CCC)	BBGD
N1(CC4CCCCCC4)C(=O)C(=O)N(CC1(C6CCCCC6))C(CC=7C=CC8=CC=CC=C8(C=7))CN2CCCC2CN3C(=O)C(=O)NCC3(CCC)	BBGE
N1(CC4CCC4)C(=O)C(=O)N(CC1(C6CCCCC6))C(CC=7C=CC8=CC=CC=C8(C=7))CN2CCCC2CN3C(=O)C(=O)NCC3(CCC)	BBGF
N1(CCC(C)CC)C(=O)C(=O)N(CC1(C6CCCCC6))C(CC=7C=CC8=CC=CC=C8(C=7))CN2CCCC2CN3C(=O)C(=O)NCC3(CCC)	BBGG
N1(CCC4=CC=C(C=C4)C5=CC=CC=C5)C(=O)C(=O)N(CC1(C6CCCCC6))C(CC=7C=CC8=CC=CC=C8(C=7))CN2CCCC2CN3C(=O)C(=O)NCC3(CCC)	BBGH
N1(CC4CCC(CC4)C(C)(C)C)C(=O)C(=O)N(CC1(C6CCCCC6))C(CC=7C=CC8=CC=CC=C8(C=7))CN2CCCC2CN3C(=O)C(=O)NCC3(CCC)	BBGI
N1(CCC=4C=CC=C(OC)C=4)C(=O)C(=O)N(CC1(C6CCCCC6))C(CC=7C=CC8=CC=CC=C8(C=7))CN2CCCC2CN3C(=O)C(=O)NCC3(CCC)	BBGJ
N1(CC(C4=CC=C(C=C4)CC(C)C)C)C(=O)C(=O)N(CC1(C6CCCCC6))C(CC=7C=CC8=CC=CC=C8(C=7))CN2CCCC2CN3C(=O)C(=O)NCC3(CCC)	BBGK
N1(CCC=4C=CC=C(C=4)C)C(=O)C(=O)N(CC1(C6CCCCC6))C(CC=7C=CC8=CC=CC=C8(C=7))CN2CCCC2CN3C(=O)C(=O)NCC3(CCC)	BBGL
N1(CCC4=CC=C(C=C4)C)C(=O)C(=O)N(CC1(C6CCCCC6))C(CC=7C=CC8=CC=CC=C8(C=7))CN2CCCC2CN3C(=O)C(=O)NCC3(CCC)	BBGM
N1(CCC4=CC=C(OC)C=C4)C(=O)C(=O)N(CC1(C6CCCCC6))C(CC=7C=CC8=CC=CC=C8(C=7))CN2CCCC2CN3C(=O)C(=O)NCC3(CCC)	BBGN
N1(CCC4=CC=C(OCC)C=C4)C(=O)C(=O)N(CC1(C6CCCCC6))C(CC=7C=CC8=CC=CC=C8(C=7))CN2CCCC2CN3C(=O)C(=O)NCC3(CCC)	BBGO
N1(CCC4=CC=CC=C4)C(=O)C(=O)N(CC1(C6CCCCC6))C(CC=7C=CC8=CC=CC=C8(C=7))CN2CCCC2CN3C(=O)C(=O)NCC3(CCC)	BBGP
N1(CCCC4=CC=C(OC)C(OC)=C4)C(=O)C(=O)N(CC1(C6CCCCC6))C(CC=7C=CC8=CC=CC=C8(C=7))CN2CCCC2CN3C(=O)C(=O)NCC3(CCC)	BBGQ
N1(CC4CCC(C)CC4)C(=O)C(=O)N(CC1(CC6=CC=CC=C6))C(CC=7C=CC8=CC=CC=C8(C=7))CN2CCCC2CN3C(=O)C(=O)NCC3(CCC)	BBHA
N1(CCCC4CCCCC4)C(=O)C(=O)N(CC1(CC6=CC=CC=C6))C(CC=7C=CC8=CC=CC=C8(C=7))CN2CCCC2CN3C(=O)C(=O)NCC3(CCC)	BBHB
N1(CC4CCCCC4)C(=O)C(=O)N(CC1(CC6=CC=CC=C6))C(CC=7C=CC8=CC=CC=C8(C=7))CN2CCCC2CN3C(=O)C(=O)NCC3(CCC)	BBHC
N1(CC4CCCC4)C(=O)C(=O)N(CC1(CC6=CC=CC=C6))C(CC=7C=CC8=CC=CC=C8(C=7))CN2CCCC2CN3C(=O)C(=O)NCC3(CCC)	BBHD
N1(CC4CCCCCC4)C(=O)C(=O)N(CC1(CC6=CC=CC=C6))C(CC=7C=CC8=CC=CC=C8(C=7))CN2CCCC2CN3C(=O)C(=O)NCC3(CCC)	BBHE
N1(CC4CCC4)C(=O)C(=O)N(CC1(CC6=CC=CC=C6))C(CC=7C=CC8=CC=CC=C8(C=7))CN2CCCC2CN3C(=O)C(=O)NCC3(CCC)	BBHF
N1(CCC(C)CC)C(=O)C(=O)N(CC1(CC6=CC=CC=C6))C(CC=7C=CC8=CC=CC=C8(C=7))CN2CCCC2CN3C(=O)C(=O)NCC3(CCC)	BBHG
N1(CCC4=CC=C(C=C4)C5=CC=CC=C5)C(=O)C(=O)N(CC1(CC6=CC=CC=C6))C(CC=7C=CC8=CC=CC=C8(C=7))CN2CCCC2CN3C(=O)C(=O)NCC3(CCC)	BBHH
N1(CC4CCC(CC4)C(C)(C)C)C(=O)C(=O)N(CC1(CC6=CC=CC=C6))C(CC=7C=CC8=CC=CC=C8(C=7))CN2CCCC2CN3C(=O)C(=O)NCC3(CCC)	BBHI
N1(CCC=4C=CC=C(OC)C=4)C(=O)C(=O)N(CC1(CC6=CC=CC=C6))C(CC=7C=CC8=CC=CC=C8(C=7))CN2CCCC2CN3C(=O)C(=O)NCC3(CCC)	BBHJ
N1(CC(C4=CC=C(C=C4)CC(C)C)C)C(=O)C(=O)N(CC1(CC6=CC=CC=C6))C(CC=7C=CC8=CC=CC=C8(C=7))CN2CCCC2CN3C(=O)C(=O)NCC3(CCC)	BBHK
N1(CCC=4C=CC=C(C=4)C)C(=O)C(=O)N(CC1(CC6=CC=CC=C6))C(CC=7C=CC8=CC=CC=C8(C=7))CN2CCCC2CN3C(=O)C(=O)NCC3(CCC)	BBHL
N1(CCC4=CC=C(C=C4)C)C(=O)C(=O)N(CC1(CC6=CC=CC=C6))C(CC=7C=CC8=CC=CC=C8(C=7))CN2CCCC2CN3C(=O)C(=O)NCC3(CCC)	BBHM
N1(CCC4=CC=C(OC)C=C4)C(=O)C(=O)N(CC1(CC6=CC=CC=C6))C(CC=7C=CC8=CC=CC=C8(C=7))CN2CCCC2CN3C(=O)C(=O)NCC3(CCC)	BBHN
N1(CCC4=CC=C(OCC)C=C4)C(=O)C(=O)N(CC1(CC6=CC=CC=C6))C(CC=7C=CC8=CC=CC=C8(C=7))CN2CCCC2CN3C(=O)C(=O)NCC3(CCC)	BBHO
N1(CCC4=CC=CC=C4)C(=O)C(=O)N(CC1(CC6=CC=CC=C6))C(CC=7C=CC8=CC=CC=C8(C=7))CN2CCCC2CN3C(=O)C(=O)NCC3(CCC)	BBHP
N1(CCCC4=CC=C(OC)C(OC)=C4)C(=O)C(=O)N(CC1(CC6=CC=CC=C6))C(CC=7C=CC8=CC=CC=C8(C=7))CN2CCCC2CN3C(=O)C(=O)NCC3(CCC)	BBHQ
N1(CC4CCC(C)CC4)C(=O)C(=O)N(CC1(CCC))C(CC=7C=CC8=CC=CC=C8(C=7))CN2CCCC2CN3C(=O)C(=O)NCC3(CCC)	BBIA
N1(CCCC4CCCCC4)C(=O)C(=O)N(CC1(CCC))C(CC=7C=CC8=CC=CC=C8(C=7))CN2CCCC2CN3C(=O)C(=O)NCC3(CCC)	BBIB
N1(CC4CCCCC4)C(=O)C(=O)N(CC1(CCC))C(CC=7C=CC8=CC=CC=C8(C=7))CN2CCCC2CN3C(=O)C(=O)NCC3(CCC)	BBIC
N1(CC4CCCC4)C(=O)C(=O)N(CC1(CCC))C(CC=7C=CC8=CC=CC=C8(C=7))CN2CCCC2CN3C(=O)C(=O)NCC3(CCC)	BBID
N1(CC4CCCCCC4)C(=O)C(=O)N(CC1(CCC))C(CC=7C=CC8=CC=CC=C8(C=7))CN2CCCC2CN3C(=O)C(=O)NCC3(CCC)	BBIE
N1(CC4CCC4)C(=O)C(=O)N(CC1(CCC))C(CC=7C=CC8=CC=CC=C8(C=7))CN2CCCC2CN3C(=O)C(=O)NCC3(CCC)	BBIF
N1(CCC(C)CC)C(=O)C(=O)N(CC1(CCC))C(CC=7C=CC8=CC=CC=C8(C=7))CN2CCCC2CN3C(=O)C(=O)NCC3(CCC)	BBIG
N1(CCC4=CC=C(C=C4)C5=CC=CC=C5)C(=O)C(=O)N(CC1(CCC))C(CC=7C=CC8=CC=CC=C8(C=7))CN2CCCC2CN3C(=O)C(=O)NCC3(CCC)	BBIH
N1(CC4CCC(CC4)C(C)(C)C)C(=O)C(=O)N(CC1(CCC))C(CC=7C=CC8=CC=CC=C8(C=7))CN2CCCC2CN3C(=O)C(=O)NCC3(CCC)	BBII
N1(CCC=4C=CC=C(OC)C=4)C(=O)C(=O)N(CC1(CCC))C(CC=7C=CC8=CC=CC=C8(C=7))CN2CCCC2CN3C(=O)C(=O)NCC3(CCC)	BBIJ
N1(CC(C4=CC=C(C=C4)CC(C)C)C)C(=O)C(=O)N(CC1(CCC))C(CC=7C=CC8=CC=CC=C8(C=7))CN2CCCC2CN3C(=O)C(=O)NCC3(CCC)	BBIK
N1(CCC=4C=CC=C(C=4)C)C(=O)C(=O)N(CC1(CCC))C(CC=7C=CC8=CC=CC=C8(C=7))CN2CCCC2CN3C(=O)C(=O)NCC3(CCC)	BBIL
N1(CCC4=CC=C(C=C4)C)C(=O)C(=O)N(CC1(CCC))C(CC=7C=CC8=CC=CC=C8(C=7))CN2CCCC2CN3C(=O)C(=O)NCC3(CCC)	BBIM
N1(CCC4=CC=C(OC)C=C4)C(=O)C(=O)N(CC1(CCC))C(CC=7C=CC8=CC=CC=C8(C=7))CN2CCCC2CN3C(=O)C(=O)NCC3(CCC)	BBIN
N1(CCC4=CC=C(OCC)C=C4)C(=O)C(=O)N(CC1(CCC))C(CC=7C=CC8=CC=CC=C8(C=7))CN2CCCC2CN3C(=O)C(=O)NCC3(CCC)	BBIO
N1(CCC4=CC=CC=C4)C(=O)C(=O)N(CC1(CCC))C(CC=7C=CC8=CC=CC=C8(C=7))CN2CCCC2CN3C(=O)C(=O)NCC3(CCC)	BBIP
N1(CCCC4=CC=C(OC)C(OC)=C4)C(=O)C(=O)N(CC1(CCC))C(CC=7C=CC8=CC=CC=C8(C=7))CN2CCCC2CN3C(=O)C(=O)NCC3(CCC)	BBIQ
N1(CC4CCC(C)CC4)C(=O)C(=O)N(CC1(CC6=CC=CC=C6))C(C7CCCCC7)CN2CCCC2CN3C(=O)C(=O)NCC3(CCC)	BCAA
N1(CCCC4CCCCC4)C(=O)C(=O)N(CC1(CC6=CC=CC=C6))C(C7CCCCC7)CN2CCCC2CN3C(=O)C(=O)NCC3(CCC)	BCAB
N1(CC4CCCCC4)C(=O)C(=O)N(CC1(CC6=CC=CC=C6))C(C7CCCCC7)CN2CCCC2CN3C(=O)C(=O)NCC3(CCC)	BCAC
N1(CC4CCCC4)C(=O)C(=O)N(CC1(CC6=CC=CC=C6))C(C7CCCCC7)CN2CCCC2CN3C(=O)C(=O)NCC3(CCC)	BCAD
N1(CC4CCCCCC4)C(=O)C(=O)N(CC1(CC6=CC=CC=C6))C(C7CCCCC7)CN2CCCC2CN3C(=O)C(=O)NCC3(CCC)	BCAE
N1(CC4CCC4)C(=O)C(=O)N(CC1(CC6=CC=CC=C6))C(C7CCCCC7)CN2CCCC2CN3C(=O)C(=O)NCC3(CCC)	BCAF
N1(CCC(C)CC)C(=O)C(=O)N(CC1(CC6=CC=CC=C6))C(C7CCCCC7)CN2CCCC2CN3C(=O)C(=O)NCC3(CCC)	BCAG
N1(CCC4=CC=C(C=C4)C5=CC=CC=C5)C(=O)C(=O)N(CC1(CC6=CC=CC=C6))C(C7CCCCC7)CN2CCCC2CN3C(=O)C(=O)NCC3(CCC)	BCAH
N1(CC4CCC(CC4)C(C)(C)C)C(=O)C(=O)N(CC1(CC6=CC=CC=C6))C(C7CCCCC7)CN2CCCC2CN3C(=O)C(=O)NCC3(CCC)	BCAI
N1(CCC=4C=CC=C(OC)C=4)C(=O)C(=O)N(CC1(CC6=CC=CC=C6))C(C7CCCCC7)CN2CCCC2CN3C(=O)C(=O)NCC3(CCC)	BCAJ
N1(CC(C4=CC=C(C=C4)CC(C)C)C)C(=O)C(=O)N(CC1(CC6=CC=CC=C6))C(C7CCCCC7)CN2CCCC2CN3C(=O)C(=O)NCC3(CCC)	BCAK
N1(CCC=4C=CC=C(C=4)C)C(=O)C(=O)N(CC1(CC6=CC=CC=C6))C(C7CCCCC7)CN2CCCC2CN3C(=O)C(=O)NCC3(CCC)	BCAL
N1(CCC4=CC=C(C=C4)C)C(=O)C(=O)N(CC1(CC6=CC=CC=C6))C(C7CCCCC7)CN2CCCC2CN3C(=O)C(=O)NCC3(CCC)	BCAM
N1(CCC4=CC=C(OC)C=C4)C(=O)C(=O)N(CC1(CC6=CC=CC=C6))C(C7CCCCC7)CN2CCCC2CN3C(=O)C(=O)NCC3(CCC)	BCAN
N1(CCC4=CC=C(OCC)C=C4)C(=O)C(=O)N(CC1(CC6=CC=CC=C6))C(C7CCCCC7)CN2CCCC2CN3C(=O)C(=O)NCC3(CCC)	BCAO
N1(CCC4=CC=CC=C4)C(=O)C(=O)N(CC1(CC6=CC=CC=C6))C(C7CCCCC7)CN2CCCC2CN3C(=O)C(=O)NCC3(CCC)	BCAP
N1(CCCC4=CC=C(OC)C(OC)=C4)C(=O)C(=O)N(CC1(CC6=CC=CC=C6))C(C7CCCCC7)CN2CCCC2CN3C(=O)C(=O)NCC3(CCC)	BCAQ
N1(CC4CCC(C)CC4)C(=O)C(=O)N(CC1(CC6=CC=C(O)C=C6))C(C7CCCCC7)CN2CCCC2CN3C(=O)C(=O)NCC3(CCC)	BCBA
N1(CCCC4CCCCC4)C(=O)C(=O)N(CC1(CC6=CC=C(O)C=C6))C(C7CCCCC7)CN2CCCC2CN3C(=O)C(=O)NCC3(CCC)	BCBB
N1(CC4CCCCC4)C(=O)C(=O)N(CC1(CC6=CC=C(O)C=C6))C(C7CCCCC7)CN2CCCC2CN3C(=O)C(=O)NCC3(CCC)	BCBC
N1(CC4CCCC4)C(=O)C(=O)N(CC1(CC6=CC=C(O)C=C6))C(C7CCCCC7)CN2CCCC2CN3C(=O)C(=O)NCC3(CCC)	BCBD
N1(CC4CCCCCC4)C(=O)C(=O)N(CC1(CC6=CC=C(O)C=C6))C(C7CCCCC7)CN2CCCC2CN3C(=O)C(=O)NCC3(CCC)	BCBE
N1(CC4CCC4)C(=O)C(=O)N(CC1(CC6=CC=C(O)C=C6))C(C7CCCCC7)CN2CCCC2CN3C(=O)C(=O)NCC3(CCC)	BCBF
N1(CCC(C)CC)C(=O)C(=O)N(CC1(CC6=CC=C(O)C=C6))C(C7CCCCC7)CN2CCCC2CN3C(=O)C(=O)NCC3(CCC)	BCBG
N1(CCC4=CC=C(C=C4)C5=CC=CC=C5)C(=O)C(=O)N(CC1(CC6=CC=C(O)C=C6))C(C7CCCCC7)CN2CCCC2CN3C(=O)C(=O)NCC3(CCC)	BCBH
N1(CC4CCC(CC4)C(C)(C)C)C(=O)C(=O)N(CC1(CC6=CC=C(O)C=C6))C(C7CCCCC7)CN2CCCC2CN3C(=O)C(=O)NCC3(CCC)	BCBI
N1(CCC=4C=CC=C(OC)C=4)C(=O)C(=O)N(CC1(CC6=CC=C(O)C=C6))C(C7CCCCC7)CN2CCCC2CN3C(=O)C(=O)NCC3(CCC)	BCBJ
N1(CC(C4=CC=C(C=C4)CC(C)C)C)C(=O)C(=O)N(CC1(CC6=CC=C(O)C=C6))C(C7CCCCC7)CN2CCCC2CN3C(=O)C(=O)NCC3(CCC)	BCBK
N1(CCC=4C=CC=C(C=4)C)C(=O)C(=O)N(CC1(CC6=CC=C(O)C=C6))C(C7CCCCC7)CN2CCCC2CN3C(=O)C(=O)NCC3(CCC)	BCBL
N1(CCC4=CC=C(C=C4)C)C(=O)C(=O)N(CC1(CC6=CC=C(O)C=C6))C(C7CCCCC7)CN2CCCC2CN3C(=O)C(=O)NCC3(CCC)	BCBM
N1(CCC4=CC=C(OC)C=C4)C(=O)C(=O)N(CC1(CC6=CC=C(O)C=C6))C(C7CCCCC7)CN2CCCC2CN3C(=O)C(=O)NCC3(CCC)	BCBN
N1(CCC4=CC=C(OCC)C=C4)C(=O)C(=O)N(CC1(CC6=CC=C(O)C=C6))C(C7CCCCC7)CN2CCCC2CN3C(=O)C(=O)NCC3(CCC)	BCBO
N1(CCC4=CC=CC=C4)C(=O)C(=O)N(CC1(CC6=CC=C(O)C=C6))C(C7CCCCC7)CN2CCCC2CN3C(=O)C(=O)NCC3(CCC)	BCBP
N1(CCCC4=CC=C(OC)C(OC)=C4)C(=O)C(=O)N(CC1(CC6=CC=C(O)C=C6))C(C7CCCCC7)CN2CCCC2CN3C(=O)C(=O)NCC3(CCC)	BCBQ
N1(CC4CCC(C)CC4)C(=O)C(=O)N(CC1(CCCC))C(C7CCCCC7)CN2CCCC2CN3C(=O)C(=O)NCC3(CCC)	BCCA
N1(CCCC4CCCCC4)C(=O)C(=O)N(CC1(CCCC))C(C7CCCCC7)CN2CCCC2CN3C(=O)C(=O)NCC3(CCC)	BCCB
N1(CC4CCCCC4)C(=O)C(=O)N(CC1(CCCC))C(C7CCCCC7)CN2CCCC2CN3C(=O)C(=O)NCC3(CCC)	BCCC
N1(CC4CCCC4)C(=O)C(=O)N(CC1(CCCC))C(C7CCCCC7)CN2CCCC2CN3C(=O)C(=O)NCC3(CCC)	BCCD
N1(CC4CCCCCC4)C(=O)C(=O)N(CC1(CCCC))C(C7CCCCC7)CN2CCCC2CN3C(=O)C(=O)NCC3(CCC)	BCCE
N1(CC4CCC4)C(=O)C(=O)N(CC1(CCCC))C(C7CCCCC7)CN2CCCC2CN3C(=O)C(=O)NCC3(CCC)	BCCF
N1(CCC(C)CC)C(=O)C(=O)N(CC1(CCCC))C(C7CCCCC7)CN2CCCC2CN3C(=O)C(=O)NCC3(CCC)	BCCG
N1(CCC4=CC=C(C=C4)C5=CC=CC=C5)C(=O)C(=O)N(CC1(CCCC))C(C7CCCCC7)CN2CCCC2CN3C(=O)C(=O)NCC3(CCC)	BCCH
N1(CC4CCC(CC4)C(C)(C)C)C(=O)C(=O)N(CC1(CCCC))C(C7CCCCC7)CN2CCCC2CN3C(=O)C(=O)NCC3(CCC)	BCCI
N1(CCC=4C=CC=C(OC)C=4)C(=O)C(=O)N(CC1(CCCC))C(C7CCCCC7)CN2CCCC2CN3C(=O)C(=O)NCC3(CCC)	BCCJ
N1(CC(C4=CC=C(C=C4)CC(C)C)C)C(=O)C(=O)N(CC1(CCCC))C(C7CCCCC7)CN2CCCC2CN3C(=O)C(=O)NCC3(CCC)	BCCK
N1(CCC=4C=CC=C(C=4)C)C(=O)C(=O)N(CC1(CCCC))C(C7CCCCC7)CN2CCCC2CN3C(=O)C(=O)NCC3(CCC)	BCCL
N1(CCC4=CC=C(C=C4)C)C(=O)C(=O)N(CC1(CCCC))C(C7CCCCC7)CN2CCCC2CN3C(=O)C(=O)NCC3(CCC)	BCCM
N1(CCC4=CC=C(OC)C=C4)C(=O)C(=O)N(CC1(CCCC))C(C7CCCCC7)CN2CCCC2CN3C(=O)C(=O)NCC3(CCC)	BCCN
N1(CCC4=CC=C(OCC)C=C4)C(=O)C(=O)N(CC1(CCCC))C(C7CCCCC7)CN2CCCC2CN3C(=O)C(=O)NCC3(CCC)	BCCO
N1(CCC4=CC=CC=C4)C(=O)C(=O)N(CC1(CCCC))C(C7CCCCC7)CN2CCCC2CN3C(=O)C(=O)NCC3(CCC)	BCCP
N1(CCCC4=CC=C(OC)C(OC)=C4)C(=O)C(=O)N(CC1(CCCC))C(C7CCCCC7)CN2CCCC2CN3C(=O)C(=O)NCC3(CCC)	BCCQ
N1(CC4CCC(C)CC4)C(=O)C(=O)N(CC1(CCC))C(C7CCCCC7)CN2CCCC2CN3C(=O)C(=O)NCC3(CCC)	BCDA
N1(CCCC4CCCCC4)C(=O)C(=O)N(CC1(CCC))C(C7CCCCC7)CN2CCCC2CN3C(=O)C(=O)NCC3(CCC)	BCDB
N1(CC4CCCCC4)C(=O)C(=O)N(CC1(CCC))C(C7CCCCC7)CN2CCCC2CN3C(=O)C(=O)NCC3(CCC)	BCDC
N1(CC4CCCC4)C(=O)C(=O)N(CC1(CCC))C(C7CCCCC7)CN2CCCC2CN3C(=O)C(=O)NCC3(CCC)	BCDD
N1(CC4CCCCCC4)C(=O)C(=O)N(CC1(CCC))C(C7CCCCC7)CN2CCCC2CN3C(=O)C(=O)NCC3(CCC)	BCDE
N1(CC4CCC4)C(=O)C(=O)N(CC1(CCC))C(C7CCCCC7)CN2CCCC2CN3C(=O)C(=O)NCC3(CCC)	BCDF
N1(CCC(C)CC)C(=O)C(=O)N(CC1(CCC))C(C7CCCCC7)CN2CCCC2CN3C(=O)C(=O)NCC3(CCC)	BCDG
N1(CCC4=CC=C(C=C4)C5=CC=CC=C5)C(=O)C(=O)N(CC1(CCC))C(C7CCCCC7)CN2CCCC2CN3C(=O)C(=O)NCC3(CCC)	BCDH
N1(CC4CCC(CC4)C(C)(C)C)C(=O)C(=O)N(CC1(CCC))C(C7CCCCC7)CN2CCCC2CN3C(=O)C(=O)NCC3(CCC)	BCDI
N1(CCC=4C=CC=C(OC)C=4)C(=O)C(=O)N(CC1(CCC))C(C7CCCCC7)CN2CCCC2CN3C(=O)C(=O)NCC3(CCC)	BCDJ
N1(CC(C4=CC=C(C=C4)CC(C)C)C)C(=O)C(=O)N(CC1(CCC))C(C7CCCCC7)CN2CCCC2CN3C(=O)C(=O)NCC3(CCC)	BCDK
N1(CCC=4C=CC=C(C=4)C)C(=O)C(=O)N(CC1(CCC))C(C7CCCCC7)CN2CCCC2CN3C(=O)C(=O)NCC3(CCC)	BCDL
N1(CCC4=CC=C(C=C4)C)C(=O)C(=O)N(CC1(CCC))C(C7CCCCC7)CN2CCCC2CN3C(=O)C(=O)NCC3(CCC)	BCDM
N1(CCC4=CC=C(OC)C=C4)C(=O)C(=O)N(CC1(CCC))C(C7CCCCC7)CN2CCCC2CN3C(=O)C(=O)NCC3(CCC)	BCDN
N1(CCC4=CC=C(OCC)C=C4)C(=O)C(=O)N(CC1(CCC))C(C7CCCCC7)CN2CCCC2CN3C(=O)C(=O)NCC3(CCC)	BCDO
N1(CCC4=CC=CC=C4)C(=O)C(=O)N(CC1(CCC))C(C7CCCCC7)CN2CCCC2CN3C(=O)C(=O)NCC3(CCC)	BCDP
N1(CCCC4=CC=C(OC)C(OC)=C4)C(=O)C(=O)N(CC1(CCC))C(C7CCCCC7)CN2CCCC2CN3C(=O)C(=O)NCC3(CCC)	BCDQ
N1(CC4CCC(C)CC4)C(=O)C(=O)N(CC1(C6=CC=CC=C6))C(C7CCCCC7)CN2CCCC2CN3C(=O)C(=O)NCC3(CCC)	BCEA
N1(CCCC4CCCCC4)C(=O)C(=O)N(CC1(C6=CC=CC=C6))C(C7CCCCC7)CN2CCCC2CN3C(=O)C(=O)NCC3(CCC)	BCEB
N1(CC4CCCCC4)C(=O)C(=O)N(CC1(C6=CC=CC=C6))C(C7CCCCC7)CN2CCCC2CN3C(=O)C(=O)NCC3(CCC)	BCEC
N1(CC4CCCC4)C(=O)C(=O)N(CC1(C6=CC=CC=C6))C(C7CCCCC7)CN2CCCC2CN3C(=O)C(=O)NCC3(CCC)	BCED
N1(CC4CCCCCC4)C(=O)C(=O)N(CC1(C6=CC=CC=C6))C(C7CCCCC7)CN2CCCC2CN3C(=O)C(=O)NCC3(CCC)	BCEE
N1(CC4CCC4)C(=O)C(=O)N(CC1(C6=CC=CC=C6))C(C7CCCCC7)CN2CCCC2CN3C(=O)C(=O)NCC3(CCC)	BCEF
N1(CCC(C)CC)C(=O)C(=O)N(CC1(C6=CC=CC=C6))C(C7CCCCC7)CN2CCCC2CN3C(=O)C(=O)NCC3(CCC)	BCEG
N1(CCC4=CC=C(C=C4)C5=CC=CC=C5)C(=O)C(=O)N(CC1(C6=CC=CC=C6))C(C7CCCCC7)CN2CCCC2CN3C(=O)C(=O)NCC3(CCC)	BCEH
N1(CC4CCC(CC4)C(C)(C)C)C(=O)C(=O)N(CC1(C6=CC=CC=C6))C(C7CCCCC7)CN2CCCC2CN3C(=O)C(=O)NCC3(CCC)	BCEI
N1(CCC=4C=CC=C(OC)C=4)C(=O)C(=O)N(CC1(C6=CC=CC=C6))C(C7CCCCC7)CN2CCCC2CN3C(=O)C(=O)NCC3(CCC)	BCEJ
N1(CC(C4=CC=C(C=C4)CC(C)C)C)C(=O)C(=O)N(CC1(C6=CC=CC=C6))C(C7CCCCC7)CN2CCCC2CN3C(=O)C(=O)NCC3(CCC)	BCEK
N1(CCC=4C=CC=C(C=4)C)C(=O)C(=O)N(CC1(C6=CC=CC=C6))C(C7CCCCC7)CN2CCCC2CN3C(=O)C(=O)NCC3(CCC)	BCEL
N1(CCC4=CC=C(C=C4)C)C(=O)C(=O)N(CC1(C6=CC=CC=C6))C(C7CCCCC7)CN2CCCC2CN3C(=O)C(=O)NCC3(CCC)	BCEM
N1(CCC4=CC=C(OC)C=C4)C(=O)C(=O)N(CC1(C6=CC=CC=C6))C(C7CCCCC7)CN2CCCC2CN3C(=O)C(=O)NCC3(CCC)	BCEN
N1(CCC4=CC=C(OCC)C=C4)C(=O)C(=O)N(CC1(C6=CC=CC=C6))C(C7CCCCC7)CN2CCCC2CN3C(=O)C(=O)NCC3(CCC)	BCEO
N1(CCC4=CC=CC=C4)C(=O)C(=O)N(CC1(C6=CC=CC=C6))C(C7CCCCC7)CN2CCCC2CN3C(=O)C(=O)NCC3(CCC)	BCEP
N1(CCCC4=CC=C(OC)C(OC)=C4)C(=O)C(=O)N(CC1(C6=CC=CC=C6))C(C7CCCCC7)CN2CCCC2CN3C(=O)C(=O)NCC3(CCC)	BCEQ
N1(CC4CCC(C)CC4)C(=O)C(=O)N(CC1(C(C)CC))C(C7CCCCC7)CN2CCCC2CN3C(=O)C(=O)NCC3(CCC)	BCFA
N1(CCCC4CCCCC4)C(=O)C(=O)N(CC1(C(C)CC))C(C7CCCCC7)CN2CCCC2CN3C(=O)C(=O)NCC3(CCC)	BCFB
N1(CC4CCCCC4)C(=O)C(=O)N(CC1(C(C)CC))C(C7CCCCC7)CN2CCCC2CN3C(=O)C(=O)NCC3(CCC)	BCFC
N1(CC4CCCC4)C(=O)C(=O)N(CC1(C(C)CC))C(C7CCCCC7)CN2CCCC2CN3C(=O)C(=O)NCC3(CCC)	BCFD
N1(CC4CCCCCC4)C(=O)C(=O)N(CC1(C(C)CC))C(C7CCCCC7)CN2CCCC2CN3C(=O)C(=O)NCC3(CCC)	BCFE
N1(CC4CCC4)C(=O)C(=O)N(CC1(C(C)CC))C(C7CCCCC7)CN2CCCC2CN3C(=O)C(=O)NCC3(CCC)	BCFF
N1(CCC(C)CC)C(=O)C(=O)N(CC1(C(C)CC))C(C7CCCCC7)CN2CCCC2CN3C(=O)C(=O)NCC3(CCC)	BCFG
N1(CCC4=CC=C(C=C4)C5=CC=CC=C5)C(=O)C(=O)N(CC1(C(C)CC))C(C7CCCCC7)CN2CCCC2CN3C(=O)C(=O)NCC3(CCC)	BCFH
N1(CC4CCC(CC4)C(C)(C)C)C(=O)C(=O)N(CC1(C(C)CC))C(C7CCCCC7)CN2CCCC2CN3C(=O)C(=O)NCC3(CCC)	BCFI
N1(CCC=4C=CC=C(OC)C=4)C(=O)C(=O)N(CC1(C(C)CC))C(C7CCCCC7)CN2CCCC2CN3C(=O)C(=O)NCC3(CCC)	BCFJ
N1(CC(C4=CC=C(C=C4)CC(C)C)C)C(=O)C(=O)N(CC1(C(C)CC))C(C7CCCCC7)CN2CCCC2CN3C(=O)C(=O)NCC3(CCC)	BCFK
N1(CCC=4C=CC=C(C=4)C)C(=O)C(=O)N(CC1(C(C)CC))C(C7CCCCC7)CN2CCCC2CN3C(=O)C(=O)NCC3(CCC)	BCFL
N1(CCC4=CC=C(C=C4)C)C(=O)C(=O)N(CC1(C(C)CC))C(C7CCCCC7)CN2CCCC2CN3C(=O)C(=O)NCC3(CCC)	BCFM
N1(CCC4=CC=C(OC)C=C4)C(=O)C(=O)N(CC1(C(C)CC))C(C7CCCCC7)CN2CCCC2CN3C(=O)C(=O)NCC3(CCC)	BCFN
N1(CCC4=CC=C(OCC)C=C4)C(=O)C(=O)N(CC1(C(C)CC))C(C7CCCCC7)CN2CCCC2CN3C(=O)C(=O)NCC3(CCC)	BCFO
N1(CCC4=CC=CC=C4)C(=O)C(=O)N(CC1(C(C)CC))C(C7CCCCC7)CN2CCCC2CN3C(=O)C(=O)NCC3(CCC)	BCFP
N1(CCCC4=CC=C(OC)C(OC)=C4)C(=O)C(=O)N(CC1(C(C)CC))C(C7CCCCC7)CN2CCCC2CN3C(=O)C(=O)NCC3(CCC)	BCFQ
N1(CC4CCC(C)CC4)C(=O)C(=O)N(CC1(C6CCCCC6))C(C7CCCCC7)CN2CCCC2CN3C(=O)C(=O)NCC3(CCC)	BCGA
N1(CCCC4CCCCC4)C(=O)C(=O)N(CC1(C6CCCCC6))C(C7CCCCC7)CN2CCCC2CN3C(=O)C(=O)NCC3(CCC)	BCGB
N1(CC4CCCCC4)C(=O)C(=O)N(CC1(C6CCCCC6))C(C7CCCCC7)CN2CCCC2CN3C(=O)C(=O)NCC3(CCC)	BCGC
N1(CC4CCCC4)C(=O)C(=O)N(CC1(C6CCCCC6))C(C7CCCCC7)CN2CCCC2CN3C(=O)C(=O)NCC3(CCC)	BCGD
N1(CC4CCCCCC4)C(=O)C(=O)N(CC1(C6CCCCC6))C(C7CCCCC7)CN2CCCC2CN3C(=O)C(=O)NCC3(CCC)	BCGE
N1(CC4CCC4)C(=O)C(=O)N(CC1(C6CCCCC6))C(C7CCCCC7)CN2CCCC2CN3C(=O)C(=O)NCC3(CCC)	BCGF
N1(CCC(C)CC)C(=O)C(=O)N(CC1(C6CCCCC6))C(C7CCCCC7)CN2CCCC2CN3C(=O)C(=O)NCC3(CCC)	BCGG
N1(CCC4=CC=C(C=C4)C5=CC=CC=C5)C(=O)C(=O)N(CC1(C6CCCCC6))C(C7CCCCC7)CN2CCCC2CN3C(=O)C(=O)NCC3(CCC)	BCGH
N1(CC4CCC(CC4)C(C)(C)C)C(=O)C(=O)N(CC1(C6CCCCC6))C(C7CCCCC7)CN2CCCC2CN3C(=O)C(=O)NCC3(CCC)	BCGI
N1(CCC=4C=CC=C(OC)C=4)C(=O)C(=O)N(CC1(C6CCCCC6))C(C7CCCCC7)CN2CCCC2CN3C(=O)C(=O)NCC3(CCC)	BCGJ
N1(CC(C4=CC=C(C=C4)CC(C)C)C)C(=O)C(=O)N(CC1(C6CCCCC6))C(C7CCCCC7)CN2CCCC2CN3C(=O)C(=O)NCC3(CCC)	BCGK
N1(CCC=4C=CC=C(C=4)C)C(=O)C(=O)N(CC1(C6CCCCC6))C(C7CCCCC7)CN2CCCC2CN3C(=O)C(=O)NCC3(CCC)	BCGL
N1(CCC4=CC=C(C=C4)C)C(=O)C(=O)N(CC1(C6CCCCC6))C(C7CCCCC7)CN2CCCC2CN3C(=O)C(=O)NCC3(CCC)	BCGM
N1(CCC4=CC=C(OC)C=C4)C(=O)C(=O)N(CC1(C6CCCCC6))C(C7CCCCC7)CN2CCCC2CN3C(=O)C(=O)NCC3(CCC)	BCGN
N1(CCC4=CC=C(OCC)C=C4)C(=O)C(=O)N(CC1(C6CCCCC6))C(C7CCCCC7)CN2CCCC2CN3C(=O)C(=O)NCC3(CCC)	BCGO
N1(CCC4=CC=CC=C4)C(=O)C(=O)N(CC1(C6CCCCC6))C(C7CCCCC7)CN2CCCC2CN3C(=O)C(=O)NCC3(CCC)	BCGP
N1(CCCC4=CC=C(OC)C(OC)=C4)C(=O)C(=O)N(CC1(C6CCCCC6))C(C7CCCCC7)CN2CCCC2CN3C(=O)C(=O)NCC3(CCC)	BCGQ
N1(CC4CCC(C)CC4)C(=O)C(=O)N(CC1(CC6=CC=CC=C6))C(C7CCCCC7)CN2CCCC2CN3C(=O)C(=O)NCC3(CCC)	BCHA
N1(CCCC4CCCCC4)C(=O)C(=O)N(CC1(CC6=CC=CC=C6))C(C7CCCCC7)CN2CCCC2CN3C(=O)C(=O)NCC3(CCC)	BCHB
N1(CC4CCCCC4)C(=O)C(=O)N(CC1(CC6=CC=CC=C6))C(C7CCCCC7)CN2CCCC2CN3C(=O)C(=O)NCC3(CCC)	BCHC
N1(CC4CCCC4)C(=O)C(=O)N(CC1(CC6=CC=CC=C6))C(C7CCCCC7)CN2CCCC2CN3C(=O)C(=O)NCC3(CCC)	BCHD
N1(CC4CCCCCC4)C(=O)C(=O)N(CC1(CC6=CC=CC=C6))C(C7CCCCC7)CN2CCCC2CN3C(=O)C(=O)NCC3(CCC)	BCHE
N1(CC4CCC4)C(=O)C(=O)N(CC1(CC6=CC=CC=C6))C(C7CCCCC7)CN2CCCC2CN3C(=O)C(=O)NCC3(CCC)	BCHF
N1(CCC(C)CC)C(=O)C(=O)N(CC1(CC6=CC=CC=C6))C(C7CCCCC7)CN2CCCC2CN3C(=O)C(=O)NCC3(CCC)	BCHG
N1(CCC4=CC=C(C=C4)C5=CC=CC=C5)C(=O)C(=O)N(CC1(CC6=CC=CC=C6))C(C7CCCCC7)CN2CCCC2CN3C(=O)C(=O)NCC3(CCC)	BCHH
N1(CC4CCC(CC4)C(C)(C)C)C(=O)C(=O)N(CC1(CC6=CC=CC=C6))C(C7CCCCC7)CN2CCCC2CN3C(=O)C(=O)NCC3(CCC)	BCHI
N1(CCC=4C=CC=C(OC)C=4)C(=O)C(=O)N(CC1(CC6=CC=CC=C6))C(C7CCCCC7)CN2CCCC2CN3C(=O)C(=O)NCC3(CCC)	BCHJ
N1(CC(C4=CC=C(C=C4)CC(C)C)C)C(=O)C(=O)N(CC1(CC6=CC=CC=C6))C(C7CCCCC7)CN2CCCC2CN3C(=O)C(=O)NCC3(CCC)	BCHK
N1(CCC=4C=CC=C(C=4)C)C(=O)C(=O)N(CC1(CC6=CC=CC=C6))C(C7CCCCC7)CN2CCCC2CN3C(=O)C(=O)NCC3(CCC)	BCHL
N1(CCC4=CC=C(C=C4)C)C(=O)C(=O)N(CC1(CC6=CC=CC=C6))C(C7CCCCC7)CN2CCCC2CN3C(=O)C(=O)NCC3(CCC)	BCHM
N1(CCC4=CC=C(OC)C=C4)C(=O)C(=O)N(CC1(CC6=CC=CC=C6))C(C7CCCCC7)CN2CCCC2CN3C(=O)C(=O)NCC3(CCC)	BCHN
N1(CCC4=CC=C(OCC)C=C4)C(=O)C(=O)N(CC1(CC6=CC=CC=C6))C(C7CCCCC7)CN2CCCC2CN3C(=O)C(=O)NCC3(CCC)	BCHO
N1(CCC4=CC=CC=C4)C(=O)C(=O)N(CC1(CC6=CC=CC=C6))C(C7CCCCC7)CN2CCCC2CN3C(=O)C(=O)NCC3(CCC)	BCHP
N1(CCCC4=CC=C(OC)C(OC)=C4)C(=O)C(=O)N(CC1(CC6=CC=CC=C6))C(C7CCCCC7)CN2CCCC2CN3C(=O)C(=O)NCC3(CCC)	BCHQ
N1(CC4CCC(C)CC4)C(=O)C(=O)N(CC1(CCC))C(C7CCCCC7)CN2CCCC2CN3C(=O)C(=O)NCC3(CCC)	BCIA
N1(CCCC4CCCCC4)C(=O)C(=O)N(CC1(CCC))C(C7CCCCC7)CN2CCCC2CN3C(=O)C(=O)NCC3(CCC)	BCIB
N1(CC4CCCCC4)C(=O)C(=O)N(CC1(CCC))C(C7CCCCC7)CN2CCCC2CN3C(=O)C(=O)NCC3(CCC)	BCIC
N1(CC4CCCC4)C(=O)C(=O)N(CC1(CCC))C(C7CCCCC7)CN2CCCC2CN3C(=O)C(=O)NCC3(CCC)	BCID
N1(CC4CCCCCC4)C(=O)C(=O)N(CC1(CCC))C(C7CCCCC7)CN2CCCC2CN3C(=O)C(=O)NCC3(CCC)	BCIE
N1(CC4CCC4)C(=O)C(=O)N(CC1(CCC))C(C7CCCCC7)CN2CCCC2CN3C(=O)C(=O)NCC3(CCC)	BCIF
N1(CCC(C)CC)C(=O)C(=O)N(CC1(CCC))C(C7CCCCC7)CN2CCCC2CN3C(=O)C(=O)NCC3(CCC)	BCIG
N1(CCC4=CC=C(C=C4)C5=CC=CC=C5)C(=O)C(=O)N(CC1(CCC))C(C7CCCCC7)CN2CCCC2CN3C(=O)C(=O)NCC3(CCC)	BCIH
N1(CC4CCC(CC4)C(C)(C)C)C(=O)C(=O)N(CC1(CCC))C(C7CCCCC7)CN2CCCC2CN3C(=O)C(=O)NCC3(CCC)	BCII
N1(CCC=4C=CC=C(OC)C=4)C(=O)C(=O)N(CC1(CCC))C(C7CCCCC7)CN2CCCC2CN3C(=O)C(=O)NCC3(CCC)	BCIJ
N1(CC(C4=CC=C(C=C4)CC(C)C)C)C(=O)C(=O)N(CC1(CCC))C(C7CCCCC7)CN2CCCC2CN3C(=O)C(=O)NCC3(CCC)	BCIK
N1(CCC=4C=CC=C(C=4)C)C(=O)C(=O)N(CC1(CCC))C(C7CCCCC7)CN2CCCC2CN3C(=O)C(=O)NCC3(CCC)	BCIL
N1(CCC4=CC=C(C=C4)C)C(=O)C(=O)N(CC1(CCC))C(C7CCCCC7)CN2CCCC2CN3C(=O)C(=O)NCC3(CCC)	BCIM
N1(CCC4=CC=C(OC)C=C4)C(=O)C(=O)N(CC1(CCC))C(C7CCCCC7)CN2CCCC2CN3C(=O)C(=O)NCC3(CCC)	BCIN
N1(CCC4=CC=C(OCC)C=C4)C(=O)C(=O)N(CC1(CCC))C(C7CCCCC7)CN2CCCC2CN3C(=O)C(=O)NCC3(CCC)	BCIO
N1(CCC4=CC=CC=C4)C(=O)C(=O)N(CC1(CCC))C(C7CCCCC7)CN2CCCC2CN3C(=O)C(=O)NCC3(CCC)	BCIP
N1(CCCC4=CC=C(OC)C(OC)=C4)C(=O)C(=O)N(CC1(CCC))C(C7CCCCC7)CN2CCCC2CN3C(=O)C(=O)NCC3(CCC)	BCIQ
N1(CC4CCC(C)CC4)C(=O)C(=O)N(CC1(CC6=CC=CC=C6))C(CCC)CN2CCCC2CN3C(=O)C(=O)NCC3(CCC)	BDAA
N1(CCCC4CCCCC4)C(=O)C(=O)N(CC1(CC6=CC=CC=C6))C(CCC)CN2CCCC2CN3C(=O)C(=O)NCC3(CCC)	BDAB
N1(CC4CCCCC4)C(=O)C(=O)N(CC1(CC6=CC=CC=C6))C(CCC)CN2CCCC2CN3C(=O)C(=O)NCC3(CCC)	BDAC
N1(CC4CCCC4)C(=O)C(=O)N(CC1(CC6=CC=CC=C6))C(CCC)CN2CCCC2CN3C(=O)C(=O)NCC3(CCC)	BDAD
N1(CC4CCCCCC4)C(=O)C(=O)N(CC1(CC6=CC=CC=C6))C(CCC)CN2CCCC2CN3C(=O)C(=O)NCC3(CCC)	BDAE
N1(CC4CCC4)C(=O)C(=O)N(CC1(CC6=CC=CC=C6))C(CCC)CN2CCCC2CN3C(=O)C(=O)NCC3(CCC)	BDAF
N1(CCC(C)CC)C(=O)C(=O)N(CC1(CC6=CC=CC=C6))C(CCC)CN2CCCC2CN3C(=O)C(=O)NCC3(CCC)	BDAG
N1(CCC4=CC=C(C=C4)C5=CC=CC=C5)C(=O)C(=O)N(CC1(CC6=CC=CC=C6))C(CCC)CN2CCCC2CN3C(=O)C(=O)NCC3(CCC)	BDAH
N1(CC4CCC(CC4)C(C)(C)C)C(=O)C(=O)N(CC1(CC6=CC=CC=C6))C(CCC)CN2CCCC2CN3C(=O)C(=O)NCC3(CCC)	BDAI
N1(CCC=4C=CC=C(OC)C=4)C(=O)C(=O)N(CC1(CC6=CC=CC=C6))C(CCC)CN2CCCC2CN3C(=O)C(=O)NCC3(CCC)	BDAJ
N1(CC(C4=CC=C(C=C4)CC(C)C)C)C(=O)C(=O)N(CC1(CC6=CC=CC=C6))C(CCC)CN2CCCC2CN3C(=O)C(=O)NCC3(CCC)	BDAK
N1(CCC=4C=CC=C(C=4)C)C(=O)C(=O)N(CC1(CC6=CC=CC=C6))C(CCC)CN2CCCC2CN3C(=O)C(=O)NCC3(CCC)	BDAL
N1(CCC4=CC=C(C=C4)C)C(=O)C(=O)N(CC1(CC6=CC=CC=C6))C(CCC)CN2CCCC2CN3C(=O)C(=O)NCC3(CCC)	BDAM
N1(CCC4=CC=C(OC)C=C4)C(=O)C(=O)N(CC1(CC6=CC=CC=C6))C(CCC)CN2CCCC2CN3C(=O)C(=O)NCC3(CCC)	BDAN
N1(CCC4=CC=C(OCC)C=C4)C(=O)C(=O)N(CC1(CC6=CC=CC=C6))C(CCC)CN2CCCC2CN3C(=O)C(=O)NCC3(CCC)	BDAO
N1(CCC4=CC=CC=C4)C(=O)C(=O)N(CC1(CC6=CC=CC=C6))C(CCC)CN2CCCC2CN3C(=O)C(=O)NCC3(CCC)	BDAP
N1(CCCC4=CC=C(OC)C(OC)=C4)C(=O)C(=O)N(CC1(CC6=CC=CC=C6))C(CCC)CN2CCCC2CN3C(=O)C(=O)NCC3(CCC)	BDAQ
N1(CC4CCC(C)CC4)C(=O)C(=O)N(CC1(CC6=CC=C(O)C=C6))C(CCC)CN2CCCC2CN3C(=O)C(=O)NCC3(CCC)	BDBA
N1(CCCC4CCCCC4)C(=O)C(=O)N(CC1(CC6=CC=C(O)C=C6))C(CCC)CN2CCCC2CN3C(=O)C(=O)NCC3(CCC)	BDBB
N1(CC4CCCCC4)C(=O)C(=O)N(CC1(CC6=CC=C(O)C=C6))C(CCC)CN2CCCC2CN3C(=O)C(=O)NCC3(CCC)	BDBC
N1(CC4CCCC4)C(=O)C(=O)N(CC1(CC6=CC=C(O)C=C6))C(CCC)CN2CCCC2CN3C(=O)C(=O)NCC3(CCC)	BDBD
N1(CC4CCCCCC4)C(=O)C(=O)N(CC1(CC6=CC=C(O)C=C6))C(CCC)CN2CCCC2CN3C(=O)C(=O)NCC3(CCC)	BDBE
N1(CC4CCC4)C(=O)C(=O)N(CC1(CC6=CC=C(O)C=C6))C(CCC)CN2CCCC2CN3C(=O)C(=O)NCC3(CCC)	BDBF
N1(CCC(C)CC)C(=O)C(=O)N(CC1(CC6=CC=C(O)C=C6))C(CCC)CN2CCCC2CN3C(=O)C(=O)NCC3(CCC)	BDBG
N1(CCC4=CC=C(C=C4)C5=CC=CC=C5)C(=O)C(=O)N(CC1(CC6=CC=C(O)C=C6))C(CCC)CN2CCCC2CN3C(=O)C(=O)NCC3(CCC)	BDBH
N1(CC4CCC(CC4)C(C)(C)C)C(=O)C(=O)N(CC1(CC6=CC=C(O)C=C6))C(CCC)CN2CCCC2CN3C(=O)C(=O)NCC3(CCC)	BDBI
N1(CCC=4C=CC=C(OC)C=4)C(=O)C(=O)N(CC1(CC6=CC=C(O)C=C6))C(CCC)CN2CCCC2CN3C(=O)C(=O)NCC3(CCC)	BDBJ
N1(CC(C4=CC=C(C=C4)CC(C)C)C)C(=O)C(=O)N(CC1(CC6=CC=C(O)C=C6))C(CCC)CN2CCCC2CN3C(=O)C(=O)NCC3(CCC)	BDBK
N1(CCC=4C=CC=C(C=4)C)C(=O)C(=O)N(CC1(CC6=CC=C(O)C=C6))C(CCC)CN2CCCC2CN3C(=O)C(=O)NCC3(CCC)	BDBL
N1(CCC4=CC=C(C=C4)C)C(=O)C(=O)N(CC1(CC6=CC=C(O)C=C6))C(CCC)CN2CCCC2CN3C(=O)C(=O)NCC3(CCC)	BDBM
N1(CCC4=CC=C(OC)C=C4)C(=O)C(=O)N(CC1(CC6=CC=C(O)C=C6))C(CCC)CN2CCCC2CN3C(=O)C(=O)NCC3(CCC)	BDBN
N1(CCC4=CC=C(OCC)C=C4)C(=O)C(=O)N(CC1(CC6=CC=C(O)C=C6))C(CCC)CN2CCCC2CN3C(=O)C(=O)NCC3(CCC)	BDBO
N1(CCC4=CC=CC=C4)C(=O)C(=O)N(CC1(CC6=CC=C(O)C=C6))C(CCC)CN2CCCC2CN3C(=O)C(=O)NCC3(CCC)	BDBP
N1(CCCC4=CC=C(OC)C(OC)=C4)C(=O)C(=O)N(CC1(CC6=CC=C(O)C=C6))C(CCC)CN2CCCC2CN3C(=O)C(=O)NCC3(CCC)	BDBQ
N1(CC4CCC(C)CC4)C(=O)C(=O)N(CC1(CCCC))C(CCC)CN2CCCC2CN3C(=O)C(=O)NCC3(CCC)	BDCA
N1(CCCC4CCCCC4)C(=O)C(=O)N(CC1(CCCC))C(CCC)CN2CCCC2CN3C(=O)C(=O)NCC3(CCC)	BDCB
N1(CC4CCCCC4)C(=O)C(=O)N(CC1(CCCC))C(CCC)CN2CCCC2CN3C(=O)C(=O)NCC3(CCC)	BDCC
N1(CC4CCCC4)C(=O)C(=O)N(CC1(CCCC))C(CCC)CN2CCCC2CN3C(=O)C(=O)NCC3(CCC)	BDCD
N1(CC4CCCCCC4)C(=O)C(=O)N(CC1(CCCC))C(CCC)CN2CCCC2CN3C(=O)C(=O)NCC3(CCC)	BDCE
N1(CC4CCC4)C(=O)C(=O)N(CC1(CCCC))C(CCC)CN2CCCC2CN3C(=O)C(=O)NCC3(CCC)	BDCF
N1(CCC(C)CC)C(=O)C(=O)N(CC1(CCCC))C(CCC)CN2CCCC2CN3C(=O)C(=O)NCC3(CCC)	BDCG
N1(CCC4=CC=C(C=C4)C5=CC=CC=C5)C(=O)C(=O)N(CC1(CCCC))C(CCC)CN2CCCC2CN3C(=O)C(=O)NCC3(CCC)	BDCH
N1(CC4CCC(CC4)C(C)(C)C)C(=O)C(=O)N(CC1(CCCC))C(CCC)CN2CCCC2CN3C(=O)C(=O)NCC3(CCC)	BDCI
N1(CCC=4C=CC=C(OC)C=4)C(=O)C(=O)N(CC1(CCCC))C(CCC)CN2CCCC2CN3C(=O)C(=O)NCC3(CCC)	BDCJ
N1(CC(C4=CC=C(C=C4)CC(C)C)C)C(=O)C(=O)N(CC1(CCCC))C(CCC)CN2CCCC2CN3C(=O)C(=O)NCC3(CCC)	BDCK
N1(CCC=4C=CC=C(C=4)C)C(=O)C(=O)N(CC1(CCCC))C(CCC)CN2CCCC2CN3C(=O)C(=O)NCC3(CCC)	BDCL
N1(CCC4=CC=C(C=C4)C)C(=O)C(=O)N(CC1(CCCC))C(CCC)CN2CCCC2CN3C(=O)C(=O)NCC3(CCC)	BDCM
N1(CCC4=CC=C(OC)C=C4)C(=O)C(=O)N(CC1(CCCC))C(CCC)CN2CCCC2CN3C(=O)C(=O)NCC3(CCC)	BDCN
N1(CCC4=CC=C(OCC)C=C4)C(=O)C(=O)N(CC1(CCCC))C(CCC)CN2CCCC2CN3C(=O)C(=O)NCC3(CCC)	BDCO
N1(CCC4=CC=CC=C4)C(=O)C(=O)N(CC1(CCCC))C(CCC)CN2CCCC2CN3C(=O)C(=O)NCC3(CCC)	BDCP
N1(CCCC4=CC=C(OC)C(OC)=C4)C(=O)C(=O)N(CC1(CCCC))C(CCC)CN2CCCC2CN3C(=O)C(=O)NCC3(CCC)	BDCQ
N1(CC4CCC(C)CC4)C(=O)C(=O)N(CC1(CCC))C(CCC)CN2CCCC2CN3C(=O)C(=O)NCC3(CCC)	BDDA
N1(CCCC4CCCCC4)C(=O)C(=O)N(CC1(CCC))C(CCC)CN2CCCC2CN3C(=O)C(=O)NCC3(CCC)	BDDB
N1(CC4CCCCC4)C(=O)C(=O)N(CC1(CCC))C(CCC)CN2CCCC2CN3C(=O)C(=O)NCC3(CCC)	BDDC
N1(CC4CCCC4)C(=O)C(=O)N(CC1(CCC))C(CCC)CN2CCCC2CN3C(=O)C(=O)NCC3(CCC)	BDDD
N1(CC4CCCCCC4)C(=O)C(=O)N(CC1(CCC))C(CCC)CN2CCCC2CN3C(=O)C(=O)NCC3(CCC)	BDDE
N1(CC4CCC4)C(=O)C(=O)N(CC1(CCC))C(CCC)CN2CCCC2CN3C(=O)C(=O)NCC3(CCC)	BDDF
N1(CCC(C)CC)C(=O)C(=O)N(CC1(CCC))C(CCC)CN2CCCC2CN3C(=O)C(=O)NCC3(CCC)	BDDG
N1(CCC4=CC=C(C=C4)C5=CC=CC=C5)C(=O)C(=O)N(CC1(CCC))C(CCC)CN2CCCC2CN3C(=O)C(=O)NCC3(CCC)	BDDH
N1(CC4CCC(CC4)C(C)(C)C)C(=O)C(=O)N(CC1(CCC))C(CCC)CN2CCCC2CN3C(=O)C(=O)NCC3(CCC)	BDDI
N1(CCC=4C=CC=C(OC)C=4)C(=O)C(=O)N(CC1(CCC))C(CCC)CN2CCCC2CN3C(=O)C(=O)NCC3(CCC)	BDDJ
N1(CC(C4=CC=C(C=C4)CC(C)C)C)C(=O)C(=O)N(CC1(CCC))C(CCC)CN2CCCC2CN3C(=O)C(=O)NCC3(CCC)	BDDK
N1(CCC=4C=CC=C(C=4)C)C(=O)C(=O)N(CC1(CCC))C(CCC)CN2CCCC2CN3C(=O)C(=O)NCC3(CCC)	BDDL
N1(CCC4=CC=C(C=C4)C)C(=O)C(=O)N(CC1(CCC))C(CCC)CN2CCCC2CN3C(=O)C(=O)NCC3(CCC)	BDDM
N1(CCC4=CC=C(OC)C=C4)C(=O)C(=O)N(CC1(CCC))C(CCC)CN2CCCC2CN3C(=O)C(=O)NCC3(CCC)	BDDN
N1(CCC4=CC=C(OCC)C=C4)C(=O)C(=O)N(CC1(CCC))C(CCC)CN2CCCC2CN3C(=O)C(=O)NCC3(CCC)	BDDO
N1(CCC4=CC=CC=C4)C(=O)C(=O)N(CC1(CCC))C(CCC)CN2CCCC2CN3C(=O)C(=O)NCC3(CCC)	BDDP
N1(CCCC4=CC=C(OC)C(OC)=C4)C(=O)C(=O)N(CC1(CCC))C(CCC)CN2CCCC2CN3C(=O)C(=O)NCC3(CCC)	BDDQ
N1(CC4CCC(C)CC4)C(=O)C(=O)N(CC1(C6=CC=CC=C6))C(CCC)CN2CCCC2CN3C(=O)C(=O)NCC3(CCC)	BDEA
N1(CCCC4CCCCC4)C(=O)C(=O)N(CC1(C6=CC=CC=C6))C(CCC)CN2CCCC2CN3C(=O)C(=O)NCC3(CCC)	BDEB
N1(CC4CCCCC4)C(=O)C(=O)N(CC1(C6=CC=CC=C6))C(CCC)CN2CCCC2CN3C(=O)C(=O)NCC3(CCC)	BDEC
N1(CC4CCCC4)C(=O)C(=O)N(CC1(C6=CC=CC=C6))C(CCC)CN2CCCC2CN3C(=O)C(=O)NCC3(CCC)	BDED
N1(CC4CCCCCC4)C(=O)C(=O)N(CC1(C6=CC=CC=C6))C(CCC)CN2CCCC2CN3C(=O)C(=O)NCC3(CCC)	BDEE
N1(CC4CCC4)C(=O)C(=O)N(CC1(C6=CC=CC=C6))C(CCC)CN2CCCC2CN3C(=O)C(=O)NCC3(CCC)	BDEF
N1(CCC(C)CC)C(=O)C(=O)N(CC1(C6=CC=CC=C6))C(CCC)CN2CCCC2CN3C(=O)C(=O)NCC3(CCC)	BDEG
N1(CCC4=CC=C(C=C4)C5=CC=CC=C5)C(=O)C(=O)N(CC1(C6=CC=CC=C6))C(CCC)CN2CCCC2CN3C(=O)C(=O)NCC3(CCC)	BDEH
N1(CC4CCC(CC4)C(C)(C)C)C(=O)C(=O)N(CC1(C6=CC=CC=C6))C(CCC)CN2CCCC2CN3C(=O)C(=O)NCC3(CCC)	BDEI
N1(CCC=4C=CC=C(OC)C=4)C(=O)C(=O)N(CC1(C6=CC=CC=C6))C(CCC)CN2CCCC2CN3C(=O)C(=O)NCC3(CCC)	BDEJ
N1(CC(C4=CC=C(C=C4)CC(C)C)C)C(=O)C(=O)N(CC1(C6=CC=CC=C6))C(CCC)CN2CCCC2CN3C(=O)C(=O)NCC3(CCC)	BDEK
N1(CCC=4C=CC=C(C=4)C)C(=O)C(=O)N(CC1(C6=CC=CC=C6))C(CCC)CN2CCCC2CN3C(=O)C(=O)NCC3(CCC)	BDEL
N1(CCC4=CC=C(C=C4)C)C(=O)C(=O)N(CC1(C6=CC=CC=C6))C(CCC)CN2CCCC2CN3C(=O)C(=O)NCC3(CCC)	BDEM
N1(CCC4=CC=C(OC)C=C4)C(=O)C(=O)N(CC1(C6=CC=CC=C6))C(CCC)CN2CCCC2CN3C(=O)C(=O)NCC3(CCC)	BDEN
N1(CCC4=CC=C(OCC)C=C4)C(=O)C(=O)N(CC1(C6=CC=CC=C6))C(CCC)CN2CCCC2CN3C(=O)C(=O)NCC3(CCC)	BDEO
N1(CCC4=CC=CC=C4)C(=O)C(=O)N(CC1(C6=CC=CC=C6))C(CCC)CN2CCCC2CN3C(=O)C(=O)NCC3(CCC)	BDEP
N1(CCCC4=CC=C(OC)C(OC)=C4)C(=O)C(=O)N(CC1(C6=CC=CC=C6))C(CCC)CN2CCCC2CN3C(=O)C(=O)NCC3(CCC)	BDEQ
N1(CC4CCC(C)CC4)C(=O)C(=O)N(CC1(C(C)CC))C(CCC)CN2CCCC2CN3C(=O)C(=O)NCC3(CCC)	BDFA
N1(CCCC4CCCCC4)C(=O)C(=O)N(CC1(C(C)CC))C(CCC)CN2CCCC2CN3C(=O)C(=O)NCC3(CCC)	BDFB
N1(CC4CCCCC4)C(=O)C(=O)N(CC1(C(C)CC))C(CCC)CN2CCCC2CN3C(=O)C(=O)NCC3(CCC)	BDFC
N1(CC4CCCC4)C(=O)C(=O)N(CC1(C(C)CC))C(CCC)CN2CCCC2CN3C(=O)C(=O)NCC3(CCC)	BDFD
N1(CC4CCCCCC4)C(=O)C(=O)N(CC1(C(C)CC))C(CCC)CN2CCCC2CN3C(=O)C(=O)NCC3(CCC)	BDFE
N1(CC4CCC4)C(=O)C(=O)N(CC1(C(C)CC))C(CCC)CN2CCCC2CN3C(=O)C(=O)NCC3(CCC)	BDFF
N1(CCC(C)CC)C(=O)C(=O)N(CC1(C(C)CC))C(CCC)CN2CCCC2CN3C(=O)C(=O)NCC3(CCC)	BDFG
N1(CCC4=CC=C(C=C4)C5=CC=CC=C5)C(=O)C(=O)N(CC1(C(C)CC))C(CCC)CN2CCCC2CN3C(=O)C(=O)NCC3(CCC)	BDFH
N1(CC4CCC(CC4)C(C)(C)C)C(=O)C(=O)N(CC1(C(C)CC))C(CCC)CN2CCCC2CN3C(=O)C(=O)NCC3(CCC)	BDFI
N1(CCC=4C=CC=C(OC)C=4)C(=O)C(=O)N(CC1(C(C)CC))C(CCC)CN2CCCC2CN3C(=O)C(=O)NCC3(CCC)	BDFJ
N1(CC(C4=CC=C(C=C4)CC(C)C)C)C(=O)C(=O)N(CC1(C(C)CC))C(CCC)CN2CCCC2CN3C(=O)C(=O)NCC3(CCC)	BDFK
N1(CCC=4C=CC=C(C=4)C)C(=O)C(=O)N(CC1(C(C)CC))C(CCC)CN2CCCC2CN3C(=O)C(=O)NCC3(CCC)	BDFL
N1(CCC4=CC=C(C=C4)C)C(=O)C(=O)N(CC1(C(C)CC))C(CCC)CN2CCCC2CN3C(=O)C(=O)NCC3(CCC)	BDFM
N1(CCC4=CC=C(OC)C=C4)C(=O)C(=O)N(CC1(C(C)CC))C(CCC)CN2CCCC2CN3C(=O)C(=O)NCC3(CCC)	BDFN
N1(CCC4=CC=C(OCC)C=C4)C(=O)C(=O)N(CC1(C(C)CC))C(CCC)CN2CCCC2CN3C(=O)C(=O)NCC3(CCC)	BDFO
N1(CCC4=CC=CC=C4)C(=O)C(=O)N(CC1(C(C)CC))C(CCC)CN2CCCC2CN3C(=O)C(=O)NCC3(CCC)	BDFP
N1(CCCC4=CC=C(OC)C(OC)=C4)C(=O)C(=O)N(CC1(C(C)CC))C(CCC)CN2CCCC2CN3C(=O)C(=O)NCC3(CCC)	BDFQ
N1(CC4CCC(C)CC4)C(=O)C(=O)N(CC1(C6CCCCC6))C(CCC)CN2CCCC2CN3C(=O)C(=O)NCC3(CCC)	BDGA
N1(CCCC4CCCCC4)C(=O)C(=O)N(CC1(C6CCCCC6))C(CCC)CN2CCCC2CN3C(=O)C(=O)NCC3(CCC)	BDGB
N1(CC4CCCCC4)C(=O)C(=O)N(CC1(C6CCCCC6))C(CCC)CN2CCCC2CN3C(=O)C(=O)NCC3(CCC)	BDGC
N1(CC4CCCC4)C(=O)C(=O)N(CC1(C6CCCCC6))C(CCC)CN2CCCC2CN3C(=O)C(=O)NCC3(CCC)	BDGD
N1(CC4CCCCCC4)C(=O)C(=O)N(CC1(C6CCCCC6))C(CCC)CN2CCCC2CN3C(=O)C(=O)NCC3(CCC)	BDGE
N1(CC4CCC4)C(=O)C(=O)N(CC1(C6CCCCC6))C(CCC)CN2CCCC2CN3C(=O)C(=O)NCC3(CCC)	BDGF
N1(CCC(C)CC)C(=O)C(=O)N(CC1(C6CCCCC6))C(CCC)CN2CCCC2CN3C(=O)C(=O)NCC3(CCC)	BDGG
N1(CCC4=CC=C(C=C4)C5=CC=CC=C5)C(=O)C(=O)N(CC1(C6CCCCC6))C(CCC)CN2CCCC2CN3C(=O)C(=O)NCC3(CCC)	BDGH
N1(CC4CCC(CC4)C(C)(C)C)C(=O)C(=O)N(CC1(C6CCCCC6))C(CCC)CN2CCCC2CN3C(=O)C(=O)NCC3(CCC)	BDGI
N1(CCC=4C=CC=C(OC)C=4)C(=O)C(=O)N(CC1(C6CCCCC6))C(CCC)CN2CCCC2CN3C(=O)C(=O)NCC3(CCC)	BDGJ
N1(CC(C4=CC=C(C=C4)CC(C)C)C)C(=O)C(=O)N(CC1(C6CCCCC6))C(CCC)CN2CCCC2CN3C(=O)C(=O)NCC3(CCC)	BDGK
N1(CCC=4C=CC=C(C=4)C)C(=O)C(=O)N(CC1(C6CCCCC6))C(CCC)CN2CCCC2CN3C(=O)C(=O)NCC3(CCC)	BDGL
N1(CCC4=CC=C(C=C4)C)C(=O)C(=O)N(CC1(C6CCCCC6))C(CCC)CN2CCCC2CN3C(=O)C(=O)NCC3(CCC)	BDGM
N1(CCC4=CC=C(OC)C=C4)C(=O)C(=O)N(CC1(C6CCCCC6))C(CCC)CN2CCCC2CN3C(=O)C(=O)NCC3(CCC)	BDGN
N1(CCC4=CC=C(OCC)C=C4)C(=O)C(=O)N(CC1(C6CCCCC6))C(CCC)CN2CCCC2CN3C(=O)C(=O)NCC3(CCC)	BDGO
N1(CCC4=CC=CC=C4)C(=O)C(=O)N(CC1(C6CCCCC6))C(CCC)CN2CCCC2CN3C(=O)C(=O)NCC3(CCC)	BDGP
N1(CCCC4=CC=C(OC)C(OC)=C4)C(=O)C(=O)N(CC1(C6CCCCC6))C(CCC)CN2CCCC2CN3C(=O)C(=O)NCC3(CCC)	BDGQ
N1(CC4CCC(C)CC4)C(=O)C(=O)N(CC1(CC6=CC=CC=C6))C(CCC)CN2CCCC2CN3C(=O)C(=O)NCC3(CCC)	BDHA
N1(CCCC4CCCCC4)C(=O)C(=O)N(CC1(CC6=CC=CC=C6))C(CCC)CN2CCCC2CN3C(=O)C(=O)NCC3(CCC)	BDHB
N1(CC4CCCCC4)C(=O)C(=O)N(CC1(CC6=CC=CC=C6))C(CCC)CN2CCCC2CN3C(=O)C(=O)NCC3(CCC)	BDHC
N1(CC4CCCC4)C(=O)C(=O)N(CC1(CC6=CC=CC=C6))C(CCC)CN2CCCC2CN3C(=O)C(=O)NCC3(CCC)	BDHD
N1(CC4CCCCCC4)C(=O)C(=O)N(CC1(CC6=CC=CC=C6))C(CCC)CN2CCCC2CN3C(=O)C(=O)NCC3(CCC)	BDHE
N1(CC4CCC4)C(=O)C(=O)N(CC1(CC6=CC=CC=C6))C(CCC)CN2CCCC2CN3C(=O)C(=O)NCC3(CCC)	BDHF
N1(CCC(C)CC)C(=O)C(=O)N(CC1(CC6=CC=CC=C6))C(CCC)CN2CCCC2CN3C(=O)C(=O)NCC3(CCC)	BDHG
N1(CCC4=CC=C(C=C4)C5=CC=CC=C5)C(=O)C(=O)N(CC1(CC6=CC=CC=C6))C(CCC)CN2CCCC2CN3C(=O)C(=O)NCC3(CCC)	BDHH
N1(CC4CCC(CC4)C(C)(C)C)C(=O)C(=O)N(CC1(CC6=CC=CC=C6))C(CCC)CN2CCCC2CN3C(=O)C(=O)NCC3(CCC)	BDHI
N1(CCC=4C=CC=C(OC)C=4)C(=O)C(=O)N(CC1(CC6=CC=CC=C6))C(CCC)CN2CCCC2CN3C(=O)C(=O)NCC3(CCC)	BDHJ
N1(CC(C4=CC=C(C=C4)CC(C)C)C)C(=O)C(=O)N(CC1(CC6=CC=CC=C6))C(CCC)CN2CCCC2CN3C(=O)C(=O)NCC3(CCC)	BDHK
N1(CCC=4C=CC=C(C=4)C)C(=O)C(=O)N(CC1(CC6=CC=CC=C6))C(CCC)CN2CCCC2CN3C(=O)C(=O)NCC3(CCC)	BDHL
N1(CCC4=CC=C(C=C4)C)C(=O)C(=O)N(CC1(CC6=CC=CC=C6))C(CCC)CN2CCCC2CN3C(=O)C(=O)NCC3(CCC)	BDHM
N1(CCC4=CC=C(OC)C=C4)C(=O)C(=O)N(CC1(CC6=CC=CC=C6))C(CCC)CN2CCCC2CN3C(=O)C(=O)NCC3(CCC)	BDHN
N1(CCC4=CC=C(OCC)C=C4)C(=O)C(=O)N(CC1(CC6=CC=CC=C6))C(CCC)CN2CCCC2CN3C(=O)C(=O)NCC3(CCC)	BDHO
N1(CCC4=CC=CC=C4)C(=O)C(=O)N(CC1(CC6=CC=CC=C6))C(CCC)CN2CCCC2CN3C(=O)C(=O)NCC3(CCC)	BDHP
N1(CCCC4=CC=C(OC)C(OC)=C4)C(=O)C(=O)N(CC1(CC6=CC=CC=C6))C(CCC)CN2CCCC2CN3C(=O)C(=O)NCC3(CCC)	BDHQ
N1(CC4CCC(C)CC4)C(=O)C(=O)N(CC1(CCC))C(CCC)CN2CCCC2CN3C(=O)C(=O)NCC3(CCC)	BDIA
N1(CCCC4CCCCC4)C(=O)C(=O)N(CC1(CCC))C(CCC)CN2CCCC2CN3C(=O)C(=O)NCC3(CCC)	BDIB
N1(CC4CCCCC4)C(=O)C(=O)N(CC1(CCC))C(CCC)CN2CCCC2CN3C(=O)C(=O)NCC3(CCC)	BDIC
N1(CC4CCCC4)C(=O)C(=O)N(CC1(CCC))C(CCC)CN2CCCC2CN3C(=O)C(=O)NCC3(CCC)	BDID
N1(CC4CCCCCC4)C(=O)C(=O)N(CC1(CCC))C(CCC)CN2CCCC2CN3C(=O)C(=O)NCC3(CCC)	BDIE
N1(CC4CCC4)C(=O)C(=O)N(CC1(CCC))C(CCC)CN2CCCC2CN3C(=O)C(=O)NCC3(CCC)	BDIF
N1(CCC(C)CC)C(=O)C(=O)N(CC1(CCC))C(CCC)CN2CCCC2CN3C(=O)C(=O)NCC3(CCC)	BDIG
N1(CCC4=CC=C(C=C4)C5=CC=CC=C5)C(=O)C(=O)N(CC1(CCC))C(CCC)CN2CCCC2CN3C(=O)C(=O)NCC3(CCC)	BDIH
N1(CC4CCC(CC4)C(C)(C)C)C(=O)C(=O)N(CC1(CCC))C(CCC)CN2CCCC2CN3C(=O)C(=O)NCC3(CCC)	BDII
N1(CCC=4C=CC=C(OC)C=4)C(=O)C(=O)N(CC1(CCC))C(CCC)CN2CCCC2CN3C(=O)C(=O)NCC3(CCC)	BDIJ
N1(CC(C4=CC=C(C=C4)CC(C)C)C)C(=O)C(=O)N(CC1(CCC))C(CCC)CN2CCCC2CN3C(=O)C(=O)NCC3(CCC)	BDIK
N1(CCC=4C=CC=C(C=4)C)C(=O)C(=O)N(CC1(CCC))C(CCC)CN2CCCC2CN3C(=O)C(=O)NCC3(CCC)	BDIL
N1(CCC4=CC=C(C=C4)C)C(=O)C(=O)N(CC1(CCC))C(CCC)CN2CCCC2CN3C(=O)C(=O)NCC3(CCC)	BDIM
N1(CCC4=CC=C(OC)C=C4)C(=O)C(=O)N(CC1(CCC))C(CCC)CN2CCCC2CN3C(=O)C(=O)NCC3(CCC)	BDIN
N1(CCC4=CC=C(OCC)C=C4)C(=O)C(=O)N(CC1(CCC))C(CCC)CN2CCCC2CN3C(=O)C(=O)NCC3(CCC)	BDIO
N1(CCC4=CC=CC=C4)C(=O)C(=O)N(CC1(CCC))C(CCC)CN2CCCC2CN3C(=O)C(=O)NCC3(CCC)	BDIP
N1(CCCC4=CC=C(OC)C(OC)=C4)C(=O)C(=O)N(CC1(CCC))C(CCC)CN2CCCC2CN3C(=O)C(=O)NCC3(CCC)	BDIQ
N1(CC4CCC(C)CC4)C(=O)C(=O)N(CC1(CC6=CC=CC=C6))C(CO)CN2CCCC2CN3C(=O)C(=O)NCC3(CCC)	BEAA
N1(CCCC4CCCCC4)C(=O)C(=O)N(CC1(CC6=CC=CC=C6))C(CO)CN2CCCC2CN3C(=O)C(=O)NCC3(CCC)	BEAB
N1(CC4CCCCC4)C(=O)C(=O)N(CC1(CC6=CC=CC=C6))C(CO)CN2CCCC2CN3C(=O)C(=O)NCC3(CCC)	BEAC
N1(CC4CCCC4)C(=O)C(=O)N(CC1(CC6=CC=CC=C6))C(CO)CN2CCCC2CN3C(=O)C(=O)NCC3(CCC)	BEAD
N1(CC4CCCCCC4)C(=O)C(=O)N(CC1(CC6=CC=CC=C6))C(CO)CN2CCCC2CN3C(=O)C(=O)NCC3(CCC)	BEAE
N1(CC4CCC4)C(=O)C(=O)N(CC1(CC6=CC=CC=C6))C(CO)CN2CCCC2CN3C(=O)C(=O)NCC3(CCC)	BEAF
N1(CCC(C)CC)C(=O)C(=O)N(CC1(CC6=CC=CC=C6))C(CO)CN2CCCC2CN3C(=O)C(=O)NCC3(CCC)	BEAG
N1(CCC4=CC=C(C=C4)C5=CC=CC=C5)C(=O)C(=O)N(CC1(CC6=CC=CC=C6))C(CO)CN2CCCC2CN3C(=O)C(=O)NCC3(CCC)	BEAH
N1(CC4CCC(CC4)C(C)(C)C)C(=O)C(=O)N(CC1(CC6=CC=CC=C6))C(CO)CN2CCCC2CN3C(=O)C(=O)NCC3(CCC)	BEAI
N1(CCC=4C=CC=C(OC)C=4)C(=O)C(=O)N(CC1(CC6=CC=CC=C6))C(CO)CN2CCCC2CN3C(=O)C(=O)NCC3(CCC)	BEAJ
N1(CC(C4=CC=C(C=C4)CC(C)C)C)C(=O)C(=O)N(CC1(CC6=CC=CC=C6))C(CO)CN2CCCC2CN3C(=O)C(=O)NCC3(CCC)	BEAK
N1(CCC=4C=CC=C(C=4)C)C(=O)C(=O)N(CC1(CC6=CC=CC=C6))C(CO)CN2CCCC2CN3C(=O)C(=O)NCC3(CCC)	BEAL
N1(CCC4=CC=C(C=C4)C)C(=O)C(=O)N(CC1(CC6=CC=CC=C6))C(CO)CN2CCCC2CN3C(=O)C(=O)NCC3(CCC)	BEAM
N1(CCC4=CC=C(OC)C=C4)C(=O)C(=O)N(CC1(CC6=CC=CC=C6))C(CO)CN2CCCC2CN3C(=O)C(=O)NCC3(CCC)	BEAN
N1(CCC4=CC=C(OCC)C=C4)C(=O)C(=O)N(CC1(CC6=CC=CC=C6))C(CO)CN2CCCC2CN3C(=O)C(=O)NCC3(CCC)	BEAO
N1(CCC4=CC=CC=C4)C(=O)C(=O)N(CC1(CC6=CC=CC=C6))C(CO)CN2CCCC2CN3C(=O)C(=O)NCC3(CCC)	BEAP
N1(CCCC4=CC=C(OC)C(OC)=C4)C(=O)C(=O)N(CC1(CC6=CC=CC=C6))C(CO)CN2CCCC2CN3C(=O)C(=O)NCC3(CCC)	BEAQ
N1(CC4CCC(C)CC4)C(=O)C(=O)N(CC1(CC6=CC=C(O)C=C6))C(CO)CN2CCCC2CN3C(=O)C(=O)NCC3(CCC)	BEBA
N1(CCCC4CCCCC4)C(=O)C(=O)N(CC1(CC6=CC=C(O)C=C6))C(CO)CN2CCCC2CN3C(=O)C(=O)NCC3(CCC)	BEBB
N1(CC4CCCCC4)C(=O)C(=O)N(CC1(CC6=CC=C(O)C=C6))C(CO)CN2CCCC2CN3C(=O)C(=O)NCC3(CCC)	BEBC
N1(CC4CCCC4)C(=O)C(=O)N(CC1(CC6=CC=C(O)C=C6))C(CO)CN2CCCC2CN3C(=O)C(=O)NCC3(CCC)	BEBD
N1(CC4CCCCCC4)C(=O)C(=O)N(CC1(CC6=CC=C(O)C=C6))C(CO)CN2CCCC2CN3C(=O)C(=O)NCC3(CCC)	BEBE
N1(CC4CCC4)C(=O)C(=O)N(CC1(CC6=CC=C(O)C=C6))C(CO)CN2CCCC2CN3C(=O)C(=O)NCC3(CCC)	BEBF
N1(CCC(C)CC)C(=O)C(=O)N(CC1(CC6=CC=C(O)C=C6))C(CO)CN2CCCC2CN3C(=O)C(=O)NCC3(CCC)	BEBG
N1(CCC4=CC=C(C=C4)C5=CC=CC=C5)C(=O)C(=O)N(CC1(CC6=CC=C(O)C=C6))C(CO)CN2CCCC2CN3C(=O)C(=O)NCC3(CCC)	BEBH
N1(CC4CCC(CC4)C(C)(C)C)C(=O)C(=O)N(CC1(CC6=CC=C(O)C=C6))C(CO)CN2CCCC2CN3C(=O)C(=O)NCC3(CCC)	BEBI
N1(CCC=4C=CC=C(OC)C=4)C(=O)C(=O)N(CC1(CC6=CC=C(O)C=C6))C(CO)CN2CCCC2CN3C(=O)C(=O)NCC3(CCC)	BEBJ
N1(CC(C4=CC=C(C=C4)CC(C)C)C)C(=O)C(=O)N(CC1(CC6=CC=C(O)C=C6))C(CO)CN2CCCC2CN3C(=O)C(=O)NCC3(CCC)	BEBK
N1(CCC=4C=CC=C(C=4)C)C(=O)C(=O)N(CC1(CC6=CC=C(O)C=C6))C(CO)CN2CCCC2CN3C(=O)C(=O)NCC3(CCC)	BEBL
N1(CCC4=CC=C(C=C4)C)C(=O)C(=O)N(CC1(CC6=CC=C(O)C=C6))C(CO)CN2CCCC2CN3C(=O)C(=O)NCC3(CCC)	BEBM
N1(CCC4=CC=C(OC)C=C4)C(=O)C(=O)N(CC1(CC6=CC=C(O)C=C6))C(CO)CN2CCCC2CN3C(=O)C(=O)NCC3(CCC)	BEBN
N1(CCC4=CC=C(OCC)C=C4)C(=O)C(=O)N(CC1(CC6=CC=C(O)C=C6))C(CO)CN2CCCC2CN3C(=O)C(=O)NCC3(CCC)	BEBO
N1(CCC4=CC=CC=C4)C(=O)C(=O)N(CC1(CC6=CC=C(O)C=C6))C(CO)CN2CCCC2CN3C(=O)C(=O)NCC3(CCC)	BEBP
N1(CCCC4=CC=C(OC)C(OC)=C4)C(=O)C(=O)N(CC1(CC6=CC=C(O)C=C6))C(CO)CN2CCCC2CN3C(=O)C(=O)NCC3(CCC)	BEBQ
N1(CC4CCC(C)CC4)C(=O)C(=O)N(CC1(CCCC))C(CO)CN2CCCC2CN3C(=O)C(=O)NCC3(CCC)	BECA
N1(CCCC4CCCCC4)C(=O)C(=O)N(CC1(CCCC))C(CO)CN2CCCC2CN3C(=O)C(=O)NCC3(CCC)	BECB
N1(CC4CCCCC4)C(=O)C(=O)N(CC1(CCCC))C(CO)CN2CCCC2CN3C(=O)C(=O)NCC3(CCC)	BECC
N1(CC4CCCC4)C(=O)C(=O)N(CC1(CCCC))C(CO)CN2CCCC2CN3C(=O)C(=O)NCC3(CCC)	BECD
N1(CC4CCCCCC4)C(=O)C(=O)N(CC1(CCCC))C(CO)CN2CCCC2CN3C(=O)C(=O)NCC3(CCC)	BECE
N1(CC4CCC4)C(=O)C(=O)N(CC1(CCCC))C(CO)CN2CCCC2CN3C(=O)C(=O)NCC3(CCC)	BECF
N1(CCC(C)CC)C(=O)C(=O)N(CC1(CCCC))C(CO)CN2CCCC2CN3C(=O)C(=O)NCC3(CCC)	BECG
N1(CCC4=CC=C(C=C4)C5=CC=CC=C5)C(=O)C(=O)N(CC1(CCCC))C(CO)CN2CCCC2CN3C(=O)C(=O)NCC3(CCC)	BECH
N1(CC4CCC(CC4)C(C)(C)C)C(=O)C(=O)N(CC1(CCCC))C(CO)CN2CCCC2CN3C(=O)C(=O)NCC3(CCC)	BECI
N1(CCC=4C=CC=C(OC)C=4)C(=O)C(=O)N(CC1(CCCC))C(CO)CN2CCCC2CN3C(=O)C(=O)NCC3(CCC)	BECJ
N1(CC(C4=CC=C(C=C4)CC(C)C)C)C(=O)C(=O)N(CC1(CCCC))C(CO)CN2CCCC2CN3C(=O)C(=O)NCC3(CCC)	BECK
N1(CCC=4C=CC=C(C=4)C)C(=O)C(=O)N(CC1(CCCC))C(CO)CN2CCCC2CN3C(=O)C(=O)NCC3(CCC)	BECL
N1(CCC4=CC=C(C=C4)C)C(=O)C(=O)N(CC1(CCCC))C(CO)CN2CCCC2CN3C(=O)C(=O)NCC3(CCC)	BECM
N1(CCC4=CC=C(OC)C=C4)C(=O)C(=O)N(CC1(CCCC))C(CO)CN2CCCC2CN3C(=O)C(=O)NCC3(CCC)	BECN
N1(CCC4=CC=C(OCC)C=C4)C(=O)C(=O)N(CC1(CCCC))C(CO)CN2CCCC2CN3C(=O)C(=O)NCC3(CCC)	BECO
N1(CCC4=CC=CC=C4)C(=O)C(=O)N(CC1(CCCC))C(CO)CN2CCCC2CN3C(=O)C(=O)NCC3(CCC)	BECP
N1(CCCC4=CC=C(OC)C(OC)=C4)C(=O)C(=O)N(CC1(CCCC))C(CO)CN2CCCC2CN3C(=O)C(=O)NCC3(CCC)	BECQ
N1(CC4CCC(C)CC4)C(=O)C(=O)N(CC1(CCC))C(CO)CN2CCCC2CN3C(=O)C(=O)NCC3(CCC)	BEDA
N1(CCCC4CCCCC4)C(=O)C(=O)N(CC1(CCC))C(CO)CN2CCCC2CN3C(=O)C(=O)NCC3(CCC)	BEDB
N1(CC4CCCCC4)C(=O)C(=O)N(CC1(CCC))C(CO)CN2CCCC2CN3C(=O)C(=O)NCC3(CCC)	BEDC
N1(CC4CCCC4)C(=O)C(=O)N(CC1(CCC))C(CO)CN2CCCC2CN3C(=O)C(=O)NCC3(CCC)	BEDD
N1(CC4CCCCCC4)C(=O)C(=O)N(CC1(CCC))C(CO)CN2CCCC2CN3C(=O)C(=O)NCC3(CCC)	BEDE
N1(CC4CCC4)C(=O)C(=O)N(CC1(CCC))C(CO)CN2CCCC2CN3C(=O)C(=O)NCC3(CCC)	BEDF
N1(CCC(C)CC)C(=O)C(=O)N(CC1(CCC))C(CO)CN2CCCC2CN3C(=O)C(=O)NCC3(CCC)	BEDG
N1(CCC4=CC=C(C=C4)C5=CC=CC=C5)C(=O)C(=O)N(CC1(CCC))C(CO)CN2CCCC2CN3C(=O)C(=O)NCC3(CCC)	BEDH
N1(CC4CCC(CC4)C(C)(C)C)C(=O)C(=O)N(CC1(CCC))C(CO)CN2CCCC2CN3C(=O)C(=O)NCC3(CCC)	BEDI
N1(CCC=4C=CC=C(OC)C=4)C(=O)C(=O)N(CC1(CCC))C(CO)CN2CCCC2CN3C(=O)C(=O)NCC3(CCC)	BEDJ
N1(CC(C4=CC=C(C=C4)CC(C)C)C)C(=O)C(=O)N(CC1(CCC))C(CO)CN2CCCC2CN3C(=O)C(=O)NCC3(CCC)	BEDK
N1(CCC=4C=CC=C(C=4)C)C(=O)C(=O)N(CC1(CCC))C(CO)CN2CCCC2CN3C(=O)C(=O)NCC3(CCC)	BEDL
N1(CCC4=CC=C(C=C4)C)C(=O)C(=O)N(CC1(CCC))C(CO)CN2CCCC2CN3C(=O)C(=O)NCC3(CCC)	BEDM
N1(CCC4=CC=C(OC)C=C4)C(=O)C(=O)N(CC1(CCC))C(CO)CN2CCCC2CN3C(=O)C(=O)NCC3(CCC)	BEDN
N1(CCC4=CC=C(OCC)C=C4)C(=O)C(=O)N(CC1(CCC))C(CO)CN2CCCC2CN3C(=O)C(=O)NCC3(CCC)	BEDO
N1(CCC4=CC=CC=C4)C(=O)C(=O)N(CC1(CCC))C(CO)CN2CCCC2CN3C(=O)C(=O)NCC3(CCC)	BEDP
N1(CCCC4=CC=C(OC)C(OC)=C4)C(=O)C(=O)N(CC1(CCC))C(CO)CN2CCCC2CN3C(=O)C(=O)NCC3(CCC)	BEDQ
N1(CC4CCC(C)CC4)C(=O)C(=O)N(CC1(C6=CC=CC=C6))C(CO)CN2CCCC2CN3C(=O)C(=O)NCC3(CCC)	BEEA
N1(CCCC4CCCCC4)C(=O)C(=O)N(CC1(C6=CC=CC=C6))C(CO)CN2CCCC2CN3C(=O)C(=O)NCC3(CCC)	BEEB
N1(CC4CCCCC4)C(=O)C(=O)N(CC1(C6=CC=CC=C6))C(CO)CN2CCCC2CN3C(=O)C(=O)NCC3(CCC)	BEEC
N1(CC4CCCC4)C(=O)C(=O)N(CC1(C6=CC=CC=C6))C(CO)CN2CCCC2CN3C(=O)C(=O)NCC3(CCC)	BEED
N1(CC4CCCCCC4)C(=O)C(=O)N(CC1(C6=CC=CC=C6))C(CO)CN2CCCC2CN3C(=O)C(=O)NCC3(CCC)	BEEE
N1(CC4CCC4)C(=O)C(=O)N(CC1(C6=CC=CC=C6))C(CO)CN2CCCC2CN3C(=O)C(=O)NCC3(CCC)	BEEF
N1(CCC(C)CC)C(=O)C(=O)N(CC1(C6=CC=CC=C6))C(CO)CN2CCCC2CN3C(=O)C(=O)NCC3(CCC)	BEEG
N1(CCC4=CC=C(C=C4)C5=CC=CC=C5)C(=O)C(=O)N(CC1(C6=CC=CC=C6))C(CO)CN2CCCC2CN3C(=O)C(=O)NCC3(CCC)	BEEH
N1(CC4CCC(CC4)C(C)(C)C)C(=O)C(=O)N(CC1(C6=CC=CC=C6))C(CO)CN2CCCC2CN3C(=O)C(=O)NCC3(CCC)	BEEI
N1(CCC=4C=CC=C(OC)C=4)C(=O)C(=O)N(CC1(C6=CC=CC=C6))C(CO)CN2CCCC2CN3C(=O)C(=O)NCC3(CCC)	BEEJ
N1(CC(C4=CC=C(C=C4)CC(C)C)C)C(=O)C(=O)N(CC1(C6=CC=CC=C6))C(CO)CN2CCCC2CN3C(=O)C(=O)NCC3(CCC)	BEEK
N1(CCC=4C=CC=C(C=4)C)C(=O)C(=O)N(CC1(C6=CC=CC=C6))C(CO)CN2CCCC2CN3C(=O)C(=O)NCC3(CCC)	BEEL
N1(CCC4=CC=C(C=C4)C)C(=O)C(=O)N(CC1(C6=CC=CC=C6))C(CO)CN2CCCC2CN3C(=O)C(=O)NCC3(CCC)	BEEM
N1(CCC4=CC=C(OC)C=C4)C(=O)C(=O)N(CC1(C6=CC=CC=C6))C(CO)CN2CCCC2CN3C(=O)C(=O)NCC3(CCC)	BEEN
N1(CCC4=CC=C(OCC)C=C4)C(=O)C(=O)N(CC1(C6=CC=CC=C6))C(CO)CN2CCCC2CN3C(=O)C(=O)NCC3(CCC)	BEEO
N1(CCC4=CC=CC=C4)C(=O)C(=O)N(CC1(C6=CC=CC=C6))C(CO)CN2CCCC2CN3C(=O)C(=O)NCC3(CCC)	BEEP
N1(CCCC4=CC=C(OC)C(OC)=C4)C(=O)C(=O)N(CC1(C6=CC=CC=C6))C(CO)CN2CCCC2CN3C(=O)C(=O)NCC3(CCC)	BEEQ
N1(CC4CCC(C)CC4)C(=O)C(=O)N(CC1(C(C)CC))C(CO)CN2CCCC2CN3C(=O)C(=O)NCC3(CCC)	BEFA
N1(CCCC4CCCCC4)C(=O)C(=O)N(CC1(C(C)CC))C(CO)CN2CCCC2CN3C(=O)C(=O)NCC3(CCC)	BEFB
N1(CC4CCCCC4)C(=O)C(=O)N(CC1(C(C)CC))C(CO)CN2CCCC2CN3C(=O)C(=O)NCC3(CCC)	BEFC
N1(CC4CCCC4)C(=O)C(=O)N(CC1(C(C)CC))C(CO)CN2CCCC2CN3C(=O)C(=O)NCC3(CCC)	BEFD
N1(CC4CCCCCC4)C(=O)C(=O)N(CC1(C(C)CC))C(CO)CN2CCCC2CN3C(=O)C(=O)NCC3(CCC)	BEFE
N1(CC4CCC4)C(=O)C(=O)N(CC1(C(C)CC))C(CO)CN2CCCC2CN3C(=O)C(=O)NCC3(CCC)	BEFF
N1(CCC(C)CC)C(=O)C(=O)N(CC1(C(C)CC))C(CO)CN2CCCC2CN3C(=O)C(=O)NCC3(CCC)	BEFG
N1(CCC4=CC=C(C=C4)C5=CC=CC=C5)C(=O)C(=O)N(CC1(C(C)CC))C(CO)CN2CCCC2CN3C(=O)C(=O)NCC3(CCC)	BEFH
N1(CC4CCC(CC4)C(C)(C)C)C(=O)C(=O)N(CC1(C(C)CC))C(CO)CN2CCCC2CN3C(=O)C(=O)NCC3(CCC)	BEFI
N1(CCC=4C=CC=C(OC)C=4)C(=O)C(=O)N(CC1(C(C)CC))C(CO)CN2CCCC2CN3C(=O)C(=O)NCC3(CCC)	BEFJ
N1(CC(C4=CC=C(C=C4)CC(C)C)C)C(=O)C(=O)N(CC1(C(C)CC))C(CO)CN2CCCC2CN3C(=O)C(=O)NCC3(CCC)	BEFK
N1(CCC=4C=CC=C(C=4)C)C(=O)C(=O)N(CC1(C(C)CC))C(CO)CN2CCCC2CN3C(=O)C(=O)NCC3(CCC)	BEFL
N1(CCC4=CC=C(C=C4)C)C(=O)C(=O)N(CC1(C(C)CC))C(CO)CN2CCCC2CN3C(=O)C(=O)NCC3(CCC)	BEFM
N1(CCC4=CC=C(OC)C=C4)C(=O)C(=O)N(CC1(C(C)CC))C(CO)CN2CCCC2CN3C(=O)C(=O)NCC3(CCC)	BEFN
N1(CCC4=CC=C(OCC)C=C4)C(=O)C(=O)N(CC1(C(C)CC))C(CO)CN2CCCC2CN3C(=O)C(=O)NCC3(CCC)	BEFO
N1(CCC4=CC=CC=C4)C(=O)C(=O)N(CC1(C(C)CC))C(CO)CN2CCCC2CN3C(=O)C(=O)NCC3(CCC)	BEFP
N1(CCCC4=CC=C(OC)C(OC)=C4)C(=O)C(=O)N(CC1(C(C)CC))C(CO)CN2CCCC2CN3C(=O)C(=O)NCC3(CCC)	BEFQ
N1(CC4CCC(C)CC4)C(=O)C(=O)N(CC1(C6CCCCC6))C(CO)CN2CCCC2CN3C(=O)C(=O)NCC3(CCC)	BEGA
N1(CCCC4CCCCC4)C(=O)C(=O)N(CC1(C6CCCCC6))C(CO)CN2CCCC2CN3C(=O)C(=O)NCC3(CCC)	BEGB
N1(CC4CCCCC4)C(=O)C(=O)N(CC1(C6CCCCC6))C(CO)CN2CCCC2CN3C(=O)C(=O)NCC3(CCC)	BEGC
N1(CC4CCCC4)C(=O)C(=O)N(CC1(C6CCCCC6))C(CO)CN2CCCC2CN3C(=O)C(=O)NCC3(CCC)	BEGD
N1(CC4CCCCCC4)C(=O)C(=O)N(CC1(C6CCCCC6))C(CO)CN2CCCC2CN3C(=O)C(=O)NCC3(CCC)	BEGE
N1(CC4CCC4)C(=O)C(=O)N(CC1(C6CCCCC6))C(CO)CN2CCCC2CN3C(=O)C(=O)NCC3(CCC)	BEGF
N1(CCC(C)CC)C(=O)C(=O)N(CC1(C6CCCCC6))C(CO)CN2CCCC2CN3C(=O)C(=O)NCC3(CCC)	BEGG
N1(CCC4=CC=C(C=C4)C5=CC=CC=C5)C(=O)C(=O)N(CC1(C6CCCCC6))C(CO)CN2CCCC2CN3C(=O)C(=O)NCC3(CCC)	BEGH
N1(CC4CCC(CC4)C(C)(C)C)C(=O)C(=O)N(CC1(C6CCCCC6))C(CO)CN2CCCC2CN3C(=O)C(=O)NCC3(CCC)	BEGI
N1(CCC=4C=CC=C(OC)C=4)C(=O)C(=O)N(CC1(C6CCCCC6))C(CO)CN2CCCC2CN3C(=O)C(=O)NCC3(CCC)	BEGJ
N1(CC(C4=CC=C(C=C4)CC(C)C)C)C(=O)C(=O)N(CC1(C6CCCCC6))C(CO)CN2CCCC2CN3C(=O)C(=O)NCC3(CCC)	BEGK
N1(CCC=4C=CC=C(C=4)C)C(=O)C(=O)N(CC1(C6CCCCC6))C(CO)CN2CCCC2CN3C(=O)C(=O)NCC3(CCC)	BEGL
N1(CCC4=CC=C(C=C4)C)C(=O)C(=O)N(CC1(C6CCCCC6))C(CO)CN2CCCC2CN3C(=O)C(=O)NCC3(CCC)	BEGM
N1(CCC4=CC=C(OC)C=C4)C(=O)C(=O)N(CC1(C6CCCCC6))C(CO)CN2CCCC2CN3C(=O)C(=O)NCC3(CCC)	BEGN
N1(CCC4=CC=C(OCC)C=C4)C(=O)C(=O)N(CC1(C6CCCCC6))C(CO)CN2CCCC2CN3C(=O)C(=O)NCC3(CCC)	BEGO
N1(CCC4=CC=CC=C4)C(=O)C(=O)N(CC1(C6CCCCC6))C(CO)CN2CCCC2CN3C(=O)C(=O)NCC3(CCC)	BEGP
N1(CCCC4=CC=C(OC)C(OC)=C4)C(=O)C(=O)N(CC1(C6CCCCC6))C(CO)CN2CCCC2CN3C(=O)C(=O)NCC3(CCC)	BEGQ
N1(CC4CCC(C)CC4)C(=O)C(=O)N(CC1(CC6=CC=CC=C6))C(CO)CN2CCCC2CN3C(=O)C(=O)NCC3(CCC)	BEHA
N1(CCCC4CCCCC4)C(=O)C(=O)N(CC1(CC6=CC=CC=C6))C(CO)CN2CCCC2CN3C(=O)C(=O)NCC3(CCC)	BEHB
N1(CC4CCCCC4)C(=O)C(=O)N(CC1(CC6=CC=CC=C6))C(CO)CN2CCCC2CN3C(=O)C(=O)NCC3(CCC)	BEHC
N1(CC4CCCC4)C(=O)C(=O)N(CC1(CC6=CC=CC=C6))C(CO)CN2CCCC2CN3C(=O)C(=O)NCC3(CCC)	BEHD
N1(CC4CCCCCC4)C(=O)C(=O)N(CC1(CC6=CC=CC=C6))C(CO)CN2CCCC2CN3C(=O)C(=O)NCC3(CCC)	BEHE
N1(CC4CCC4)C(=O)C(=O)N(CC1(CC6=CC=CC=C6))C(CO)CN2CCCC2CN3C(=O)C(=O)NCC3(CCC)	BEHF
N1(CCC(C)CC)C(=O)C(=O)N(CC1(CC6=CC=CC=C6))C(CO)CN2CCCC2CN3C(=O)C(=O)NCC3(CCC)	BEHG
N1(CCC4=CC=C(C=C4)C5=CC=CC=C5)C(=O)C(=O)N(CC1(CC6=CC=CC=C6))C(CO)CN2CCCC2CN3C(=O)C(=O)NCC3(CCC)	BEHH
N1(CC4CCC(CC4)C(C)(C)C)C(=O)C(=O)N(CC1(CC6=CC=CC=C6))C(CO)CN2CCCC2CN3C(=O)C(=O)NCC3(CCC)	BEHI
N1(CCC=4C=CC=C(OC)C=4)C(=O)C(=O)N(CC1(CC6=CC=CC=C6))C(CO)CN2CCCC2CN3C(=O)C(=O)NCC3(CCC)	BEHJ
N1(CC(C4=CC=C(C=C4)CC(C)C)C)C(=O)C(=O)N(CC1(CC6=CC=CC=C6))C(CO)CN2CCCC2CN3C(=O)C(=O)NCC3(CCC)	BEHK
N1(CCC=4C=CC=C(C=4)C)C(=O)C(=O)N(CC1(CC6=CC=CC=C6))C(CO)CN2CCCC2CN3C(=O)C(=O)NCC3(CCC)	BEHL
N1(CCC4=CC=C(C=C4)C)C(=O)C(=O)N(CC1(CC6=CC=CC=C6))C(CO)CN2CCCC2CN3C(=O)C(=O)NCC3(CCC)	BEHM
N1(CCC4=CC=C(OC)C=C4)C(=O)C(=O)N(CC1(CC6=CC=CC=C6))C(CO)CN2CCCC2CN3C(=O)C(=O)NCC3(CCC)	BEHN
N1(CCC4=CC=C(OCC)C=C4)C(=O)C(=O)N(CC1(CC6=CC=CC=C6))C(CO)CN2CCCC2CN3C(=O)C(=O)NCC3(CCC)	BEHO
N1(CCC4=CC=CC=C4)C(=O)C(=O)N(CC1(CC6=CC=CC=C6))C(CO)CN2CCCC2CN3C(=O)C(=O)NCC3(CCC)	BEHP
N1(CCCC4=CC=C(OC)C(OC)=C4)C(=O)C(=O)N(CC1(CC6=CC=CC=C6))C(CO)CN2CCCC2CN3C(=O)C(=O)NCC3(CCC)	BEHQ
N1(CC4CCC(C)CC4)C(=O)C(=O)N(CC1(CCC))C(CO)CN2CCCC2CN3C(=O)C(=O)NCC3(CCC)	BEIA
N1(CCCC4CCCCC4)C(=O)C(=O)N(CC1(CCC))C(CO)CN2CCCC2CN3C(=O)C(=O)NCC3(CCC)	BEIB
N1(CC4CCCCC4)C(=O)C(=O)N(CC1(CCC))C(CO)CN2CCCC2CN3C(=O)C(=O)NCC3(CCC)	BEIC
N1(CC4CCCC4)C(=O)C(=O)N(CC1(CCC))C(CO)CN2CCCC2CN3C(=O)C(=O)NCC3(CCC)	BEID
N1(CC4CCCCCC4)C(=O)C(=O)N(CC1(CCC))C(CO)CN2CCCC2CN3C(=O)C(=O)NCC3(CCC)	BEIE
N1(CC4CCC4)C(=O)C(=O)N(CC1(CCC))C(CO)CN2CCCC2CN3C(=O)C(=O)NCC3(CCC)	BEIF
N1(CCC(C)CC)C(=O)C(=O)N(CC1(CCC))C(CO)CN2CCCC2CN3C(=O)C(=O)NCC3(CCC)	BEIG
N1(CCC4=CC=C(C=C4)C5=CC=CC=C5)C(=O)C(=O)N(CC1(CCC))C(CO)CN2CCCC2CN3C(=O)C(=O)NCC3(CCC)	BEIH
N1(CC4CCC(CC4)C(C)(C)C)C(=O)C(=O)N(CC1(CCC))C(CO)CN2CCCC2CN3C(=O)C(=O)NCC3(CCC)	BEII
N1(CCC=4C=CC=C(OC)C=4)C(=O)C(=O)N(CC1(CCC))C(CO)CN2CCCC2CN3C(=O)C(=O)NCC3(CCC)	BEIJ
N1(CC(C4=CC=C(C=C4)CC(C)C)C)C(=O)C(=O)N(CC1(CCC))C(CO)CN2CCCC2CN3C(=O)C(=O)NCC3(CCC)	BEIK
N1(CCC=4C=CC=C(C=4)C)C(=O)C(=O)N(CC1(CCC))C(CO)CN2CCCC2CN3C(=O)C(=O)NCC3(CCC)	BEIL
N1(CCC4=CC=C(C=C4)C)C(=O)C(=O)N(CC1(CCC))C(CO)CN2CCCC2CN3C(=O)C(=O)NCC3(CCC)	BEIM
N1(CCC4=CC=C(OC)C=C4)C(=O)C(=O)N(CC1(CCC))C(CO)CN2CCCC2CN3C(=O)C(=O)NCC3(CCC)	BEIN
N1(CCC4=CC=C(OCC)C=C4)C(=O)C(=O)N(CC1(CCC))C(CO)CN2CCCC2CN3C(=O)C(=O)NCC3(CCC)	BEIO
N1(CCC4=CC=CC=C4)C(=O)C(=O)N(CC1(CCC))C(CO)CN2CCCC2CN3C(=O)C(=O)NCC3(CCC)	BEIP
N1(CCCC4=CC=C(OC)C(OC)=C4)C(=O)C(=O)N(CC1(CCC))C(CO)CN2CCCC2CN3C(=O)C(=O)NCC3(CCC)	BEIQ
N1(CC4CCC(C)CC4)C(=O)C(=O)N(CC1(CC6=CC=CC=C6))C(CCCC)CN2CCCC2CN3C(=O)C(=O)NCC3(CCC)	BFAA
N1(CCCC4CCCCC4)C(=O)C(=O)N(CC1(CC6=CC=CC=C6))C(CCCC)CN2CCCC2CN3C(=O)C(=O)NCC3(CCC)	BFAB
N1(CC4CCCCC4)C(=O)C(=O)N(CC1(CC6=CC=CC=C6))C(CCCC)CN2CCCC2CN3C(=O)C(=O)NCC3(CCC)	BFAC
N1(CC4CCCC4)C(=O)C(=O)N(CC1(CC6=CC=CC=C6))C(CCCC)CN2CCCC2CN3C(=O)C(=O)NCC3(CCC)	BFAD
N1(CC4CCCCCC4)C(=O)C(=O)N(CC1(CC6=CC=CC=C6))C(CCCC)CN2CCCC2CN3C(=O)C(=O)NCC3(CCC)	BFAE
N1(CC4CCC4)C(=O)C(=O)N(CC1(CC6=CC=CC=C6))C(CCCC)CN2CCCC2CN3C(=O)C(=O)NCC3(CCC)	BFAF
N1(CCC(C)CC)C(=O)C(=O)N(CC1(CC6=CC=CC=C6))C(CCCC)CN2CCCC2CN3C(=O)C(=O)NCC3(CCC)	BFAG
N1(CCC4=CC=C(C=C4)C5=CC=CC=C5)C(=O)C(=O)N(CC1(CC6=CC=CC=C6))C(CCCC)CN2CCCC2CN3C(=O)C(=O)NCC3(CCC)	BFAH
N1(CC4CCC(CC4)C(C)(C)C)C(=O)C(=O)N(CC1(CC6=CC=CC=C6))C(CCCC)CN2CCCC2CN3C(=O)C(=O)NCC3(CCC)	BFAI
[truncated: 4,122 more rows]

## Sheet: Table s3
Table s3.- Results obtained from linear discriminant analysis for each molecule of the training group and external test group.
Nº	Code	Logki(obs)	Clas(obs)	CX1	DX4PC	W	V4	Prob(A)	DF	Clas(pred)
Training set
1	AAAA	4	I	1.0971	1.68553	14818	10	0.160475	-1.65273	I
2	AABB	4	I	1.10633	1.76879	16516	11	0.165161	-1.61946	I
4	ABAC	4	I	1.08089	1.57914	15975	11	0.145772	-1.76681	I
5	ABAA	4	I	1.07948	1.57914	16743	11	0.01871	-3.96035	I
6	*ABBC	4	I	1.09272	1.68553	16707	12	0.874282	1.94207	A
7	ABBB	4	I	1.08877	1.66241	18549	12	0.01326	-4.31156	I
9	*BBCA	2.13	A	1.09168	1.59471	9738	7	0.3962	-0.415344	I
10	CBDD	0.954	A	1.09936	1.65132	8149	7	0.996107	5.55475	A
11	CBCE	1.079	A	1.09178	1.65132	9651	7	0.936242	2.69322	A
12	CBCF	0.778	A	1.09936	1.65132	8134	7	0.996299	5.60575	A
13	*CCBG	2.703	I	1.11371	1.75426	8174	6	0.882872	2.02776	A
15	CCBC	1.839	A	1.10996	1.77737	8573	6	0.949566	2.9423	A
16	CAAC	1	A	1.11281	1.74992	9074	7	0.966694	3.37643	A
17	CAAH	1.322	A	1.10374	1.7268	13780	10	0.878371	1.9818	A
18	CABC	0.778	A	1.12687	1.8563	9600	8	0.999187	7.12466	A
20	CACC	0.699	A	1.11632	1.7577	7777	6	0.940941	2.77717	A
21	CACH	1.491	A	1.10671	1.73458	12201	9	0.923816	2.50129	A
22	CDAC	3.176	I	1.10457	1.65132	7041	5	0.27913	-0.941302	I
23	*CDAH	2.36	A	1.09564	1.6282	11158	8	0.406095	-0.374802	I
24	*CDBC	3.38	I	1.11967	1.7577	7500	6	0.938031	2.72667	A
25	CDBH	1.845	A	1.10952	1.73458	11725	9	0.963745	3.28734	A
26	CDCC	2.78	I	1.10807	1.6591	5915	4	0.106539	-2.119	I
28	CBAC	0.903	A	1.09151	1.64354	10540	8	0.976178	3.71997	A
29	CBAH	1.708	A	1.0846	1.62042	15633	11	0.590819	0.369722	A
30	CBBC	0	A	1.10482	1.74992	11111	9	0.999463	7.53735	A
31	CBBH	1.322	A	1.09695	1.7268	16312	12	0.983704	4.10427	A
33	CBCH	1.041	A	1.08687	1.6282	13937	10	0.81615	1.49436	A
34	BAAC	1.991	A	1.11203	1.69331	9119	7	0.646605	0.612089	A
35	*BAAH	2.243	A	1.10309	1.67019	13832	10	0.299606	-0.844849	I
36	BABC	2.021	A	1.12601	1.79969	9646	8	0.987517	4.38061	A
38	BACC	2.212	A	1.1155	1.70109	7819	6	0.506599	0.0348739	A
39	*BACH	2.423	A	1.10602	1.67797	12250	9	0.423391	-0.30331	I
41	BDAH	2.772	I	1.095	1.57159	11205	8	0.039454	-3.18742	I
42	BDBC	4	I	1.1188	1.70109	7541	6	0.498355	0.0025809	I
43	BDBH	2.21	A	1.10879	1.67797	11773	9	0.620402	0.497988	A
44	BDCC	3.778	I	1.10725	1.60248	5952	4	0.007752	-4.8448	I
45	*BDCH	2.613	A	1.09787	1.57937	9794	7	0.038595	-3.2095	I
47	BBAH	2.709	I	1.0841	1.56381	15688	11	0.074914	-2.51156	I
48	BBBC	1.519	A	1.10415	1.69331	11160	9	0.991151	4.72682	A
50	BBCC	1.643	A	1.09355	1.5947	9171	7	0.721249	0.958042	A
51	BBCH	2.657	I	1.08634	1.57159	13989	10	0.202403	-1.36784	I
52	DDBH	3.121	I	1.10602	1.67797	12441	9	0.277319	-0.95271	I
53	EEEA	4	I	1.12568	1.66365	8648	6	0.000459	-7.67901	I
54	DEFA	4	I	1.13116	1.7225	6449	4	0.000502	-7.59078	I
56	DDGA	3.93	I	1.09621	1.62216	7549	4	0.002424	-6.01631	I
57	DEFC	4	I	1.13433	1.72249	5997	4	0.00091	-6.99347	I
58	DEFI	4	I	1.12231	1.72249	7937	5	0.00342	-5.66902	I
59	DDGF	4	I	1.10394	1.62216	6216	4	0.022303	-3.77381	I
61	BEEC	4	I	1.13707	1.67143	6263	5	0.000984	-6.9132	I
62	BEEA	4	I	1.13378	1.67143	6716	5	0.00056	-7.47887	I
63	BEEH	3.58	I	1.12454	1.64831	10164	8	0.010417	-4.54595	I
64	DEEC	4	I	1.13292	1.67143	6722	5	0.000708	-7.24453	I
66	DEEH	4	I	1.1211	1.64831	10780	8	0.003584	-5.62139	I
67	DEGH	4	I	1.11506	1.68141	10780	7	0.001451	-6.53033	I
68	BGEC	4	I	1.10043	1.58128	8091	6	0.079513	-2.4417	I
69	BGEA	4	I	1.09828	1.58128	8613	6	0.026971	-3.57965	I
71	BGGC	4	I	1.09538	1.61438	8091	5	0.025367	-3.64389	I
72	BGGA	4	I	1.09344	1.61438	8613	5	0.007787	-4.84404	I
73	BGGH	4	I	1.0879	1.59126	12560	8	0.008965	-4.70369	I
74	BHEC	3.513	I	1.10451	1.58418	6921	5	0.019955	-3.88663	I
76	BHEH	4	I	1.09559	1.56107	11038	8	0.034626	-3.32259	I
77	BHGC	4	I	1.09906	1.61728	6921	4	0.006859	-4.97033	I
78	BHGA	4	I	1.09696	1.61728	7400	4	0.002521	-5.97689	I
79	BHGH	4	I	1.09101	1.59417	11038	7	0.009315	-4.664	I
81	DGEH	4	I	1.08987	1.55816	13245	9	0.007241	-4.91818	I
82	DGGC	4	I	1.09293	1.61438	8619	5	0.008864	-4.71338	I
83	DGGA	4	I	1.09108	1.61438	9161	5	0.002447	-6.00819	I
84	DGGH	4	I	1.08581	1.59126	13245	8	0.001636	-6.41362	I
86	DHEA	4	I	1.09937	1.58419	7905	5	0.003288	-5.70921	I
87	DHEH	4	I	1.09312	1.56107	11680	8	0.008347	-4.77375	I
88	DHGC	4	I	1.09641	1.61728	7406	4	0.002906	-5.83438	I
89	DHGA	4	I	1.09442	1.61728	7905	4	0.000963	-6.94152	I
91	EGEJ	4	I	1.11804	1.65385	12175	9	0.007959	-4.81982	I
92	EGEK	4	I	1.0867	1.5735	14289	9	0.001159	-6.75857	I
93	EGEH	4	I	1.08744	1.55038	15316	10	0.000695	-7.27042	I
94	DGFJ	3.587	I	1.12274	1.7127	9489	7	0.054585	-2.84475	I
96	DGEM	4	I	1.09798	1.55816	9833	8	0.478034	-0.0796422	I
97	DGEJ	4	I	1.12159	1.66163	10386	8	0.022632	-3.75813	I
98	DGEN	4	I	1.12159	1.66549	10472	8	0.020555	-3.85672	I
99	DGEO	4	I	1.11327	1.6509	11161	8	0.011286	-4.46742	I
101	EGHQ	4	I	1.1312	1.83481	15219	10	0.0036	-5.62154	I
102	EGIP	4	I	1.10036	1.56381	9552	7	0.019611	-3.90554	I
103	EGFP	4	I	1.09812	1.60145	9958	7	0.060769	-2.73252	I
104	DDBA	4	I	1.11303	1.70109	8565	6	0.144732	-1.76989	I
106	BDBA	4	I	1.11618	1.70109	8034	6	0.287922	-0.897549	I
Nº	Code	Logki(obs)	Clas(obs)	CX1	DX4PC	W	V4	Prob(A)	DF	Clas(pred)
Validation external set
3	AACA	4	I	1.09969	1.69331	13053	9	0.403253	-0.38828	I
8	ABCC	4	I	1.08296	1.58692	14126	10	0.483515	-0.0627284	I
14	CCBD	2.262	A	1.11295	1.77737	8086	6	0.975973	3.71243	A
19	CABH	1.176	A	1.11675	1.83319	14414	11	0.996557	5.67435	A
27	*CDCH	1.763	A	1.09855	1.63598	9750	7	0.395303	-0.41894	I
32	CBCC	0	A	1.09417	1.65132	9126	7	0.977303	3.77028	A
37	BABH	1.991	A	1.11602	1.77658	14467	11	0.945939	2.868	A
40	BDAC	4	I	1.10381	1.5947	7081	5	0.024075	-3.69507	I
46	BBAC	1.869	A	1.09092	1.58692	10588	8	0.707255	0.88864	A
49	*BBBH	2.648	I	1.09638	1.67019	16368	12	0.775014	1.24032	A
55	DEGA	4	I	1.12291	1.70453	7195	4	0.000186	-8.58572	I
60	DFGC	4	I	1.09567	1.62216	7448	4	0.004003	-5.51296	I
65	DEEA	4	I	1.12982	1.67143	7195	5	0.000355	-7.93448	I
70	BGEH	4	I	1.09216	1.55816	12560	9	0.036553	-3.2675	I
75	BHEA	3.768	I	1.10218	1.58419	7400	5	0.007917	-4.82456	I
80	DGEC	4	I	1.09771	1.58128	8619	6	0.031153	-3.43121	I
85	DHEC	3.41	I	1.10157	1.58418	7406	5	0.009276	-4.66477	I
90	DHGH	4	I	1.08877	1.59417	11680	7	0.002057	-6.18329	I
95	*DGEL	4	I	1.09798	1.55816	9790	8	0.514539	0.0665578	A
100	EGEP	4	I	1.0972	1.55038	10910	8	0.019712	-3.90103	I
105	DDBC	4	I	1.1155	1.70109	8052	6	0.317512	-0.757326	I

## Sheet: Table s4
Table s4. ki prediction results obtained for each compound in the training group (Logki(calc)), and in the cros-validation (leave one out) (Logki(cv)).
Compd.	Logki(obs)	ww	MAXDN	BELm5	GGI10	VEA1	Logki(calc)	Logki(cv)
BBCA	2.13	140233	2.182	1.803	0.635	5.583	1.52339	1.51782
CBDD	0.954	117484	2.192	1.763	0.607	5.618	1.21471	1.29662
CBCE	1.079	143181	2.19	1.839	0.641	5.66	0.566873	0.539211
CBCF	0.778	115514	2.192	1.803	0.589	5.594	0.702622	0.737431
CCBG	2.703	106267	2.193	1.774	0.605	5.407	1.74925	1.69591
CCBD	2.262	110081	2.189	1.752	0.54	5.457	2.20877	2.24525
CCBC	1.839	118345	2.189	1.778	0.557	5.47	1.95318	2.00019
CAAC	1	122617	2.216	1.799	0.597	5.517	1.14054	1.19523
CAAH	1.322	191874	2.229	1.867	0.675	5.647	1.32264	1.37146
CABC	0.778	129434	2.23	1.795	0.647	5.554	0.946782	1.01755
CABH	1.176	200347	2.243	1.866	0.724	5.683	1.14479	1.19299
CACC	0.699	98120	2.208	1.765	0.623	5.424	1.33474	1.48024
CACH	1.491	161535	2.221	1.848	0.708	5.556	1.05636	1.0127
CDAC	3.176	95703	2.185	1.745	0.453	5.319	2.86528	2.84645
CDAH	2.36	156863	2.198	1.858	0.531	5.463	2.0029	1.99919
CDBC	3.38	101688	2.199	1.745	0.511	5.358	2.54566	2.46868
CDBH	1.845	164504	2.212	1.858	0.588	5.5	1.75135	1.78991
CDCC	2.78	74226	2.177	1.745	0.438	5.225	2.76152	2.79831
CDCH	1.763	129544	2.19	1.839	0.523	5.372	1.96665	2.03846
CBAC	0.903	160811	2.199	1.839	0.626	5.734	0.731983	0.760433
CBAH	1.708	239657	2.212	1.871	0.719	5.861	1.76266	1.83032
CBBC	0	168710	2.212	1.836	0.675	5.768	0.58629	0.68402
CBBH	1.322	249212	2.225	1.869	0.769	5.895	1.65276	1.79069
CBCC	0	132576	2.191	1.803	0.635	5.651	0.837048	0.955906
CBCH	1.041	205580	2.204	1.85	0.737	5.78	1.40088	1.49642
BAAC	1.991	123466	2.207	1.799	0.548	5.414	1.93724	1.97578
BAAH	2.243	192934	2.22	1.867	0.625	5.541	2.14484	2.18595
BABC	2.021	130310	2.22	1.795	0.597	5.453	1.74681	1.77062
BABH	1.991	201434	2.233	1.866	0.674	5.579	1.96714	2.01505
BACC	2.212	98882	2.199	1.766	0.573	5.309	2.17751	2.21471
BACH	2.423	162508	2.212	1.848	0.659	5.441	1.91858	1.88198
BDAH	2.772	157809	2.189	1.857	0.498	5.343	2.85464	2.91772
BDBH	2.21	165477	2.202	1.857	0.555	5.383	2.59812	2.6818
BDCC	3.778	74874	2.168	1.747	0.405	5.093	3.61782	3.63372
BDCH	2.613	130403	2.181	1.839	0.49	5.241	2.85616	2.94641
BBAC	1.869	161758	2.189	1.839	0.576	5.639	1.50363	1.50884
BBAH	2.709	240815	2.202	1.871	0.67	5.764	2.54833	2.57129
BBBC	1.519	169684	2.203	1.836	0.625	5.675	1.33909	1.37502
BBBH	2.648	250397	2.216	1.869	0.719	5.8	2.42276	2.42801
BBCC	1.643	133436	2.181	1.803	0.585	5.547	1.65191	1.69523
BBCH	2.657	206651	2.194	1.85	0.687	5.675	2.22782	2.22613
DDBH	3.121	178246	2.197	1.858	0.555	5.395	2.98988	3.02365
DDGA	3.93	103788	2.158	1.766	0.441	5.092	4.2597	4.37661
BEEH	3.58	144880	2.271	1.81	0.473	5.13	3.556	3.61933
BHEC	3.513	92679	2.179	1.749	0.478	5.094	3.83227	3.92093
BHEA	3.768	98207	2.179	1.749	0.536	5.134	3.62545	3.63527
DHEC	3.41	101290	2.174	1.769	0.478	5.102	3.80937	3.90864
DGFJ	3.587	125166	2.191	1.779	0.544	5.232	3.4035	3.42649

## Sheet: Table s5
Table s5.- Predicted values of DF and Logki for each molecule of the built library. In yellow, molecules with ki <10nM; in green, molecules with ki between 10 and 100nm; in blue, molecules with ki between 100 and 400nm.
Nº	Code	CX1	DX4PC	W	V4	DF	ww	MAXDN	BELm5	GGI10	VEA1	Logki(pred)
3239	CFBI	1.10674	1.7577	10068	7	2.18534	131022	2.198	1.803	0.714	5.556	0.989772
2648	CBCM	1.09442	1.6282	10391	9	6.9544	148666	2.201	1.803	0.666	5.695	0.986805
2651	CBCP	1.09649	1.6282	9777	8	4.06754	141136	2.201	1.803	0.629	5.67	0.983122
2468	CABC	1.12687	1.8563	9600	8	7.12373	129434	2.23	1.795	0.647	5.554	0.981941
2538	CAFE	1.11371	1.79534	8173	6	4.09369	106083	2.21	1.839	0.638	5.311	0.980911
3547	CHBK	1.10653	1.75283	11302	8	2.16672	146547	2.21	1.825	0.776	5.531	0.97543
2611	CBAJ	1.1139	1.72389	12490	10	3.21332	189018	2.214	1.842	0.691	5.8	0.970756
2730	CBHJ	1.1139	1.72389	12490	10	3.21332	189018	2.214	1.842	0.691	5.8	0.970756
2653	CBDA	1.0947	1.65132	9215	7	3.31083	132933	2.192	1.786	0.655	5.672	0.97075
2738	CBIA	1.0947	1.65132	9215	7	3.31083	132933	2.192	1.786	0.655	5.672	0.97075
2615	CBAN	1.1139	1.72775	12584	10	3.0872	187259	2.214	1.842	0.69	5.791	0.961757
2734	CBHN	1.1139	1.72775	12584	10	3.0872	187259	2.214	1.842	0.69	5.791	0.961757
2455	CAAG	1.11676	1.7268	8658	7	2.46083	110256	2.221	1.795	0.613	5.472	0.960282
2574	CAHG	1.11676	1.7268	8658	7	2.46083	110256	2.221	1.795	0.613	5.472	0.960282
2780	CCBI	1.09903	1.75283	10850	7	1.56636	145324	2.189	1.813	0.734	5.63	0.949684
3541	CHBE	1.11405	1.75283	8321	6	1.35447	114270	2.199	1.839	0.616	5.405	0.945457
2647	CBCL	1.09442	1.6282	10347	9	7.104	149459	2.201	1.803	0.679	5.701	0.941017
2612	CBAK	1.0839	1.64354	14600	10	0.889136	212579	2.209	1.853	0.816	5.857	0.936533
2731	CBHK	1.0839	1.64354	14600	10	0.889136	212579	2.209	1.853	0.816	5.857	0.936533
2449	CAAA	1.11045	1.74992	9625	7	2.20262	128948	2.217	1.802	0.664	5.554	0.925535
2568	CAHA	1.11045	1.74992	9625	7	2.20262	128948	2.217	1.802	0.664	5.554	0.925535
3394	CGBK	1.10284	1.74992	12834	9	2.2661	169492	2.22	1.834	0.772	5.646	0.923169
2623	CBBE	1.10225	1.74992	11678	9	6.37218	180421	2.212	1.839	0.673	5.778	0.922027
2658	CBDF	1.10218	1.65132	7687	7	6.29101	109536	2.193	1.785	0.589	5.579	0.888158
2743	CBIF	1.10218	1.65132	7687	7	6.29101	109536	2.193	1.785	0.589	5.579	0.888158
2663	CBDK	1.08824	1.65132	12424	9	3.03278	173288	2.202	1.81	0.808	5.763	0.883085
2748	CBIK	1.08824	1.65132	12424	9	3.03278	173288	2.202	1.81	0.808	5.763	0.883085
1403	BBBI	1.0964	1.69331	13780	10	2.47293	202300	2.204	1.844	0.811	5.841	0.882674
2617	CBAP	1.0937	1.62042	11230	9	3.92398	170071	2.209	1.842	0.612	5.754	0.877666
2736	CBHP	1.0937	1.62042	11230	9	3.92398	170071	2.209	1.842	0.612	5.754	0.877666
2638	CBCC	1.09417	1.65132	9126	7	3.76891	132576	2.191	1.803	0.635	5.651	0.87291
2629	CBBK	1.09616	1.74992	15257	11	4.72617	221560	2.222	1.849	0.865	5.891	0.84326
1250	BABI	1.11605	1.79969	12065	9	3.46682	158681	2.221	1.819	0.783	5.63	0.837901
2628	CBBJ	1.12701	1.83028	13103	11	6.94531	197513	2.228	1.839	0.74	5.834	0.836216
2453	CAAE	1.10983	1.74992	9584	7	2.52534	132667	2.216	1.839	0.595	5.527	0.835526
2572	CAHE	1.10983	1.74992	9584	7	2.52534	132667	2.216	1.839	0.595	5.527	0.835526
2632	CBBN	1.12701	1.83413	13199	11	6.81236	195715	2.228	1.839	0.74	5.826	0.817631
2614	CBAM	1.09174	1.62042	11880	10	6.65375	178220	2.209	1.844	0.666	5.779	0.816418
2733	CBHM	1.09174	1.62042	11880	10	6.65375	178220	2.209	1.844	0.666	5.779	0.816418
2613	CBAL	1.09174	1.62042	11833	10	6.81355	179076	2.209	1.844	0.678	5.785	0.775896
2732	CBHL	1.09174	1.62042	11833	10	6.81355	179076	2.209	1.844	0.678	5.785	0.775896
2604	CBAC	1.09151	1.64354	10540	8	3.71924	160811	2.199	1.839	0.626	5.734	0.771
2723	CBHC	1.09151	1.64354	10540	8	3.71924	160811	2.199	1.839	0.626	5.734	0.771
2636	CBCA	1.09228	1.65132	9692	7	2.40662	139347	2.191	1.803	0.684	5.686	0.76215
2472	CABG	1.13128	1.83319	9174	8	6.10536	116770	2.235	1.792	0.662	5.509	0.744823
2466	CABA	1.12424	1.8563	10164	8	5.98653	135918	2.231	1.798	0.713	5.591	0.74085
2659	CBDG	1.10004	1.6282	8237	7	3.89189	113526	2.196	1.785	0.638	5.598	0.738703
2744	CBIG	1.10004	1.6282	8237	7	3.89189	113526	2.196	1.785	0.638	5.598	0.738703
2641	CBCF	1.09936	1.65132	8134	7	5.60494	115514	2.192	1.803	0.589	5.594	0.736549
2634	CBBP	1.10731	1.7268	11816	10	7.60147	178166	2.223	1.839	0.661	5.789	0.724771
2459	CAAK	1.10284	1.74992	12822	9	2.3069	167667	2.226	1.836	0.787	5.648	0.71647
2578	CAHK	1.10284	1.74992	12822	9	2.3069	167667	2.226	1.836	0.787	5.648	0.71647
2493	CACK	1.10575	1.7577	11303	8	2.63932	139276	2.218	1.811	0.805	5.558	0.647928
2607	CBAF	1.0964	1.64354	9491	8	5.83696	142343	2.2	1.837	0.576	5.676	0.637297
2726	CBHF	1.0964	1.64354	9491	8	5.83696	142343	2.2	1.837	0.576	5.676	0.637297
2510	CADK	1.10851	1.7577	10802	8	3.52562	133033	2.219	1.805	0.796	5.543	0.631224
2595	CAIK	1.10851	1.7577	10802	8	3.52562	133033	2.219	1.805	0.796	5.543	0.631224
2661	CBDI	1.08904	1.65132	11033	8	3.16707	155181	2.193	1.791	0.758	5.802	0.626639
2746	CBII	1.08904	1.65132	11033	8	3.16707	155181	2.193	1.791	0.758	5.802	0.626639
2621	CBBC	1.10482	1.74992	11111	9	7.53684	168710	2.212	1.836	0.675	5.768	0.626233
2508	CADI	1.10955	1.7577	9522	7	3.20917	117399	2.21	1.775	0.747	5.585	0.610587
2593	CAII	1.10955	1.7577	9522	7	3.20917	117399	2.21	1.775	0.747	5.585	0.610587
2470	CABE	1.12355	1.8563	10122	8	6.33411	139728	2.229	1.839	0.644	5.563	0.605749
2640	CBCE	1.09178	1.65132	9651	7	2.69362	143181	2.19	1.839	0.641	5.66	0.603831
2642	CBCG	1.09734	1.6282	8695	7	3.13441	119568	2.195	1.803	0.638	5.612	0.594329
2602	CBAA	1.08972	1.64354	11139	8	2.21369	168141	2.199	1.841	0.692	5.769	0.593323
2721	CBHA	1.08972	1.64354	11139	8	2.21369	168141	2.199	1.841	0.692	5.769	0.593323
3545	CHBI	1.10754	1.75283	10021	7	1.86484	130438	2.201	1.803	0.805	5.573	0.56559
2644	CBCI	1.08689	1.65132	11546	8	2.05815	162003	2.192	1.803	0.771	5.816	0.560823
2476	CABK	1.11574	1.8563	13434	10	6.10743	175566	2.24	1.833	0.837	5.684	0.548791
2491	CACI	1.10674	1.7577	9996	7	2.43017	123302	2.209	1.785	0.759	5.6	0.543776
2657	CBDE	1.09417	1.65132	9175	7	3.60231	136686	2.191	1.839	0.621	5.646	0.514571
2742	CBIE	1.09417	1.65132	9175	7	3.60231	136686	2.191	1.839	0.621	5.646	0.514571
2504	CADE	1.11632	1.7577	7820	6	2.63028	101732	2.209	1.833	0.609	5.418	0.485281
2589	CAIE	1.11632	1.7577	7820	6	2.63028	101732	2.209	1.833	0.609	5.418	0.485281
2487	CACE	1.11316	1.7577	8257	6	2.08171	107308	2.208	1.839	0.629	5.433	0.444927
3392	CGBI	1.10377	1.74992	11452	8	2.32796	152001	2.211	1.821	0.767	5.686	0.444817
2619	CBBA	1.10278	1.74992	11723	9	6.06036	176193	2.213	1.838	0.741	5.803	0.44412
2608	CBAG	1.0945	1.62042	10085	8	3.21952	146740	2.203	1.834	0.658	5.696	0.438298
2727	CBHG	1.0945	1.62042	10085	8	3.21952	146740	2.203	1.834	0.658	5.696	0.438298
2610	CBAI	1.08462	1.64354	13101	9	1.41327	192654	2.2	1.848	0.811	5.895	0.262407
2729	CBHI	1.08462	1.64354	13101	9	1.41327	192654	2.2	1.848	0.811	5.895	0.262407
2625	CBBG	1.10822	1.7268	10646	9	6.94938	154336	2.217	1.832	0.707	5.731	0.253206
2457	CAAI	1.10377	1.74992	11434	8	2.38916	150215	2.217	1.822	0.783	5.688	0.251908
2576	CAHI	1.10377	1.74992	11434	8	2.38916	150215	2.217	1.822	0.783	5.688	0.251908
2627	CBBI	1.09698	1.74992	13727	10	5.32617	201219	2.213	1.844	0.861	5.928	0.157301
2474	CABI	1.11678	1.8563	12015	9	6.26239	157698	2.231	1.819	0.833	5.724	0.0704598
1237	BAAM	1.11234	1.67019	10356	9	3.87499	138662	2.217	1.807	0.571	5.45	1.99647
1356	BAHM	1.11234	1.67019	10356	9	3.87499	138662	2.217	1.807	0.571	5.45	1.99647
3695	DABF	1.12947	1.79969	9205	8	4.85474	123621	2.217	1.795	0.54	5.41	1.99
3429	CGDL	1.10488	1.6282	7982	7	3.32727	102344	2.199	1.757	0.552	5.415	1.98883
3514	CGIL	1.10488	1.6282	7982	7	3.32727	102344	2.199	1.757	0.552	5.415	1.98883
2713	CBGJ	1.11121	1.75135	11836	9	3.25071	179363	2.201	1.83	0.695	5.597	1.98866
2774	CCBC	1.10722	1.75283	8573	6	2.52099	118345	2.189	1.778	0.557	5.47	1.9869
3430	CGDM	1.10488	1.6282	8021	7	3.19467	101672	2.199	1.757	0.556	5.409	1.98456
3515	CGIM	1.10488	1.6282	8021	7	3.19467	101672	2.199	1.757	0.556	5.409	1.98456
4942	EACL	1.10938	1.67019	11176	9	1.96191	164104	2.235	1.823	0.61	5.511	1.98063
2536	CAFC	1.11691	1.79534	7695	6	4.77227	96934	2.21	1.759	0.639	5.301	1.98046
4919	EABF	1.12563	1.79191	10859	9	4.33963	164531	2.248	1.826	0.549	5.519	1.97727
3459	CGFH	1.0936	1.66584	11536	8	0.833321	154219	2.203	1.849	0.672	5.389	1.97674
3837	DBAL	1.08891	1.56381	12537	10	2.41782	192911	2.194	1.845	0.629	5.696	1.9718
3956	DBHL	1.08891	1.56381	12537	10	2.41782	192911	2.194	1.845	0.629	5.696	1.9718
1227	BAAC	1.11203	1.69331	9119	7	0.610844	123466	2.207	1.799	0.548	5.414	1.97124
1346	BAHC	1.11203	1.69331	9119	7	0.610844	123466	2.207	1.799	0.548	5.414	1.97124
2465	CAAQ	1.15241	2.00558	13019	10	4.1502	174552	2.234	1.812	0.662	5.584	1.96961
2584	CAHQ	1.15241	2.00558	13019	10	4.1502	174552	2.234	1.812	0.662	5.584	1.96961
1444	BBDP	1.09846	1.57159	9343	8	2.11918	135546	2.192	1.786	0.571	5.546	1.96898
1529	BBIP	1.09846	1.57159	9343	8	2.11918	135546	2.192	1.786	0.571	5.546	1.96898
1440	BBDL	1.0963	1.57159	9903	9	5.21461	143744	2.192	1.786	0.605	5.579	1.96338
1525	BBIL	1.0963	1.57159	9903	9	5.21461	143744	2.192	1.786	0.605	5.579	1.96338
2714	CBGK	1.08208	1.67099	13899	9	0.830865	202365	2.196	1.839	0.82	5.655	1.96218
2679	CBEJ	1.11669	1.71825	11836	10	4.32643	179363	2.217	1.822	0.695	5.597	1.9621
2669	CBDQ	1.13676	1.90698	12616	10	5.20402	180227	2.21	1.787	0.724	5.705	1.96125
2754	CBIQ	1.13676	1.90698	12616	10	5.20402	180227	2.21	1.787	0.724	5.705	1.96125
2680	CBEK	1.08579	1.63789	13899	10	2.42982	202365	2.211	1.83	0.82	5.655	1.9608
2524	CAEH	1.10625	1.72116	13104	10	3.25305	182227	2.232	1.86	0.728	5.451	1.96056
2783	CCBL	1.1075	1.72971	9722	8	6.09186	133896	2.199	1.788	0.609	5.495	1.95658
1441	BBDM	1.0963	1.57159	9946	9	5.06841	142967	2.192	1.786	0.609	5.573	1.95564
1526	BBIM	1.0963	1.57159	9946	9	5.06841	142967	2.192	1.786	0.609	5.573	1.95564
1301	BAEI	1.1056	1.68766	10862	8	0.668424	142584	2.21	1.798	0.729	5.426	1.95425
1398	BBBD	1.10683	1.69331	10596	9	5.85103	159748	2.203	1.79	0.599	5.657	1.94593
1236	BAAL	1.11234	1.67019	10312	9	4.02459	139433	2.217	1.807	0.584	5.457	1.94484
1355	BAHL	1.11234	1.67019	10312	9	4.02459	139433	2.217	1.807	0.584	5.457	1.94484
1255	BABN	1.14948	1.8839	11578	10	3.807	153962	2.235	1.8	0.645	5.502	1.94031
1283	BADH	1.10879	1.67797	11728	9	0.65128	155741	2.213	1.841	0.651	5.425	1.94017
1368	BAIH	1.10879	1.67797	11728	9	0.65128	155741	2.213	1.841	0.651	5.425	1.94017
2784	CCBM	1.1075	1.72971	9765	8	5.94566	133144	2.199	1.789	0.613	5.489	1.93398
1230	BAAF	1.11841	1.69331	8155	7	1.9992	107342	2.208	1.794	0.499	5.361	1.9334
1349	BAHF	1.11841	1.69331	8155	7	1.9992	107342	2.208	1.794	0.499	5.361	1.9334
3549	CHBM	1.1176	1.72971	8988	8	5.59574	118958	2.21	1.763	0.642	5.439	1.93119
1251	BABJ	1.14948	1.88005	11488	10	3.91954	155587	2.236	1.8	0.646	5.512	1.93026
2708	CBGE	1.08719	1.67099	10473	7	2.24614	163025	2.185	1.839	0.633	5.544	1.92706
2717	CBGN	1.11121	1.7552	11928	9	3.13136	177645	2.201	1.83	0.711	5.588	1.92696
1257	BABP	1.12919	1.77657	10298	9	4.4208	138608	2.231	1.8	0.567	5.462	1.92277
1469	BBFG	1.09715	1.60923	8653	7	2.3838	119101	2.188	1.798	0.633	5.381	1.92147
2779	CCBH	1.099	1.72971	13122	9	1.40882	186052	2.202	1.865	0.667	5.563	1.91475
1320	BAFK	1.10555	1.73873	11257	8	1.90363	138824	2.211	1.81	0.776	5.342	1.91242
2683	CBEN	1.11669	1.7221	11928	10	4.20706	177645	2.216	1.822	0.711	5.588	1.9099
1425	BBCN	1.11643	1.67891	11104	9	0.557602	157966	2.196	1.803	0.642	5.6	1.90447
57	AADF	1.10964	1.69331	10594	9	5.02367	186786	2.231	1.857	0.615	5.573	1.90319
142	AAIF	1.10964	1.69331	10594	9	5.02367	186786	2.231	1.857	0.615	5.573	1.90319
1421	BBCJ	1.11643	1.67506	11016	9	0.663374	159598	2.197	1.803	0.642	5.609	1.90295
2482	CABQ	1.16543	2.11197	13636	11	7.89879	182622	2.248	1.808	0.687	5.62	1.90277
3858	DBBP	1.10395	1.67019	12519	10	3.3653	191971	2.208	1.841	0.612	5.701	1.89888
3615	CHFK	1.09622	1.69186	9281	6	0.310726	112361	2.19	1.81	0.677	5.274	1.89871
1318	BAFI	1.10653	1.73873	9952	7	1.68881	122861	2.201	1.78	0.726	5.383	1.89869
3548	CHBL	1.1176	1.72971	8947	8	5.73514	119668	2.21	1.762	0.655	5.445	1.89833
3882	DBDF	1.09867	1.5947	8236	7	2.62062	119643	2.178	1.791	0.54	5.487	1.89761
3967	DBIF	1.09867	1.5947	8236	7	2.62062	119643	2.178	1.791	0.54	5.487	1.89761
1471	BBFI	1.08673	1.63234	11499	8	1.31239	161509	2.184	1.798	0.754	5.593	1.8938
4959	EADL	1.11234	1.67019	10656	9	2.85501	156657	2.236	1.822	0.585	5.497	1.89143
5044	EAIL	1.11234	1.67019	10656	9	2.85501	156657	2.236	1.822	0.585	5.497	1.89143
2652	CBCQ	1.13339	1.90698	13161	10	4.35167	187542	2.209	1.803	0.724	5.719	1.89038
4922	EABI	1.11031	1.79191	14745	10	0.0252286	221524	2.247	1.829	0.792	5.747	1.88701
1409	BBBO	1.11837	1.76293	14026	11	2.98722	206995	2.217	1.838	0.707	5.734	1.88679
4960	EADM	1.11234	1.67019	10700	9	2.7054	155838	2.236	1.822	0.589	5.491	1.8823
5045	EAIM	1.11234	1.67019	10700	9	2.7054	155838	2.236	1.822	0.589	5.491	1.8823
1467	BBFE	1.0916	1.63235	9607	7	1.9432	142694	2.182	1.839	0.617	5.437	1.8809
3855	DBBM	1.10186	1.67019	13205	11	6.01211	200724	2.208	1.842	0.665	5.726	1.87649
41	AACG	1.1048	1.67019	11829	9	1.09786	203151	2.233	1.859	0.646	5.655	1.87642
5073	EBBG	1.10194	1.66241	13166	10	1.36919	215244	2.233	1.846	0.666	5.761	1.87464
2777	CCBF	1.11305	1.75283	7648	6	3.93977	102643	2.19	1.772	0.52	5.431	1.86893
3413	CGCM	1.10191	1.6282	8460	7	2.57983	107222	2.198	1.77	0.565	5.424	1.86856
2537	CAFD	1.12029	1.79534	7221	6	5.3826	89249	2.211	1.758	0.624	5.284	1.86694
2539	CAFF	1.12387	1.79534	6794	6	5.77344	82341	2.211	1.759	0.607	5.247	1.86596
1431	BBDC	1.09604	1.5947	8704	7	1.8076	127117	2.182	1.785	0.573	5.532	1.86592
1516	BBIC	1.09604	1.5947	8704	7	1.8076	127117	2.182	1.785	0.573	5.532	1.86592
2534	CAFA	1.11437	1.79534	8211	6	3.76792	102677	2.211	1.759	0.672	5.339	1.8617
1415	BBCD	1.09604	1.5947	8649	7	1.9946	124442	2.182	1.784	0.558	5.529	1.85611
2694	CBFH	1.08724	1.66584	13835	10	3.62067	203982	2.206	1.85	0.807	5.642	1.85607
2719	CBGP	1.09143	1.64787	10605	8	3.73899	160869	2.196	1.83	0.632	5.552	1.85457
3696	DABG	1.12685	1.77658	9785	8	2.4987	127712	2.22	1.796	0.613	5.409	1.8542
3690	DABA	1.12026	1.79969	10814	8	2.11226	147917	2.216	1.801	0.663	5.501	1.85292
2618	CBAQ	1.12981	1.8992	14812	11	3.7659	220238	2.217	1.846	0.707	5.802	1.85181
2737	CBHQ	1.12981	1.8992	14812	11	3.7659	220238	2.217	1.846	0.707	5.802	1.85181
3543	CHBG	1.12154	1.72971	7475	6	0.851571	93622	2.205	1.749	0.634	5.348	1.85058
2685	CBEP	1.09606	1.61477	10605	9	5.06613	160869	2.211	1.822	0.632	5.552	1.83751
5089	EBCF	1.09328	1.58692	10289	8	1.20773	166243	2.208	1.83	0.549	5.62	1.8345
3854	DBBL	1.10186	1.67019	13156	11	6.17867	201629	2.208	1.842	0.678	5.732	1.83441
3423	CGDF	1.11101	1.65132	6064	5	0.47229	74483	2.191	1.757	0.504	5.311	1.82733
3508	CGIF	1.11101	1.65132	6064	5	0.47229	74483	2.191	1.757	0.504	5.311	1.82733
2635	CBBQ	1.14218	2.00559	15474	12	7.5525	229390	2.231	1.842	0.732	5.837	1.8259
1427	BBCP	1.09584	1.57159	9823	8	1.26204	142024	2.191	1.803	0.58	5.561	1.82098
3421	CGDD	1.1077	1.65132	6470	5	0.0736767	81108	2.19	1.756	0.522	5.349	1.82015
3506	CGID	1.1077	1.65132	6470	5	0.0736767	81108	2.19	1.756	0.522	5.349	1.82015
1709	BDBI	1.10882	1.70109	9657	7	0.12376	127582	2.19	1.798	0.664	5.433	1.81858
3412	CGCL	1.10191	1.6282	8420	7	2.71583	107911	2.198	1.77	0.577	5.431	1.8174
2715	CBGL	1.08957	1.64787	11194	9	6.64884	169658	2.196	1.831	0.682	5.582	1.81733
1254	BABM	1.12635	1.77657	10912	10	7.53587	145873	2.23	1.803	0.621	5.489	1.81585
1424	BBCM	1.09379	1.57159	10438	9	4.13732	149581	2.191	1.803	0.617	5.588	1.81532
2701	CBFO	1.1098	1.75858	11676	9	4.57701	164790	2.207	1.799	0.761	5.58	1.81247
2609	CBAH	1.0846	1.62042	15633	11	0.370447	239657	2.212	1.871	0.719	5.861	1.81007
2728	CBHH	1.0846	1.62042	15633	11	0.370447	239657	2.212	1.871	0.719	5.861	1.81007
2716	CBGM	1.08957	1.64787	11240	9	6.49244	168822	2.196	1.831	0.686	5.576	1.80763
2682	CBEM	1.09401	1.61477	11240	10	7.87623	168822	2.211	1.822	0.686	5.576	1.80625
2540	CAFG	1.12115	1.77223	7305	6	3.67939	85683	2.215	1.759	0.638	5.255	1.79907
3537	CHBA	1.11472	1.75283	8359	6	1.02746	110839	2.2	1.754	0.685	5.433	1.79252
4920	EABG	1.12316	1.76879	11499	9	1.73456	169739	2.251	1.826	0.621	5.539	1.78988
3865	DBCF	1.09604	1.5947	8701	7	1.81787	125997	2.177	1.807	0.54	5.502	1.78981
2932	CDBH	1.10952	1.73458	11725	9	3.28795	164504	2.212	1.858	0.588	5.5	1.7898
3387	CGBD	1.11595	1.74992	8601	7	4.054	115856	2.211	1.764	0.555	5.496	1.78838
3238	CFBH	1.10671	1.73458	12237	9	2.37929	169581	2.21	1.861	0.605	5.518	1.78366
1244	BABC	1.12601	1.79969	9646	8	4.3807	130310	2.22	1.795	0.597	5.453	1.78165
2778	CCBG	1.11078	1.72971	8174	6	1.66167	106267	2.193	1.774	0.605	5.407	1.78151
2772	CCBA	1.10509	1.75283	9104	6	1.34754	124534	2.189	1.781	0.614	5.506	1.77928
3883	DBDG	1.09668	1.57159	8807	7	0.107897	123929	2.182	1.792	0.588	5.498	1.77688
3968	DBIG	1.09668	1.57159	8807	7	0.107897	123929	2.182	1.792	0.588	5.498	1.77688
2706	CBGC	1.08935	1.67099	9931	7	3.44921	151831	2.186	1.828	0.63	5.535	1.77511
2674	CBEE	1.09139	1.63789	10473	8	3.70049	163025	2.201	1.839	0.633	5.544	1.77506
1253	BABL	1.12635	1.77657	10867	10	7.68887	146663	2.23	1.803	0.633	5.495	1.77315
1423	BBCL	1.09379	1.57159	10394	9	4.28692	150375	2.191	1.803	0.629	5.594	1.77275
1429	BBDA	1.09407	1.59471	9260	7	0.501611	133794	2.183	1.786	0.606	5.568	1.77263
1514	BBIA	1.09407	1.59471	9260	7	0.501611	133794	2.183	1.786	0.606	5.568	1.77263
1387	BBAJ	1.11317	1.66728	12541	10	0.413315	190050	2.205	1.841	0.641	5.701	1.77158
1506	BBHJ	1.11317	1.66728	12541	10	0.413315	190050	2.205	1.841	0.641	5.701	1.77158
1391	BBAN	1.11317	1.67113	12635	10	0.287178	188289	2.204	1.841	0.641	5.692	1.76883
1510	BBHN	1.11317	1.67113	12635	10	0.287178	188289	2.204	1.841	0.641	5.692	1.76883
3700	DABK	1.11228	1.79969	14197	10	1.69547	189837	2.225	1.833	0.787	5.598	1.76264
3694	DABE	1.11961	1.79969	10771	8	2.45038	151873	2.215	1.839	0.595	5.472	1.76212
3406	CGCF	1.1077	1.65132	6459	5	0.111112	79422	2.189	1.768	0.504	5.326	1.76059
3845	DBBC	1.10161	1.69331	11791	9	3.33387	182046	2.198	1.838	0.625	5.685	1.75292
1314	BAFE	1.11292	1.73873	8216	6	1.33784	106874	2.2	1.839	0.589	5.215	1.74905
2514	CADO	1.13536	1.82732	9728	8	2.71907	121116	2.224	1.755	0.671	5.47	1.74424
2599	CAIO	1.13536	1.82732	9728	8	2.71907	121116	2.224	1.755	0.671	5.47	1.74424
2672	CBEC	1.09376	1.63789	9931	8	4.83968	151831	2.201	1.821	0.63	5.535	1.74237
5106	EBDF	1.09575	1.58692	9773	8	2.22865	158505	2.209	1.824	0.549	5.606	1.73458
5191	EBIF	1.09575	1.58692	9773	8	2.22865	158505	2.209	1.824	0.549	5.606	1.73458
1247	BABF	1.13313	1.79969	8659	8	5.62777	113794	2.222	1.791	0.54	5.4	1.7311
3831	DBAF	1.09328	1.58692	10112	8	1.8095	154297	2.185	1.839	0.527	5.594	1.71945
3950	DBHF	1.09328	1.58692	10112	8	1.8095	154297	2.185	1.839	0.527	5.594	1.71945
58	AADG	1.10751	1.67019	11265	9	2.21316	193669	2.234	1.852	0.646	5.644	1.7191
143	AAIG	1.10751	1.67019	11265	9	2.21316	193669	2.234	1.852	0.646	5.644	1.7191
2969	CDDK	1.10033	1.6591	8525	6	0.020593	104528	2.188	1.801	0.578	5.353	1.71021
3054	CDIK	1.10033	1.6591	8525	6	0.020593	104528	2.188	1.801	0.578	5.353	1.71021
2626	CBBH	1.09695	1.7268	16312	12	4.10405	249212	2.225	1.869	0.769	5.895	1.70126
1434	BBDF	1.10145	1.5947	7729	7	3.52245	110314	2.183	1.785	0.54	5.476	1.69168
1519	BBIF	1.10145	1.5947	7729	7	3.52245	110314	2.183	1.785	0.54	5.476	1.69168
1399	BBBE	1.10161	1.69331	11728	9	3.54807	181426	2.202	1.839	0.623	5.684	1.6902
1414	BBCC	1.09355	1.5947	9171	7	0.957625	133436	2.181	1.803	0.585	5.547	1.68744
3085	CEBH	1.1365	1.81695	11265	9	0.99454	160082	2.297	1.824	0.522	5.48	1.68125
3462	CGFK	1.09275	1.68896	10665	7	0.847161	132567	2.2	1.81	0.735	5.393	1.67928
1439	BBDK	1.0877	1.5947	12474	9	0.182065	174287	2.192	1.81	0.759	5.663	1.67857
1524	BBIK	1.0877	1.5947	12474	9	0.182065	174287	2.192	1.81	0.759	5.663	1.67857
3398	CGBO	1.12787	1.81954	11678	9	2.27891	156147	2.224	1.804	0.646	5.575	1.67777
2497	CACO	1.13171	1.82732	10207	8	2.17226	127110	2.223	1.766	0.679	5.485	1.67748
1393	BBAP	1.09309	1.56381	11279	9	1.09731	171046	2.199	1.842	0.563	5.654	1.67236
1512	BBHP	1.09309	1.56381	11279	9	1.09731	171046	2.199	1.842	0.563	5.654	1.67236
3460	CGFI	1.09363	1.68896	9399	6	0.531696	117038	2.191	1.78	0.686	5.433	1.67235
2452	CAAD	1.11595	1.74992	8568	7	4.1662	114161	2.217	1.761	0.571	5.499	1.65609
2571	CAHD	1.11595	1.74992	8568	7	4.1662	114161	2.217	1.761	0.571	5.499	1.65609
2654	CBDB	1.09178	1.6282	9985	7	0.397352	143930	2.191	1.788	0.613	5.633	1.64598
2739	CBIB	1.09178	1.6282	9985	7	0.397352	143930	2.191	1.788	0.613	5.633	1.64598
2561	CAGK	1.10047	1.77737	12169	8	2.24797	158639	2.213	1.826	0.791	5.461	1.64191
2696	CBFJ	1.11775	1.76931	10874	9	5.488	157215	2.208	1.799	0.728	5.583	1.64183
4936	EACF	1.11513	1.69331	8832	7	0.66811	126249	2.226	1.823	0.537	5.395	1.63872
1404	BBBJ	1.12621	1.77366	13155	11	4.16513	198572	2.218	1.838	0.69	5.737	1.6372
2704	CBGA	1.08764	1.67099	10516	7	1.96676	158984	2.186	1.829	0.688	5.57	1.63269
1390	BBAM	1.09115	1.56381	11930	10	3.81615	179222	2.199	1.843	0.616	5.68	1.62575
1509	BBHM	1.09115	1.56381	11930	10	3.81615	179222	2.199	1.843	0.616	5.68	1.62575
1408	BBBN	1.12621	1.77752	13251	11	4.03218	196772	2.218	1.838	0.69	5.728	1.62367
2690	CBFD	1.09716	1.68896	8519	7	6.83709	122309	2.193	1.779	0.653	5.497	1.62102
1248	BABG	1.13036	1.77658	9219	8	3.38376	117611	2.225	1.791	0.613	5.398	1.60704
2670	CBEA	1.09188	1.63789	10516	8	3.40791	158984	2.202	1.821	0.688	5.57	1.60613
2555	CAGE	1.10713	1.77737	9010	6	2.29526	124600	2.203	1.839	0.605	5.344	1.59644
1405	BBBK	1.0956	1.69331	15312	11	1.86332	222698	2.213	1.848	0.816	5.802	1.59325
3848	DBBF	1.10683	1.69331	10680	9	5.56546	162237	2.199	1.836	0.568	5.629	1.58686
3843	DBBA	1.09969	1.69331	12424	9	1.74983	189933	2.198	1.84	0.692	5.721	1.58539
1435	BBDG	1.09934	1.57159	8280	7	1.11099	114326	2.187	1.785	0.588	5.486	1.58267
1520	BBIG	1.09934	1.57159	8280	7	1.11099	114326	2.187	1.785	0.588	5.486	1.58267
1389	BBAL	1.09115	1.56381	11883	10	3.97595	180079	2.199	1.843	0.629	5.686	1.58208
1508	BBHL	1.09115	1.56381	11883	10	3.97595	180079	2.199	1.843	0.629	5.686	1.58208
2700	CBFN	1.11775	1.77317	10962	9	5.38223	155589	2.208	1.799	0.745	5.574	1.57999
2527	CAEK	1.1053	1.74428	12169	9	3.51407	158639	2.229	1.821	0.791	5.461	1.56831
2513	CADN	1.14494	1.84191	9083	8	2.80765	113308	2.224	1.755	0.655	5.464	1.56737
2598	CAIN	1.14494	1.84191	9083	8	2.80765	113308	2.224	1.755	0.655	5.464	1.56737
2515	CADP	1.12293	1.73458	7934	7	3.48598	99960	2.22	1.755	0.593	5.424	1.56535
2600	CAIP	1.12293	1.73458	7934	7	3.48598	99960	2.22	1.755	0.593	5.424	1.56535
3391	CGBH	1.10374	1.7268	13789	10	1.95017	193737	2.223	1.866	0.659	5.644	1.56499
2709	CBGF	1.094	1.67099	8907	7	5.55143	133808	2.187	1.827	0.597	5.482	1.56081
2509	CADJ	1.14494	1.83806	9003	8	2.88618	114728	2.225	1.755	0.655	5.473	1.55883
2594	CAIJ	1.14494	1.83806	9003	8	2.88618	114728	2.225	1.755	0.655	5.473	1.55883
2467	CABB	1.12039	1.83319	10953	8	3.28289	146835	2.23	1.814	0.567	5.546	1.55532
2702	CBFP	1.09696	1.66584	9687	8	6.12627	139766	2.203	1.799	0.666	5.537	1.54426
1380	BBAC	1.09092	1.58692	10588	8	0.8875	161758	2.189	1.839	0.576	5.639	1.54237
1499	BBHC	1.09092	1.58692	10588	8	0.8875	161758	2.189	1.839	0.576	5.639	1.54237
1417	BBCF	1.09867	1.5947	8177	7	2.82125	116317	2.182	1.803	0.54	5.491	1.5409
1242	BABA	1.12341	1.79969	10211	8	3.22961	136820	2.221	1.798	0.663	5.491	1.53631
2511	CADL	1.12001	1.73458	8445	8	6.97145	106962	2.219	1.755	0.626	5.457	1.53285
2596	CAIL	1.12001	1.73458	8445	8	6.97145	106962	2.219	1.755	0.626	5.457	1.53285
2697	CBFK	1.0865	1.68896	12864	9	3.94156	178923	2.203	1.811	0.854	5.639	1.53253
1410	BBBP	1.10661	1.67019	11866	10	4.79637	179168	2.213	1.838	0.612	5.69	1.53092
3379	CGAM	1.0988	1.62042	9793	8	2.93835	132479	2.206	1.811	0.556	5.519	1.52829
3498	CGHM	1.0988	1.62042	9793	8	2.93835	132479	2.206	1.811	0.556	5.519	1.52829
2675	CBEF	1.0989	1.63789	8907	8	6.79821	133808	2.202	1.82	0.597	5.482	1.52807
2512	CADM	1.12001	1.73458	8485	8	6.83544	106272	2.219	1.755	0.63	5.451	1.52799
2597	CAIM	1.12001	1.73458	8485	8	6.83544	106272	2.219	1.755	0.63	5.451	1.52799
3372	CGAF	1.10423	1.64354	7660	6	1.02415	101954	2.197	1.799	0.483	5.421	1.52508
3491	CGHF	1.10423	1.64354	7660	6	1.02415	101954	2.197	1.799	0.483	5.421	1.52508
4953	EADF	1.11841	1.69331	8355	7	1.31914	119430	2.227	1.821	0.537	5.38	1.51161
5038	EAIF	1.11841	1.69331	8355	7	1.31914	119430	2.227	1.821	0.537	5.38	1.51161
3456	CGFE	1.09933	1.68896	7718	5	0.199007	101500	2.19	1.839	0.548	5.271	1.51005
2541	CAFH	1.1072	1.77223	12105	9	4.57263	160088	2.223	1.849	0.762	5.428	1.49528
2496	CACN	1.1409	1.84191	9548	8	2.42295	119131	2.223	1.766	0.663	5.479	1.49495
2492	CACJ	1.1409	1.83806	9466	8	2.50828	120586	2.224	1.766	0.663	5.488	1.48757
2463	CAAO	1.12787	1.81954	11660	9	2.34011	154356	2.231	1.804	0.662	5.578	1.48576
2582	CAHO	1.12787	1.81954	11660	9	2.34011	154356	2.231	1.804	0.662	5.578	1.48576
3378	CGAL	1.0988	1.62042	9750	8	3.08454	133231	2.206	1.811	0.568	5.525	1.48433
3497	CGHL	1.0988	1.62042	9750	8	3.08454	133231	2.206	1.811	0.568	5.525	1.48433
2498	CACP	1.1194	1.73458	8374	7	3.03511	105494	2.219	1.766	0.601	5.439	1.48337
1407	BBBM	1.10441	1.67019	12531	11	7.54639	187515	2.213	1.84	0.665	5.716	1.47429
1286	BADK	1.10779	1.70109	10849	8	0.735411	133934	2.21	1.805	0.747	5.433	1.46513
1371	BAIK	1.10779	1.70109	10849	8	0.735411	133934	2.21	1.805	0.747	5.433	1.46513
3397	CGBN	1.13666	1.83413	10980	9	2.78036	147400	2.225	1.804	0.63	5.569	1.46032
2689	CBFC	1.09462	1.68896	9038	7	5.82737	131239	2.193	1.799	0.668	5.516	1.45809
3393	CGBJ	1.13666	1.83028	10892	9	2.88613	148986	2.226	1.804	0.63	5.578	1.45727
2521	CAEE	1.11264	1.74428	9010	7	3.36	124600	2.218	1.839	0.605	5.344	1.45394
2502	CADC	1.11967	1.7577	7350	6	3.23703	92745	2.209	1.755	0.611	5.409	1.45054
2587	CAIC	1.11967	1.7577	7350	6	3.23703	92745	2.209	1.755	0.611	5.409	1.45054
2495	CACM	1.11665	1.73458	8937	8	6.29543	111942	2.218	1.766	0.638	5.466	1.4505
3399	CGBP	1.1157	1.7268	9737	8	3.46627	132425	2.22	1.805	0.551	5.53	1.44721
1406	BBBL	1.10441	1.67019	12483	11	7.70956	188391	2.213	1.839	0.678	5.722	1.44693
2643	CBCH	1.08687	1.6282	13937	10	1.49506	205580	2.204	1.85	0.737	5.78	1.44456
2935	CDBK	1.10851	1.7577	10862	8	3.32162	142550	2.209	1.821	0.668	5.496	1.43785
2710	CBGG	1.0922	1.64787	9487	7	2.95421	138096	2.19	1.826	0.657	5.494	1.43773
1418	BBCG	1.09668	1.57159	8739	7	0.339097	120393	2.186	1.803	0.588	5.501	1.43401
2667	CBDO	1.11213	1.72094	11254	9	3.42988	159346	2.206	1.786	0.699	5.699	1.43397
2752	CBIO	1.11213	1.72094	11254	9	3.42988	159346	2.206	1.786	0.699	5.699	1.43397
1284	BADI	1.10882	1.70109	9567	7	0.429819	118243	2.201	1.775	0.697	5.478	1.43044
1369	BAII	1.10882	1.70109	9567	7	0.429819	118243	2.201	1.775	0.697	5.478	1.43044
1437	BBDI	1.08848	1.59471	11081	8	0.326084	156123	2.183	1.791	0.709	5.704	1.41001
1522	BBII	1.08848	1.59471	11081	8	0.326084	156123	2.183	1.791	0.709	5.704	1.41001
1383	BBAF	1.09575	1.58692	9537	8	3.03105	143233	2.19	1.836	0.527	5.584	1.40393
1502	BBHF	1.09575	1.58692	9537	8	3.03105	143233	2.19	1.836	0.527	5.584	1.40393
3849	DBBG	1.1048	1.67019	11308	9	2.86937	167019	2.202	1.834	0.657	5.641	1.40359
2494	CACL	1.11665	1.73458	8896	8	6.43484	112649	2.218	1.766	0.651	5.472	1.40187
2605	CBAD	1.09389	1.64354	9989	8	4.88705	151110	2.199	1.79	0.599	5.715	1.40128
2724	CBHD	1.09389	1.64354	9989	8	4.88705	151110	2.199	1.79	0.599	5.715	1.40128
1246	BABE	1.12273	1.79969	10169	8	3.57451	140635	2.22	1.839	0.595	5.461	1.39892
2687	CBFA	1.0927	1.68896	9602	7	4.47711	137981	2.193	1.799	0.701	5.551	1.39726
2469	CABD	1.13038	1.8563	9082	8	7.84516	120772	2.231	1.761	0.62	5.536	1.3968
2676	CBEG	1.09691	1.61478	9487	8	4.25773	138096	2.206	1.82	0.657	5.494	1.37981
1397	BBBC	1.10415	1.69331	11160	9	4.7257	169684	2.203	1.836	0.625	5.675	1.37876
2929	CDBE	1.11632	1.7577	7955	6	2.17125	110789	2.198	1.839	0.509	5.368	1.36929
3235	CFBE	1.11316	1.7577	8365	6	1.71451	114814	2.197	1.839	0.525	5.386	1.36905
2485	CACC	1.11632	1.7577	7777	6	2.77648	98120	2.208	1.765	0.623	5.424	1.36625
3241	CFBK	1.10575	1.7577	11351	8	2.47612	147164	2.207	1.824	0.701	5.514	1.3655
2456	CAAH	1.10374	1.7268	13780	10	1.98077	191874	2.229	1.867	0.675	5.647	1.36442
2575	CAHH	1.10374	1.7268	13780	10	1.98077	191874	2.229	1.867	0.675	5.647	1.36442
3544	CHBH	1.1075	1.72971	12187	9	2.06905	168929	2.213	1.862	0.696	5.531	1.36201
2486	CACD	1.11967	1.7577	7301	6	3.40363	90400	2.209	1.76	0.595	5.406	1.36074
2712	CBGI	1.08277	1.67099	12433	8	1.25199	182909	2.186	1.834	0.807	5.69	1.35387
2505	CADF	1.12697	1.7577	6464	6	4.08554	78400	2.211	1.755	0.578	5.352	1.35327
2590	CAIF	1.12697	1.7577	6464	6	4.08554	78400	2.211	1.755	0.578	5.352	1.35327
2503	CADD	1.12321	1.7577	6884	6	3.77153	85192	2.21	1.754	0.595	5.391	1.34968
2588	CAID	1.12321	1.7577	6884	6	3.77153	85192	2.21	1.754	0.595	5.391	1.34968
2620	CBBB	1.09979	1.7268	12575	9	2.88818	188572	2.212	1.845	0.612	5.767	1.348
3396	CGBM	1.11311	1.7268	10333	9	6.56525	139510	2.22	1.807	0.605	5.556	1.34562
2678	CBEI	1.08654	1.63789	12433	9	2.83201	182909	2.202	1.825	0.807	5.69	1.34299
3386	CGBC	1.11281	1.74992	9104	7	3.27513	124332	2.21	1.8	0.582	5.514	1.33601
2500	CADA	1.11702	1.7577	7857	6	2.29875	98397	2.21	1.755	0.644	5.446	1.33388
2585	CAIA	1.11702	1.7577	7857	6	2.29875	98397	2.21	1.755	0.644	5.446	1.33388
2660	CBDH	1.08901	1.6282	13377	10	2.7641	197919	2.205	1.847	0.728	5.766	1.32876
2745	CBIH	1.08901	1.6282	13377	10	2.7641	197919	2.205	1.847	0.728	5.766	1.32876
1252	BABK	1.11502	1.79969	13486	10	3.30118	176606	2.23	1.833	0.787	5.588	1.32835
3389	CGBF	1.11928	1.74992	8148	7	4.60938	108226	2.211	1.796	0.524	5.458	1.32705
1433	BBDE	1.09355	1.5947	9220	7	0.791025	137552	2.182	1.839	0.571	5.541	1.32492
1518	BBIE	1.09355	1.5947	9220	7	0.791025	137552	2.182	1.839	0.571	5.541	1.32492
2480	CABO	1.14135	1.92592	12246	10	6.05478	161940	2.245	1.8	0.712	5.615	1.31821
3851	DBBI	1.09422	1.69331	14494	10	0.692117	216258	2.199	1.846	0.811	5.85	1.31478
2776	CCBE	1.10453	1.75283	9064	6	1.64962	128167	2.188	1.839	0.564	5.476	1.31207
2559	CAGI	1.10136	1.77737	10814	7	2.23073	141656	2.204	1.807	0.779	5.499	1.30695
2650	CBCO	1.1093	1.72094	11772	9	2.50731	166259	2.205	1.803	0.708	5.713	1.30548
3395	CGBL	1.11311	1.7268	10289	9	6.71485	140281	2.22	1.807	0.618	5.562	1.29911
2525	CAEI	1.10628	1.74428	10814	8	3.47064	141656	2.22	1.798	0.779	5.499	1.29607
2488	CACF	1.12321	1.7577	6872	6	3.81233	83459	2.21	1.765	0.578	5.368	1.29156
2506	CADG	1.12412	1.73458	6966	6	2.06247	81699	2.214	1.755	0.609	5.362	1.28422
2591	CAIG	1.12412	1.73458	6966	6	2.06247	81699	2.214	1.755	0.609	5.362	1.28422
2692	CBFF	1.09985	1.68896	8050	7	7.63497	114245	2.194	1.799	0.635	5.459	1.28265
2462	CAAN	1.13666	1.83413	10959	9	2.85176	145629	2.231	1.804	0.646	5.572	1.27847
2581	CAHN	1.13666	1.83413	10959	9	2.85176	145629	2.231	1.804	0.646	5.572	1.27847
2458	CAAJ	1.13666	1.83028	10871	9	2.95753	147213	2.232	1.804	0.646	5.581	1.27535
2577	CAHJ	1.13666	1.83028	10871	9	2.95753	147213	2.232	1.804	0.646	5.581	1.27535
2782	CCBK	1.09818	1.75283	12193	8	1.61246	162387	2.198	1.83	0.763	5.591	1.26971
2464	CAAP	1.1157	1.7268	9710	8	3.55811	130691	2.227	1.805	0.567	5.533	1.25708
2583	CAHP	1.1157	1.7268	9710	8	3.55811	130691	2.227	1.805	0.567	5.533	1.25708
2656	CBDD	1.09936	1.65132	8149	7	5.5539	117484	2.192	1.763	0.607	5.618	1.24893
2741	CBID	1.09936	1.65132	8149	7	5.5539	117484	2.192	1.763	0.607	5.618	1.24893
3698	DABI	1.11326	1.79969	12731	9	2.02852	170996	2.216	1.819	0.783	5.639	1.24698
1400	BBBF	1.10964	1.69331	10086	9	6.75105	150767	2.204	1.834	0.568	5.62	1.23711
1384	BBAG	1.09388	1.56381	10132	8	0.402739	147652	2.194	1.834	0.608	5.594	1.23482
1503	BBHG	1.09388	1.56381	10132	8	0.402739	147652	2.194	1.834	0.608	5.594	1.23482
2489	CACG	1.12053	1.73458	7385	6	1.70306	86822	2.213	1.765	0.609	5.377	1.22976
2616	CBAO	1.10631	1.71316	13342	10	2.02469	197243	2.213	1.842	0.707	5.797	1.21697
2735	CBHO	1.10631	1.71316	13342	10	2.02469	197243	2.213	1.842	0.707	5.797	1.21697
1395	BBBA	1.10214	1.69331	11773	9	3.23815	177193	2.203	1.837	0.692	5.711	1.21439
2662	CBDJ	1.12033	1.73167	10466	9	4.21982	151876	2.207	1.786	0.683	5.702	1.21274
2747	CBIJ	1.12033	1.73167	10466	9	4.21982	151876	2.207	1.786	0.683	5.702	1.21274
2666	CBDN	1.12033	1.73552	10552	9	4.12084	150281	2.207	1.786	0.683	5.693	1.20599
2751	CBIN	1.12033	1.73552	10552	9	4.12084	150281	2.207	1.786	0.683	5.693	1.20599
2473	CABH	1.11675	1.83319	14414	11	5.67483	200347	2.243	1.866	0.724	5.683	1.18756
2483	CACA	1.11382	1.7577	8295	6	1.75786	103892	2.209	1.766	0.672	5.462	1.18189
2544	CAFK	1.10623	1.79534	11209	8	4.70602	137900	2.22	1.81	0.825	5.432	1.18008
2451	CAAC	1.11281	1.74992	9074	7	3.37716	122617	2.216	1.799	0.597	5.517	1.17487
2570	CAHC	1.11281	1.74992	9074	7	3.37716	122617	2.216	1.799	0.597	5.517	1.17487
2695	CBFI	1.08727	1.68896	11450	8	4.16323	160544	2.194	1.799	0.804	5.676	1.16755
2542	CAFI	1.10723	1.79534	9906	7	4.48061	121994	2.211	1.78	0.776	5.471	1.16579
2461	CAAM	1.11311	1.7268	10309	9	6.64688	137758	2.226	1.807	0.621	5.559	1.16441
2580	CAHM	1.11311	1.7268	10309	9	6.64688	137758	2.226	1.807	0.621	5.559	1.16441
2691	CBFE	1.0922	1.68896	9561	7	4.76552	141805	2.192	1.839	0.666	5.525	1.15045
2454	CAAF	1.11928	1.74992	8112	7	4.73178	106550	2.218	1.794	0.548	5.461	1.14477
2573	CAHF	1.11928	1.74992	8112	7	4.73178	106550	2.218	1.794	0.548	5.461	1.14477
3390	CGBG	1.11676	1.7268	8691	7	2.34859	111945	2.214	1.796	0.597	5.468	1.13835
3088	CEBK	1.13518	1.84007	10424	8	1.04521	138556	2.288	1.805	0.602	5.473	1.13358
2693	CBFG	1.09782	1.66584	8609	7	5.17718	118278	2.197	1.799	0.683	5.479	1.13268
2668	CBDP	1.09915	1.6282	9298	8	4.91054	134683	2.202	1.786	0.621	5.656	1.12365
2753	CBIP	1.09915	1.6282	9298	8	4.91054	134683	2.202	1.786	0.621	5.656	1.12365
2606	CBAE	1.08925	1.64354	11095	8	2.50286	172278	2.198	1.839	0.623	5.743	1.12355
2725	CBHE	1.08925	1.64354	11095	8	2.50286	172278	2.198	1.839	0.623	5.743	1.12355
2665	CBDM	1.09696	1.6282	9900	9	7.87207	142077	2.202	1.786	0.658	5.681	1.12283
2750	CBIM	1.09696	1.6282	9900	9	7.87207	142077	2.202	1.786	0.658	5.681	1.12283
2460	CAAL	1.11311	1.7268	10265	9	6.79648	138528	2.226	1.807	0.633	5.566	1.11592
2579	CAHL	1.11311	1.7268	10265	9	6.79648	138528	2.226	1.807	0.633	5.566	1.11592
3384	CGBA	1.11045	1.74992	9652	7	2.11082	130680	2.21	1.802	0.648	5.551	1.11559
2479	CABN	1.1505	1.94051	11529	10	6.51359	153003	2.245	1.8	0.695	5.609	1.10716
2475	CABJ	1.1505	1.93666	11439	10	6.62614	154626	2.246	1.8	0.695	5.618	1.10533
3086	CEBI	1.13655	1.84007	9205	7	0.42656	122991	2.242	1.782	0.631	5.516	1.10381
2490	CACH	1.10671	1.73458	12201	9	2.50169	161535	2.221	1.848	0.708	5.556	1.09473
2633	CBBO	1.1191	1.81954	13973	11	5.79209	205909	2.227	1.839	0.756	5.831	1.08809
2645	CBCJ	1.1172	1.73167	10968	9	3.44053	158653	2.206	1.803	0.691	5.716	1.08294
2481	CABP	1.1301	1.83319	10251	9	7.15409	137704	2.24	1.801	0.617	5.57	1.08014
2649	CBCN	1.1172	1.73552	11056	9	3.33476	157023	2.206	1.803	0.691	5.708	1.06991
2507	CADH	1.10952	1.73458	11680	9	3.44095	154793	2.222	1.841	0.7	5.542	1.0689
2592	CAIH	1.10952	1.73458	11680	9	3.44095	154793	2.222	1.841	0.7	5.542	1.0689
2933	CDBI	1.10955	1.7577	9612	7	2.90311	126713	2.2	1.797	0.697	5.539	1.06326
2639	CBCD	1.0967	1.65132	8605	7	4.79249	123611	2.191	1.784	0.607	5.633	1.05522
1401	BBBG	1.10751	1.67019	10694	9	4.15464	155275	2.207	1.832	0.657	5.63	1.055
2655	CBDC	1.0967	1.65132	8660	7	4.60549	126282	2.192	1.785	0.622	5.637	1.05028
2740	CBIC	1.0967	1.65132	8660	7	4.60549	126282	2.192	1.785	0.622	5.637	1.05028
3388	CGBE	1.10983	1.74992	9611	7	2.43354	134404	2.209	1.839	0.579	5.524	1.02575
2646	CBCK	1.08614	1.65132	12964	9	1.82094	180450	2.201	1.811	0.816	5.777	1.0169
1310	BAFA	1.11358	1.73873	8254	6	1.01476	103463	2.201	1.76	0.623	5.246	2.59865
1313	BAFD	1.11941	1.73873	7262	6	2.66116	89980	2.201	1.76	0.575	5.19	2.5915
3467	CGFP	1.10488	1.66584	7832	6	1.36734	99737	2.2	1.762	0.532	5.276	2.58936
3094	CEBQ	1.19153	2.09573	10596	9	0.967334	144631	2.31	1.748	0.518	5.414	2.58838
2163	BGBD	1.11513	1.69331	8645	7	1.30397	116681	2.201	1.764	0.505	5.395	2.5864
194	ABCG	1.08541	1.56381	13550	10	0.00970141	254913	2.216	1.86	0.675	5.862	2.58433
1315	BAFF	1.12294	1.73873	6834	6	3.07108	83044	2.202	1.76	0.557	5.156	2.5836
2937	CDBM	1.12001	1.73458	8605	8	6.42742	115408	2.209	1.747	0.535	5.406	2.58315
3763	DAFF	1.11941	1.73873	7308	6	2.50476	91030	2.197	1.777	0.557	5.165	2.58283
1477	BBFO	1.10909	1.70197	11725	9	1.77664	165760	2.198	1.798	0.712	5.486	2.58248
2986	CDEK	1.09717	1.64567	9736	7	0.524094	127411	2.198	1.818	0.573	5.263	2.58242
2711	CBGH	1.08274	1.64787	14909	10	0.39924	228824	2.199	1.864	0.773	5.652	2.58228
822	AFDF	1.09867	1.5947	8733	7	0.930651	152560	2.198	1.836	0.496	5.419	2.57937
907	AFIF	1.09867	1.5947	8733	7	0.930651	152560	2.198	1.836	0.496	5.419	2.57937
5079	EBBM	1.09915	1.66241	15243	12	3.85356	254517	2.239	1.852	0.674	5.843	2.57854
4997	EAFP	1.11234	1.70783	10481	8	0.980015	153365	2.237	1.823	0.581	5.339	2.57834
2927	CDBC	1.11967	1.7577	7500	6	2.72707	101688	2.199	1.745	0.511	5.358	2.57726
4923	EABJ	1.14151	1.87227	14088	11	1.41063	217115	2.262	1.827	0.654	5.648	2.57526
50	AACP	1.10395	1.67019	13148	10	1.22658	234086	2.239	1.86	0.638	5.71	2.57175
3461	CGFJ	1.12708	1.76931	8887	7	0.758996	114400	2.206	1.762	0.594	5.325	2.56986
4927	EABN	1.14151	1.87612	14186	11	1.27089	215230	2.261	1.827	0.654	5.639	2.56841
1553	BCBF	1.11227	1.69621	7690	6	1.18463	103417	2.18	1.772	0.47	5.349	2.56806
4909	EAAM	1.10627	1.66241	12800	10	1.33193	195844	2.243	1.828	0.58	5.59	2.56806
5028	EAHM	1.10627	1.66241	12800	10	1.33193	195844	2.243	1.828	0.58	5.59	2.56806
1495	BBGP	1.09085	1.59126	10653	8	0.906991	161816	2.186	1.829	0.583	5.471	2.56681
3417	CGCQ	1.14333	1.90698	10934	8	0.257318	140070	2.206	1.77	0.622	5.45	2.56556
2535	CAFB	1.11069	1.77223	8932	6	1.24856	112389	2.21	1.76	0.626	5.292	2.56372
5078	EBBL	1.09915	1.66241	15191	12	4.03033	255521	2.239	1.851	0.687	5.849	2.55542
2936	CDBL	1.12001	1.73458	8565	8	6.56342	116103	2.209	1.746	0.547	5.412	2.55298
3226	CFAM	1.10191	1.6282	8532	7	2.33503	113042	2.193	1.769	0.493	5.385	2.55287
3345	CFHM	1.10191	1.6282	8532	7	2.33503	113042	2.193	1.769	0.493	5.385	2.55287
5082	EBBP	1.10113	1.66241	14494	11	1.45373	244191	2.239	1.851	0.621	5.818	2.54887
3463	CGFL	1.10243	1.66584	8336	7	4.73828	106688	2.2	1.762	0.565	5.309	2.54567
3000	CDFH	1.09904	1.67362	9664	7	1.61932	128250	2.192	1.841	0.548	5.232	2.54464
3464	CGFM	1.10243	1.66584	8376	7	4.60228	106001	2.2	1.762	0.569	5.303	2.54091
1461	BBEP	1.09542	1.55816	10653	9	2.25211	161816	2.202	1.821	0.583	5.471	2.54025
3933	DBGF	1.09103	1.61438	9507	7	1.55058	145293	2.172	1.829	0.547	5.418	2.53853
3465	CGFN	1.12708	1.77317	8967	7	0.680447	112986	2.205	1.762	0.61	5.315	2.53284
3676	DAAD	1.11203	1.69331	9157	7	0.481644	124833	2.202	1.777	0.521	5.407	2.53062
3795	DAHD	1.11203	1.69331	9157	7	0.481644	124833	2.202	1.777	0.521	5.407	2.53062
2930	CDBF	1.12697	1.7577	6644	6	3.47357	87140	2.2	1.745	0.47	5.297	2.52868
3474	CGGF	1.10143	1.67099	7140	5	0.639444	94782	2.184	1.785	0.479	5.248	2.5285
4908	EAAL	1.10627	1.66241	12752	10	1.49513	196743	2.243	1.828	0.593	5.596	2.52578
5027	EAHL	1.10627	1.66241	12752	10	1.49513	196743	2.243	1.828	0.593	5.596	2.52578
1491	BBGL	1.08901	1.59126	11243	9	3.80645	170633	2.186	1.83	0.633	5.502	2.52538
2531	CAEO	1.13111	1.81389	11035	9	3.21907	145691	2.233	1.776	0.683	5.388	2.52424
5104	EBDD	1.09328	1.58692	10308	8	1.1431	168572	2.209	1.778	0.566	5.648	2.52015
5189	EBID	1.09328	1.58692	10308	8	1.1431	168572	2.209	1.778	0.566	5.648	2.52015
1492	BBGM	1.08901	1.59126	11289	9	3.65003	169796	2.186	1.83	0.636	5.496	2.51883
4620	DGBM	1.10938	1.67019	10990	9	2.59429	151709	2.205	1.809	0.555	5.459	2.5158
5087	EBCD	1.09092	1.58692	10833	8	0.0544999	176459	2.208	1.791	0.566	5.662	2.51524
3225	CFAL	1.10191	1.6282	8492	7	2.47103	113734	2.193	1.768	0.506	5.392	2.5143
3344	CFHL	1.10191	1.6282	8492	7	2.47103	113734	2.193	1.768	0.506	5.392	2.5143
2565	CAGO	1.12475	1.84699	11035	8	2.4076	145691	2.218	1.786	0.683	5.388	2.50994
1457	BBEL	1.09339	1.55816	11243	10	5.20711	170633	2.201	1.822	0.633	5.502	2.50832
3704	DABO	1.13688	1.86931	12967	10	2.08412	175394	2.23	1.803	0.662	5.52	2.50402
2677	CBEH	1.08652	1.61478	14909	11	1.97993	228824	2.214	1.86	0.773	5.652	2.5025
3440	CGEF	1.10716	1.63789	7140	6	1.64087	94782	2.2	1.777	0.479	5.248	2.50194
1458	BBEM	1.09339	1.55816	11289	10	5.05071	169796	2.201	1.822	0.636	5.496	2.50177
2928	CDBD	1.12321	1.7577	7049	6	3.21053	94031	2.199	1.745	0.491	5.338	2.48974
3306	CFFH	1.09639	1.67362	10128	7	0.825659	132734	2.19	1.846	0.565	5.25	2.48752
3246	CFBP	1.1194	1.73458	8482	7	2.66788	112988	2.207	1.76	0.498	5.396	2.48703
958	AGCF	1.09328	1.58692	10597	8	0.160329	188567	2.21	1.86	0.541	5.547	2.48294
3899	DBEF	1.09562	1.58128	9507	8	2.89005	145293	2.188	1.823	0.547	5.418	2.48061
3913	DBFC	1.0916	1.63235	9642	7	1.8242	142618	2.178	1.803	0.618	5.437	2.47768
63	AADL	1.10441	1.67019	13243	11	5.12553	236385	2.24	1.859	0.663	5.729	2.47732
148	AAIL	1.10441	1.67019	13243	11	5.12553	236385	2.24	1.859	0.663	5.729	2.47732
3697	DABH	1.11323	1.77658	15207	11	1.17858	215674	2.228	1.866	0.674	5.59	2.47217
3829	DBAD	1.09092	1.58692	10629	8	0.748135	163523	2.185	1.794	0.549	5.631	2.47118
3948	DBHD	1.09092	1.58692	10629	8	0.748135	163523	2.185	1.794	0.549	5.631	2.47118
1402	BBBH	1.09638	1.67019	16368	12	1.24059	250397	2.216	1.869	0.719	5.8	2.471
4619	DGBL	1.10938	1.67019	10945	9	2.74729	152510	2.205	1.809	0.568	5.465	2.47028
3454	CGFC	1.10214	1.68896	7255	5	0.940044	92573	2.19	1.762	0.549	5.262	2.46479
64	AADM	1.10441	1.67019	13291	11	4.96233	235410	2.24	1.859	0.667	5.723	2.46302
149	AAIM	1.10441	1.67019	13291	11	4.96233	235410	2.24	1.859	0.667	5.723	2.46302
3244	CFBN	1.1409	1.84191	9632	8	2.13735	126785	2.212	1.759	0.576	5.437	2.45409
1482	BBGC	1.08879	1.61438	9978	7	0.612815	152750	2.176	1.827	0.58	5.461	2.45379
3233	CFBC	1.11632	1.7577	7897	6	2.36845	105532	2.197	1.753	0.528	5.376	2.45191
1228	BAAD	1.11513	1.69331	8612	7	1.41617	114981	2.207	1.762	0.521	5.397	2.44338
1347	BAHD	1.11513	1.69331	8612	7	1.41617	114981	2.207	1.762	0.521	5.397	2.44338
1450	BBEE	1.0908	1.58128	10521	8	0.868304	163975	2.191	1.839	0.584	5.469	2.44103
3234	CFBD	1.11967	1.7577	7433	6	2.95487	97726	2.198	1.747	0.508	5.357	2.43892
1291	BADP	1.12201	1.67797	7976	7	0.772691	100725	2.21	1.757	0.543	5.302	2.43747
1376	BAIP	1.12201	1.67797	7976	7	0.772691	100725	2.21	1.757	0.543	5.302	2.43747
3236	CFBF	1.12321	1.7577	7016	6	3.32276	90703	2.198	1.75	0.487	5.316	2.43595
3739	DADP	1.11853	1.67797	8494	7	0.0412301	109744	2.205	1.775	0.543	5.315	2.43475
3824	DAIP	1.11853	1.67797	8494	7	0.0412301	109744	2.205	1.775	0.543	5.315	2.43475
37	AACC	1.10161	1.69331	12366	9	1.37876	221474	2.229	1.86	0.66	5.661	2.43001
3240	CFBJ	1.1409	1.83806	9550	8	2.22268	128248	2.213	1.76	0.576	5.447	2.42618
3911	DBFA	1.0898	1.63235	10227	7	0.3673	149764	2.178	1.803	0.651	5.473	2.4251
4926	EABM	1.11957	1.76879	13432	11	4.94479	205034	2.256	1.827	0.629	5.626	2.42443
1289	BADN	1.14389	1.7853	9127	8	0.126647	114128	2.215	1.757	0.605	5.344	2.42157
1374	BAIN	1.14389	1.7853	9127	8	0.126647	114128	2.215	1.757	0.605	5.344	2.42157
1448	BBEC	1.09315	1.58128	9978	8	2.02001	152750	2.191	1.82	0.58	5.461	2.42105
1285	BADJ	1.14389	1.78144	9047	8	0.205184	115550	2.215	1.757	0.605	5.354	2.41748
1370	BAIJ	1.14389	1.78144	9047	8	0.205184	115550	2.215	1.757	0.605	5.354	2.41748
3719	DACM	1.11268	1.67797	9537	8	2.58725	122535	2.204	1.78	0.589	5.36	2.41273
4951	EADD	1.11513	1.69331	8848	7	0.61371	128341	2.226	1.766	0.555	5.421	2.41147
5036	EAID	1.11513	1.69331	8848	7	0.61371	128341	2.226	1.766	0.555	5.421	2.41147
1472	BBFJ	1.11697	1.7127	10922	9	2.71294	158158	2.199	1.798	0.679	5.489	2.41095
4929	EABP	1.12211	1.76879	12734	10	2.20424	195790	2.257	1.827	0.576	5.6	2.41051
1243	BABB	1.11961	1.77657	11001	8	0.507665	147768	2.22	1.814	0.518	5.435	2.4049
3900	DBEG	1.09375	1.55816	10108	8	0.23978	149877	2.191	1.823	0.608	5.419	2.40474
2554	CAGD	1.11295	1.77737	8020	6	3.93812	106600	2.204	1.761	0.586	5.319	2.4025
2671	CBEB	1.08913	1.61477	11331	8	0.291439	170816	2.201	1.824	0.616	5.529	2.39895
4984	EAFC	1.10961	1.73095	9797	7	0.913815	143865	2.227	1.823	0.599	5.32	2.39885
3735	DADL	1.11582	1.67797	9026	8	3.39538	117209	2.205	1.775	0.576	5.35	2.39784
3820	DAIL	1.11582	1.67797	9026	8	3.39538	117209	2.205	1.775	0.576	5.35	2.39784
3736	DADM	1.11582	1.67797	9067	8	3.25597	116489	2.205	1.775	0.58	5.344	2.39198
3821	DAIM	1.11582	1.67797	9067	8	3.25597	116489	2.205	1.775	0.58	5.344	2.39198
1288	BADM	1.11914	1.67797	8528	8	4.106	107064	2.21	1.757	0.58	5.33	2.38638
1373	BAIM	1.11914	1.67797	8528	8	4.106	107064	2.21	1.757	0.58	5.33	2.38638
1287	BADL	1.11914	1.67797	8488	8	4.24202	107755	2.21	1.757	0.576	5.337	2.38616
1372	BAIL	1.11914	1.67797	8488	8	4.24202	107755	2.21	1.757	0.576	5.337	2.38616
4925	EABL	1.11957	1.76879	13383	11	5.11139	205952	2.256	1.827	0.642	5.632	2.38278
1274	BACP	1.11853	1.67797	8417	7	0.30303	106284	2.209	1.766	0.551	5.318	2.38255
5069	EBBC	1.09892	1.68553	13700	10	1.61007	232576	2.229	1.849	0.634	5.792	2.38245
3566	CHCM	1.10612	1.6311	7257	6	1.21025	89308	2.188	1.747	0.552	5.305	2.38139
211	ABDG	1.08748	1.56381	12947	10	1.44634	244512	2.217	1.854	0.675	5.851	2.38091
296	ABIG	1.08748	1.56381	12947	10	1.44634	244512	2.217	1.854	0.675	5.851	2.38091
4918	EABE	1.11632	1.79191	12593	9	1.19941	198165	2.246	1.839	0.604	5.588	2.37781
5837	EGBF	1.11169	1.68553	10327	8	0.574796	158361	2.227	1.827	0.483	5.479	2.37139
3457	CGFF	1.10827	1.68896	6383	5	2.08848	78333	2.191	1.762	0.516	5.207	2.37027
2155	BGAM	1.09812	1.56381	9839	8	0.142173	133361	2.197	1.811	0.506	5.408	2.36986
2274	BGHM	1.09812	1.56381	9839	8	0.142173	133361	2.197	1.811	0.506	5.408	2.36986
2526	CAEJ	1.14024	1.82463	10265	9	3.67215	138744	2.234	1.776	0.65	5.392	2.36927
3718	DACL	1.11268	1.67797	9495	8	2.73006	123272	2.204	1.78	0.601	5.366	2.36827
5140	EBFF	1.09371	1.62457	10197	8	3.28224	164744	2.21	1.83	0.594	5.475	2.36461
2925	CDBA	1.11702	1.7577	7992	6	1.83971	107429	2.199	1.745	0.577	5.396	2.363
3455	CGFD	1.10512	1.68896	6796	5	1.61889	85074	2.191	1.761	0.534	5.244	2.36255
1476	BBFN	1.11697	1.71655	11010	9	2.60719	156530	2.198	1.798	0.695	5.48	2.36172
4613	DGBF	1.11513	1.69331	8721	7	1.04557	118574	2.196	1.8	0.475	5.369	2.3605
2560	CAGJ	1.13322	1.85773	10265	8	3.05449	138744	2.219	1.786	0.65	5.392	2.35497
2931	CDBG	1.12412	1.73458	7131	6	1.50145	90508	2.203	1.745	0.527	5.313	2.34855
3003	CDFK	1.09809	1.69674	8885	6	1.35033	108889	2.189	1.809	0.578	5.232	2.33865
1466	BBFD	1.0965	1.63235	8563	7	4.04102	123138	2.184	1.779	0.603	5.41	2.33805
67	AADP	1.10661	1.67019	12563	10	2.42642	224193	2.24	1.859	0.63	5.698	2.3373
152	AAIP	1.10661	1.67019	12563	10	2.42642	224193	2.24	1.859	0.63	5.698	2.3373
1474	BBFL	1.09423	1.60923	10302	9	6.36004	148970	2.193	1.798	0.65	5.474	2.33278
3880	DBDD	1.09604	1.5947	8717	7	1.76344	128050	2.178	1.765	0.558	5.525	2.33192
3965	DBID	1.09604	1.5947	8717	7	1.76344	128050	2.178	1.765	0.558	5.525	2.33192
3565	CHCL	1.10612	1.6311	7220	6	1.33602	89936	2.188	1.747	0.565	5.311	2.33015
3583	CHDM	1.10934	1.6311	6852	6	1.63445	84219	2.189	1.746	0.544	5.289	2.32642
3668	CHIM	1.10934	1.6311	6852	6	1.63445	84219	2.189	1.746	0.544	5.289	2.32642
1478	BBFP	1.0963	1.60923	9733	8	3.32259	140652	2.193	1.798	0.617	5.442	2.32611
1475	BBFM	1.09423	1.60923	10346	9	6.21044	148178	2.193	1.798	0.654	5.468	2.32454
3582	CHDL	1.10934	1.6311	6816	6	1.75683	84830	2.189	1.746	0.54	5.296	2.32356
3667	CHIL	1.10934	1.6311	6816	6	1.75683	84830	2.189	1.746	0.54	5.296	2.32356
2532	CAEP	1.11882	1.72116	9133	8	4.31023	122675	2.229	1.776	0.588	5.345	2.3225
1128	AHDF	1.09945	1.58983	8689	7	0.603205	151926	2.201	1.84	0.529	5.427	2.3213
1213	AHIF	1.09945	1.58983	8689	7	0.603205	151926	2.201	1.84	0.529	5.427	2.3213
2847	CCFH	1.08916	1.66875	10929	7	-0.000476751	147379	2.182	1.849	0.626	5.345	2.32122
3685	DAAM	1.10938	1.67019	10963	9	2.68612	149822	2.212	1.809	0.571	5.462	2.32062
3804	DAHM	1.10938	1.67019	10963	9	2.68612	149822	2.212	1.809	0.571	5.462	2.32062
2566	CAGP	1.1127	1.75426	9133	7	3.42472	122675	2.213	1.786	0.588	5.345	2.3177
2154	BGAL	1.09812	1.56381	9796	8	0.288373	134114	2.197	1.811	0.519	5.415	2.31763
2273	BGHL	1.09812	1.56381	9796	8	0.288373	134114	2.197	1.811	0.519	5.415	2.31763
3857	DBBO	1.11556	1.76293	14745	11	1.37268	221104	2.212	1.84	0.707	5.745	2.31366
2530	CAEN	1.14024	1.82848	10351	9	3.57322	137201	2.234	1.776	0.666	5.383	2.31337
3243	CFBM	1.11665	1.73458	9033	8	5.96904	119514	2.207	1.765	0.551	5.424	2.31285
3383	CGAQ	1.13922	1.8992	12429	9	0.363216	168469	2.214	1.816	0.597	5.543	2.312
3502	CGHQ	1.13922	1.8992	12429	9	0.363216	168469	2.214	1.816	0.597	5.543	2.312
1271	BACM	1.11582	1.67797	8981	8	3.54833	112759	2.209	1.767	0.589	5.347	2.31199
5096	EBCM	1.08891	1.56381	12870	10	1.28565	207931	2.217	1.83	0.626	5.732	2.31102
2564	CAGN	1.13322	1.86158	10351	8	2.95551	137201	2.218	1.786	0.666	5.383	2.30857
2175	BGBP	1.11488	1.67019	9783	8	0.708415	133307	2.21	1.804	0.502	5.42	2.30566
3727	DADD	1.1188	1.70109	7401	6	0.478912	94017	2.195	1.765	0.546	5.287	2.29969
3812	DAID	1.1188	1.70109	7401	6	0.478912	94017	2.195	1.765	0.546	5.287	2.29969
2173	BGBN	1.13572	1.77752	11028	9	0.0513172	148337	2.215	1.804	0.58	5.461	2.29786
3703	DABN	1.1456	1.8839	12226	10	2.75317	165963	2.23	1.802	0.645	5.513	2.29741
3890	DBDN	1.11643	1.67891	11208	9	0.204002	162702	2.192	1.793	0.633	5.598	2.29489
3975	DBIN	1.11643	1.67891	11208	9	0.204002	162702	2.192	1.793	0.633	5.598	2.29489
2169	BGBJ	1.13572	1.77366	10940	9	0.15709	149925	2.216	1.804	0.58	5.47	2.29488
3886	DBDJ	1.11643	1.67506	11120	9	0.309774	164358	2.193	1.793	0.633	5.607	2.29416
3971	DBIJ	1.11643	1.67506	11120	9	0.309774	164358	2.193	1.793	0.633	5.607	2.29416
3768	DAFK	1.10294	1.73873	11896	8	0.504656	150214	2.206	1.81	0.776	5.351	2.29089
52	AADA	1.10214	1.69331	12470	9	0.868396	222020	2.23	1.859	0.681	5.681	2.28517
137	AAIA	1.10214	1.69331	12470	9	0.868396	222020	2.23	1.859	0.681	5.681	2.28517
2703	CBFQ	1.13398	1.94462	13061	10	6.40659	185997	2.211	1.799	0.815	5.584	2.28424
1317	BAFH	1.1065	1.71561	12154	9	1.77051	161059	2.214	1.849	0.712	5.328	2.28352
2786	CCBO	1.12174	1.82244	11071	8	1.94314	149369	2.203	1.785	0.654	5.505	2.28351
1278	BADC	1.1188	1.70109	7391	6	0.512912	93482	2.2	1.757	0.561	5.293	2.28153
1363	BAIC	1.1188	1.70109	7391	6	0.512912	93482	2.2	1.757	0.561	5.293	2.28153
3242	CFBL	1.11665	1.73458	8992	8	6.10844	120225	2.207	1.764	0.564	5.43	2.28003
2520	CAED	1.11909	1.74428	8020	7	4.81553	106600	2.219	1.76	0.586	5.319	2.27568
3693	DABD	1.12601	1.79969	9691	8	4.2277	131877	2.216	1.777	0.57	5.446	2.27543
3684	DAAL	1.10938	1.67019	10918	9	2.83912	150622	2.212	1.809	0.584	5.468	2.27506
3803	DAHL	1.10938	1.67019	10918	9	2.83912	150622	2.212	1.809	0.584	5.468	2.27506
975	AGDF	1.09575	1.58692	10057	8	1.26285	179269	2.211	1.857	0.541	5.535	2.2741
1060	AGIF	1.09575	1.58692	10057	8	1.26285	179269	2.211	1.857	0.541	5.535	2.2741
3699	DABJ	1.1456	1.88005	12134	10	2.87252	167647	2.231	1.803	0.646	5.523	2.27363
3846	DBBD	1.10415	1.69331	11208	9	4.5625	171649	2.198	1.794	0.599	5.667	2.27347
3309	CFFK	1.09549	1.69674	9326	6	0.620036	112910	2.187	1.81	0.611	5.251	2.27292
5095	EBCL	1.08891	1.56381	12822	10	1.44885	208853	2.217	1.83	0.638	5.738	2.27269
1270	BACL	1.11582	1.67797	8940	8	3.68774	113467	2.209	1.767	0.601	5.353	2.26657
1446	BBEA	1.09129	1.58128	10564	8	0.577588	159929	2.192	1.821	0.638	5.497	2.26488
3916	DBFF	1.0965	1.63235	8615	7	3.86422	124675	2.179	1.803	0.585	5.382	2.26059
1443	BBDO	1.1114	1.66432	11302	9	0.641843	160293	2.197	1.786	0.65	5.591	2.25916
1528	BBIO	1.1114	1.66432	11302	9	0.641843	160293	2.197	1.786	0.65	5.591	2.25916
3001	CDFI	1.09907	1.69674	7751	5	0.555106	95014	2.18	1.78	0.562	5.275	2.2505
1473	BBFK	1.08598	1.63234	12915	9	1.08116	179945	2.193	1.811	0.804	5.555	2.2501
3915	DBFE	1.08933	1.63235	10185	7	0.649967	153734	2.177	1.839	0.617	5.446	2.24778
3766	DAFI	1.10387	1.73873	10546	7	0.457171	133335	2.196	1.78	0.726	5.392	2.24684
2775	CCBD	1.11006	1.75283	8086	6	3.33649	110081	2.189	1.752	0.54	5.457	2.24161
2528	CAEL	1.1161	1.72116	9674	9	7.63767	130296	2.229	1.777	0.637	5.377	2.23955
3705	DABP	1.12574	1.77657	10903	9	3.38489	149768	2.226	1.803	0.567	5.473	2.23635
3237	CFBG	1.12053	1.73458	7517	6	1.25427	94124	2.202	1.751	0.543	5.332	2.23557
1303	BAEK	1.10463	1.68766	12219	9	0.701314	159624	2.219	1.821	0.742	5.386	2.23544
3400	CGBQ	1.15241	2.00558	13031	10	4.1094	176386	2.228	1.812	0.622	5.58	2.23498
2548	CAFO	1.13235	1.86496	10117	8	4.17936	125792	2.225	1.759	0.717	5.362	2.23304
3551	CHBO	1.13274	1.82245	10232	8	1.53666	134261	2.215	1.758	0.684	5.459	2.23274
2529	CAEM	1.1161	1.72116	9717	9	7.4915	129546	2.229	1.777	0.641	5.371	2.2327
5141	EBFG	1.09191	1.60145	10837	8	0.477727	170190	2.213	1.83	0.642	5.501	2.23071
54	AADC	1.10415	1.69331	11794	9	2.56999	211740	2.23	1.858	0.648	5.649	2.22923
139	AAIC	1.10415	1.69331	11794	9	2.56999	211740	2.23	1.858	0.648	5.649	2.22923
1485	BBGF	1.09339	1.61438	8952	7	2.73952	134670	2.177	1.826	0.547	5.411	2.22226
1711	BDBK	1.10779	1.70109	10909	8	0.531411	143476	2.199	1.821	0.635	5.388	2.22097
2553	CAGC	1.10996	1.77737	8513	6	3.14625	114823	2.203	1.782	0.601	5.336	2.22023
2562	CAGL	1.11025	1.75426	9674	8	6.67213	130296	2.213	1.788	0.637	5.377	2.21907
2563	CAGM	1.11025	1.75426	9717	8	6.52593	129546	2.213	1.788	0.641	5.371	2.21222
1261	BACC	1.1155	1.70109	7819	6	0.0348023	98882	2.199	1.766	0.573	5.309	2.20863
2707	CBGD	1.09162	1.67099	9393	7	4.60623	142363	2.186	1.789	0.615	5.518	2.20791
3888	DBDL	1.09379	1.57159	10489	9	3.96395	154841	2.187	1.793	0.605	5.591	2.20704
3973	DBIL	1.09379	1.57159	10489	9	3.96395	154841	2.187	1.793	0.605	5.591	2.20704
1465	BBFC	1.09399	1.63235	9083	7	3.0178	132097	2.183	1.798	0.618	5.428	2.20638
2516	CADQ	1.16113	2.01336	10979	9	4.53328	139198	2.227	1.755	0.696	5.476	2.20406
2601	CAIQ	1.16113	2.01336	10979	9	4.53328	139198	2.227	1.755	0.696	5.476	2.20406
1262	BACD	1.1188	1.70109	7342	6	0.679512	91133	2.199	1.761	0.546	5.292	2.20337
2766	CCAL	1.09386	1.62332	9199	7	2.20685	127023	2.185	1.793	0.535	5.459	2.20318
2885	CCHL	1.09386	1.62332	9199	7	2.20685	127023	2.185	1.793	0.535	5.459	2.20318
4916	EABC	1.11927	1.79191	11994	9	2.36404	185361	2.246	1.826	0.606	5.578	2.20264
5112	EBDL	1.09115	1.56381	12263	10	2.68398	200487	2.218	1.826	0.613	5.724	2.20012
5197	EBIL	1.09115	1.56381	12263	10	2.68398	200487	2.218	1.826	0.613	5.724	2.20012
5055	EBAF	1.09066	1.57914	11853	9	0.63324	199832	2.216	1.85	0.536	5.698	2.19899
5174	EBHF	1.09066	1.57914	11853	9	0.63324	199832	2.216	1.85	0.536	5.698	2.19899
3889	DBDM	1.09379	1.57159	10533	9	3.81435	154035	2.187	1.793	0.609	5.585	2.19834
3974	DBIM	1.09379	1.57159	10533	9	3.81435	154035	2.187	1.793	0.609	5.585	2.19834
3892	DBDP	1.09584	1.57159	9909	8	0.96964	146208	2.187	1.793	0.571	5.558	2.19824
3977	DBIP	1.09584	1.57159	9909	8	0.96964	146208	2.187	1.793	0.571	5.558	2.19824
2767	CCAM	1.09386	1.62332	9241	7	2.06405	126290	2.185	1.793	0.539	5.453	2.19689
2886	CCHM	1.09386	1.62332	9241	7	2.06405	126290	2.185	1.793	0.539	5.453	2.19689
2519	CAEC	1.11578	1.74428	8513	7	4.12115	114823	2.219	1.774	0.601	5.336	2.19367
2172	BGBM	1.11234	1.67019	10380	9	3.79335	140419	2.21	1.807	0.555	5.447	2.18736
1279	BADD	1.12229	1.70109	6924	6	1.06624	85900	2.2	1.756	0.546	5.275	2.18603
1364	BAID	1.12229	1.70109	6924	6	1.06624	85900	2.2	1.756	0.546	5.275	2.18603
5113	EBDM	1.09115	1.56381	12310	10	2.52418	199582	2.218	1.826	0.617	5.719	2.18302
5198	EBIM	1.09115	1.56381	12310	10	2.52418	199582	2.218	1.826	0.617	5.719	2.18302
2718	CBGO	1.10387	1.74061	12669	9	2.05277	187392	2.2	1.83	0.727	5.593	2.18263
1245	BABD	1.12947	1.79969	9127	8	5.11987	121619	2.221	1.762	0.57	5.435	2.17987
3712	DACF	1.1188	1.70109	7388	6	0.523112	92201	2.195	1.779	0.528	5.267	2.17962
3678	DAAF	1.11513	1.69331	8682	7	1.17817	116763	2.203	1.798	0.499	5.371	2.17886
3797	DAHF	1.11513	1.69331	8682	7	1.17817	116763	2.203	1.798	0.499	5.371	2.17886
1281	BADF	1.12599	1.70109	6503	6	1.40053	79080	2.201	1.757	0.528	5.239	2.17652
1366	BAIF	1.12599	1.70109	6503	6	1.40053	79080	2.201	1.757	0.528	5.239	2.17652
2966	CDDH	1.10132	1.63598	9286	7	0.337696	123461	2.191	1.821	0.515	5.357	2.17467
3051	CDIH	1.10132	1.63598	9286	7	0.337696	123461	2.191	1.821	0.515	5.357	2.17467
3231	CFBA	1.11382	1.7577	8403	6	1.3907	111378	2.198	1.757	0.594	5.414	2.16891
1396	BBBB	1.09919	1.67019	12626	9	0.0517777	189603	2.202	1.844	0.562	5.666	2.16852
3917	DBFG	1.0946	1.60923	9195	7	1.29563	129004	2.183	1.803	0.633	5.391	2.1672
3863	DBCD	1.09355	1.5947	9191	7	0.889625	134553	2.177	1.785	0.558	5.54	2.16632
1451	BBEF	1.09822	1.58128	8952	8	4.00585	134670	2.193	1.82	0.547	5.411	2.16434
4987	EAFF	1.11571	1.73095	8746	7	2.68109	124901	2.228	1.823	0.566	5.262	2.16331
3702	DABM	1.12305	1.77657	11538	10	6.38463	157439	2.225	1.805	0.621	5.5	2.15855
1486	BBGG	1.0916	1.59126	9533	7	0.131909	138980	2.18	1.825	0.608	5.411	2.15812
2684	CBEO	1.10884	1.70751	12669	10	3.28021	187392	2.216	1.822	0.727	5.593	2.15607
2162	BGBC	1.11203	1.69331	9149	7	0.508808	125186	2.2	1.799	0.532	5.412	2.15578
2499	CACQ	1.15689	2.01336	11485	9	4.07073	145594	2.226	1.767	0.696	5.492	2.15525
4902	EAAF	1.11169	1.68553	10279	8	0.737996	156100	2.234	1.826	0.507	5.482	2.15406
5021	EAHF	1.11169	1.68553	10279	8	0.737996	156100	2.234	1.826	0.507	5.482	2.15406
1256	BABO	1.14042	1.86931	12296	10	3.31777	162928	2.235	1.8	0.662	5.508	2.15233
1381	BBAD	1.09328	1.58692	10036	8	2.0679	152028	2.19	1.79	0.549	5.622	2.15195
1500	BBHD	1.09328	1.58692	10036	8	2.0679	152028	2.19	1.79	0.549	5.622	2.15195
2171	BGBL	1.11234	1.67019	10336	9	3.94295	141191	2.21	1.806	0.568	5.454	2.15144
2781	CCBJ	1.12991	1.83318	10307	8	2.65888	142385	2.204	1.784	0.621	5.509	2.143
1463	BBFA	1.0921	1.63235	9648	7	1.65673	138865	2.183	1.798	0.651	5.464	2.14129
1297	BAEE	1.11187	1.68766	9055	7	0.592959	125452	2.208	1.839	0.555	5.265	2.1403
3532	CHAM	1.10275	1.62332	8488	7	1.99199	112501	2.196	1.767	0.593	5.401	2.13797
3651	CHHM	1.10275	1.62332	8488	7	1.99199	112501	2.196	1.767	0.593	5.401	2.13797
3729	DADF	1.12229	1.70109	6962	6	0.937041	86766	2.196	1.775	0.528	5.251	2.1348
3814	DAIF	1.12229	1.70109	6962	6	0.937041	86766	2.196	1.775	0.528	5.251	2.1348
40	AACF	1.10683	1.69331	11147	9	3.97752	196204	2.23	1.859	0.615	5.585	2.13167
2760	CCAF	1.09875	1.64644	7176	5	0.0793731	96548	2.176	1.776	0.454	5.395	2.13152
2879	CCHF	1.09875	1.64644	7176	5	0.0793731	96548	2.176	1.776	0.454	5.395	2.13152
4988	EAFG	1.11333	1.70783	9338	7	0.210192	129656	2.231	1.822	0.597	5.278	2.12745
2165	BGBF	1.11841	1.69331	8191	7	1.8768	109023	2.201	1.795	0.475	5.359	2.12642
1264	BACF	1.12229	1.70109	6912	6	1.10704	84164	2.2	1.766	0.528	5.256	2.12621
4917	EABD	1.12236	1.79191	11399	9	3.46973	174447	2.247	1.819	0.579	5.559	2.12471
3872	DBCM	1.09142	1.57159	11042	9	2.78782	161000	2.186	1.807	0.617	5.6	2.11668
1240	BAAP	1.11488	1.67019	9756	8	0.80025	131568	2.217	1.804	0.518	5.423	2.11537
1359	BAHP	1.11488	1.67019	9756	8	0.80025	131568	2.217	1.804	0.518	5.423	2.11537
3847	DBBE	1.09919	1.69331	12378	9	2.0557	194307	2.197	1.839	0.623	5.694	2.1129
1234	BAAJ	1.13572	1.77366	10919	9	0.22849	148147	2.222	1.804	0.596	5.473	2.1128
1353	BAHJ	1.13572	1.77366	10919	9	0.22849	148147	2.222	1.804	0.596	5.473	2.1128
3701	DABL	1.12305	1.77657	11492	10	6.54103	158258	2.225	1.805	0.633	5.507	2.11169
3875	DBCP	1.09336	1.57159	10406	8	0.014591	153037	2.186	1.807	0.58	5.573	2.1089
5072	EBBF	1.10386	1.68553	12478	10	4.3019	209345	2.23	1.848	0.577	5.732	2.10791
1238	BAAN	1.13572	1.77752	11007	9	0.122717	146561	2.222	1.804	0.596	5.464	2.10635
1357	BAHN	1.13572	1.77752	11007	9	0.122717	146561	2.222	1.804	0.596	5.464	2.10635
3552	CHBP	1.12039	1.72971	8438	7	2.27765	112447	2.21	1.758	0.589	5.412	2.10074
2549	CAFP	1.12001	1.77222	8290	7	5.02847	104275	2.22	1.759	0.622	5.317	2.10065
1452	BBEG	1.09625	1.55816	9533	8	1.45385	138980	2.196	1.819	0.608	5.411	2.1002
2543	CAFJ	1.14161	1.8757	9378	8	4.4887	119299	2.226	1.759	0.684	5.365	2.09822
3531	CHAL	1.10275	1.62332	8448	7	2.12799	113192	2.196	1.767	0.605	5.407	2.09198
3650	CHHL	1.10275	1.62332	8448	7	2.12799	113192	2.196	1.767	0.605	5.407	2.09198
2556	CAGF	1.1161	1.77737	7576	6	4.51403	99201	2.204	1.78	0.569	5.285	2.08767
3879	DBDC	1.09355	1.5947	9248	7	0.695825	137338	2.177	1.792	0.573	5.543	2.0857
3964	DBIC	1.09355	1.5947	9248	7	0.695825	137338	2.177	1.792	0.573	5.543	2.0857
2785	CCBN	1.12991	1.83703	10393	8	2.55993	140838	2.204	1.784	0.638	5.5	2.08378
4914	EABA	1.11694	1.79191	12639	9	0.861526	193726	2.247	1.826	0.672	5.614	2.07597
3871	DBCL	1.09142	1.57159	10997	9	2.94082	161823	2.186	1.807	0.629	5.606	2.07507
3542	CHBF	1.12427	1.75283	6975	6	2.90313	90211	2.201	1.748	0.561	5.338	2.07466
3550	CHBN	1.14204	1.83703	9586	8	1.71099	126213	2.215	1.757	0.667	5.452	2.0719
2673	CBED	1.09627	1.63789	9393	8	5.92767	142363	2.202	1.788	0.615	5.518	2.07159
3692	DABC	1.12273	1.79969	10229	8	3.37054	141029	2.215	1.799	0.597	5.463	2.07007
3539	CHBC	1.11727	1.75283	7854	6	1.9899	105007	2.2	1.75	0.619	5.395	2.06649
3612	CHFH	1.09714	1.66875	10082	7	0.515606	132150	2.193	1.847	0.647	5.269	2.06604
2558	CAGH	1.10133	1.75426	13104	9	2.01227	182227	2.216	1.863	0.728	5.451	2.06552
2787	CCBP	1.10983	1.72971	9187	7	2.86033	126236	2.199	1.785	0.559	5.465	2.06255
3762	DAFE	1.10994	1.73873	8746	6	0.419853	116271	2.195	1.839	0.589	5.224	2.06155
2522	CAEF	1.1226	1.74428	7576	7	5.28544	99201	2.22	1.772	0.569	5.285	2.06111
3546	CHBJ	1.14204	1.83318	9504	8	1.79632	127674	2.216	1.757	0.667	5.462	2.0596
2688	CBFB	1.0899	1.66584	10386	7	1.4804	149155	2.192	1.799	0.67	5.515	2.05937
3370	CGAD	1.1013	1.64354	8102	6	0.38845	109398	2.197	1.764	0.505	5.459	2.05591
3489	CGHD	1.1013	1.64354	8102	6	0.38845	109398	2.197	1.764	0.505	5.459	2.05591
2547	CAFN	1.14161	1.87955	9460	8	4.40335	117848	2.225	1.759	0.7	5.356	2.05485
3852	DBBJ	1.12313	1.77366	13849	11	2.71585	212275	2.213	1.84	0.69	5.748	2.05063
1432	BBDD	1.09867	1.5947	8192	7	2.77022	118290	2.183	1.763	0.558	5.514	2.04899
1517	BBID	1.09867	1.5947	8192	7	2.77022	118290	2.183	1.763	0.558	5.514	2.04899
3090	CEBM	1.15029	1.81695	8224	8	2.88954	111861	2.289	1.746	0.469	5.384	2.04386
1442	BBDN	1.11952	1.67891	10599	9	1.35941	151199	2.197	1.786	0.633	5.585	2.04291
1527	BBIN	1.11952	1.67891	10599	9	1.35941	151199	2.197	1.786	0.633	5.585	2.04291
1438	BBDJ	1.11952	1.67506	10513	9	1.45838	152796	2.198	1.786	0.633	5.594	2.04022
1523	BBIJ	1.11952	1.67506	10513	9	1.45838	152796	2.198	1.786	0.633	5.594	2.04022
3856	DBBN	1.12313	1.77752	13947	11	2.5761	210416	2.213	1.84	0.69	5.739	2.03515
2557	CAGG	1.11371	1.75426	8108	6	2.2518	102798	2.208	1.78	0.613	5.284	2.03393
4943	EACM	1.10938	1.67019	11221	9	1.8089	163268	2.235	1.823	0.597	5.505	2.02499
3540	CHBD	1.12067	1.75283	7391	6	2.5565	97218	2.201	1.747	0.592	5.377	2.02416
2551	CAGA	1.10772	1.77737	9050	6	1.98484	120977	2.204	1.784	0.659	5.372	2.01445
1468	BBFF	1.09915	1.63235	8093	7	4.85328	115046	2.184	1.798	0.585	5.374	2.0137
2517	CAEA	1.11329	1.74428	9050	7	3.03105	120977	2.219	1.775	0.659	5.372	2.01307
1249	BABH	1.11602	1.77658	14467	11	2.8689	201434	2.233	1.866	0.674	5.579	2.0096
3838	DBAM	1.08891	1.56381	12585	10	2.25462	192025	2.194	1.845	0.616	5.691	2.00939
3957	DBHM	1.08891	1.56381	12585	10	2.25462	192025	2.194	1.845	0.616	5.691	2.00939
3089	CEBL	1.15029	1.81695	8185	8	3.02214	112541	2.288	1.746	0.481	5.39	2.00701
2523	CAEG	1.11994	1.72116	8108	7	3.10381	102798	2.223	1.773	0.613	5.284	2.00119
85	AAEQ	1.13751	1.93555	18334	13	0.0559296	332530	2.257	1.86	0.753	5.536	6.18373
255	ABFQ	1.11873	1.88023	19163	13	0.0246193	360562	2.231	1.862	0.852	5.764	5.84596
267	ABGL	1.07936	1.58348	16814	12	0.410485	333579	2.216	1.868	0.719	5.716	5.66975
268	ABGM	1.07936	1.58348	16868	12	0.226861	332458	2.216	1.868	0.723	5.711	5.6455
233	ABEL	1.08283	1.55038	16814	13	2.08252	333579	2.232	1.866	0.719	5.716	5.54911
234	ABEM	1.08283	1.55038	16868	13	1.89892	332458	2.232	1.866	0.723	5.711	5.52486
225	ABED	1.08458	1.5735	14498	11	1.87969	290405	2.222	1.824	0.652	5.633	5.5113
259	ABGD	1.08097	1.6066	14498	10	0.250483	290405	2.207	1.835	0.652	5.633	5.48132
34	AABQ	1.14618	2.04758	19939	14	2.01666	359951	2.269	1.861	0.724	5.849	5.45259
692	AEEL	1.11912	1.64053	11679	10	0.237538	222177	2.274	1.803	0.485	5.304	5.30245
531	ADED	1.09562	1.58128	10199	8	0.537138	191733	2.209	1.8	0.478	5.243	5.29363
693	AEEM	1.11912	1.64053	11724	10	0.0845375	221251	2.274	1.803	0.489	5.299	5.28466
561	ADFQ	1.13314	1.88801	14112	10	0.239841	250952	2.218	1.837	0.659	5.389	5.26561
573	ADGL	1.08901	1.59126	12147	9	0.732792	228421	2.202	1.848	0.522	5.329	5.24197
574	ADGM	1.08901	1.59126	12193	9	0.576392	227480	2.203	1.848	0.526	5.323	5.2193
224	ABEC	1.08264	1.5735	15197	11	0.0770324	305324	2.222	1.866	0.667	5.653	5.19654
493	ADBQ	1.14132	1.94897	16721	12	0.724699	307149	2.237	1.85	0.654	5.699	5.17133
539	ADEL	1.09339	1.55816	12147	10	2.13337	228421	2.218	1.846	0.522	5.329	5.12133
540	ADEM	1.09339	1.55816	12193	10	1.97697	227480	2.218	1.846	0.526	5.323	5.10816
845	AFEL	1.09103	1.55816	12668	10	1.06003	235415	2.216	1.852	0.547	5.347	5.10616
846	AFEM	1.09103	1.55816	12715	10	0.900232	234458	2.216	1.852	0.551	5.341	5.09246
998	AGEL	1.08854	1.55038	14247	11	0.398335	266481	2.229	1.861	0.584	5.481	5.06663
999	AGEM	1.08854	1.55038	14297	11	0.228335	265464	2.229	1.861	0.588	5.475	5.05094
78	AAEJ	1.12263	1.76024	15651	12	0.423572	289132	2.255	1.86	0.687	5.533	4.99148
180	ABBJ	1.11239	1.76588	19230	14	0.290788	377060	2.249	1.869	0.777	6.036	4.95823
184	ABBN	1.11239	1.76974	19342	14	0.10344	374684	2.248	1.869	0.777	6.028	4.93001
395	ACFD	1.0871	1.62747	10471	7	0.0943482	190040	2.19	1.779	0.536	5.367	4.92855
82	AAEN	1.12263	1.76409	15753	12	0.270223	287011	2.254	1.86	0.703	5.524	4.92594
175	ABBE	1.0907	1.68553	17435	12	0.0647065	350078	2.232	1.865	0.71	5.959	4.89634
242	ABFD	1.08527	1.62457	13342	10	3.80883	258714	2.214	1.79	0.69	5.646	4.8841
102	AAFQ	1.13862	1.98661	17082	12	2.18804	299749	2.249	1.86	0.807	5.56	4.88017
114	AAGL	1.09695	1.68986	14883	11	2.74947	275201	2.234	1.861	0.674	5.518	4.83227
854	AFFD	1.09399	1.63235	9684	7	0.974355	171198	2.198	1.779	0.504	5.269	4.83201
73	AAEE	1.09879	1.67988	14026	10	0.255582	265098	2.239	1.86	0.642	5.469	4.81848
72	AAED	1.10372	1.67988	12714	10	3.25719	235626	2.24	1.811	0.623	5.439	4.81568
115	AAGM	1.09695	1.68986	14934	11	2.57605	274166	2.234	1.861	0.678	5.513	4.81087
709	AEFL	1.12025	1.6916	10661	9	1.56769	194152	2.252	1.777	0.486	5.34	4.80415
261	ABGF	1.08283	1.6066	13859	10	1.87241	276692	2.207	1.867	0.634	5.59	4.80289
710	AEFM	1.12025	1.6916	10704	9	1.42149	193271	2.252	1.777	0.49	5.335	4.78785
106	AAGD	1.09902	1.71298	12714	9	1.94934	235626	2.224	1.823	0.623	5.439	4.77952
243	ABFE	1.08142	1.62457	14706	10	0.31146	289682	2.213	1.85	0.704	5.68	4.75937
548	ADFD	1.0965	1.63235	9227	7	1.78338	164962	2.2	1.779	0.487	5.252	4.74763
1151	AHEL	1.0917	1.55329	12617	10	0.791132	234668	2.219	1.854	0.601	5.367	4.74754
1152	AHEM	1.0917	1.55329	12664	10	0.631332	233712	2.219	1.854	0.605	5.361	4.73387
1007	AGFD	1.09134	1.62457	11071	8	1.01347	198863	2.211	1.779	0.571	5.404	4.7205
118	AAGP	1.09884	1.68986	14173	10	0.242953	262390	2.234	1.861	0.625	5.488	4.71752
80	AAEL	1.10144	1.65676	14883	12	4.11639	275201	2.249	1.86	0.674	5.518	4.70545
81	AAEM	1.10144	1.65676	14934	12	3.94304	274166	2.249	1.86	0.678	5.513	4.68405
248	ABFJ	1.10371	1.70492	16389	12	0.742646	314982	2.229	1.862	0.765	5.756	4.67385
227	ABEF	1.08661	1.5735	13859	11	3.45077	276692	2.223	1.866	0.634	5.59	4.66657
183	ABBM	1.09293	1.66241	18438	14	3.55383	360265	2.243	1.869	0.752	6.017	4.63602
182	ABBL	1.09293	1.66241	18382	14	3.7442	361425	2.243	1.869	0.765	6.022	4.6075
165	ABAL	1.08107	1.55603	17622	13	0.140431	348235	2.229	1.87	0.715	5.991	4.60582
284	ABHL	1.08107	1.55603	17622	13	0.140431	348235	2.229	1.87	0.715	5.991	4.60582
252	ABFN	1.10371	1.70877	16493	12	0.582498	312778	2.228	1.862	0.782	5.748	4.59726
84	AAEP	1.10351	1.65676	14173	11	1.55626	262390	2.249	1.86	0.625	5.488	4.5907
567	ADGF	1.09339	1.61438	9664	7	0.318598	180082	2.194	1.847	0.47	5.2	4.55895
1160	AHFD	1.0947	1.62747	9638	7	0.675343	170537	2.201	1.779	0.547	5.288	4.54769
228	ABEG	1.08507	1.55038	14608	11	0.19871	284564	2.226	1.866	0.694	5.632	4.49296
186	ABBP	1.09467	1.66241	17597	13	1.53872	347040	2.243	1.869	0.699	5.993	4.4896
105	AAGC	1.09672	1.71298	13368	9	0.407703	249300	2.224	1.861	0.639	5.459	4.48309
4211	DDEL	1.10395	1.56594	8114	7	0.0286436	112496	2.183	1.766	0.419	5.087	4.43673
335	ACBL	1.09481	1.66532	14979	11	1.82293	281451	2.219	1.86	0.679	5.664	4.43448
533	ADEF	1.09822	1.58128	9664	8	1.58491	180082	2.209	1.846	0.47	5.2	4.43213
1764	BDEM	1.10703	1.56594	7638	7	0.733443	102562	2.188	1.747	0.423	5.071	4.42747
1763	BDEL	1.10703	1.56594	7600	7	0.862643	103219	2.188	1.747	0.419	5.078	4.42612
336	ACBM	1.09481	1.66532	15030	11	1.64956	280414	2.219	1.86	0.683	5.658	4.41814
250	ABFL	1.08349	1.60145	15593	12	4.24107	300340	2.223	1.862	0.737	5.741	4.41198
403	ACFL	1.08525	1.60435	12474	9	1.39236	226923	2.199	1.859	0.573	5.423	4.40532
32	AABO	1.12457	1.86153	18171	13	0.726706	327376	2.265	1.861	0.749	5.835	4.40449
3026	CDGQ	1.14351	1.93443	9903	7	0.730048	133270	2.19	1.746	0.564	5.187	4.39875
839	AFEF	1.09562	1.58128	10130	8	0.771702	186517	2.207	1.852	0.495	5.218	4.39846
251	ABFM	1.08349	1.60145	15645	12	4.06427	299264	2.223	1.862	0.741	5.736	4.38922
2069	BFEL	1.10395	1.56594	8001	7	0.412844	107099	2.186	1.749	0.444	5.097	4.36548
2070	BFEM	1.10395	1.56594	8040	7	0.280244	106426	2.186	1.749	0.448	5.091	4.36118
71	AAEC	1.10119	1.67988	13368	10	1.78095	249300	2.239	1.86	0.639	5.459	4.35627
174	ABBD	1.09484	1.68553	15983	12	3.7765	316988	2.234	1.845	0.685	5.925	4.3491
703	AEFF	1.12686	1.71471	8311	7	0.0419255	148346	2.243	1.777	0.446	5.175	4.34481
404	ACFM	1.08525	1.60435	12521	9	1.23256	225970	2.199	1.859	0.593	5.418	4.33576
157	ABAD	1.08274	1.57914	15263	11	0.105891	304390	2.22	1.848	0.636	5.894	4.33248
276	ABHD	1.08274	1.57914	15263	11	0.105891	304390	2.22	1.848	0.636	5.894	4.33248
89	AAFD	1.10462	1.73095	11633	9	4.8689	206638	2.231	1.779	0.661	5.442	4.30725
556	ADFL	1.09423	1.60923	11110	9	3.6128	200102	2.21	1.836	0.511	5.359	4.29827
173	ABBC	1.09272	1.68553	16707	12	1.94107	332346	2.233	1.869	0.712	5.948	4.2871
557	ADFM	1.09423	1.60923	11154	9	3.46322	199206	2.21	1.836	0.515	5.354	4.28147
992	AGEF	1.09287	1.5735	11544	9	0.745983	215050	2.22	1.861	0.516	5.362	4.2748
2992	CDEQ	1.15114	1.90134	9903	8	1.16662	133270	2.206	1.745	0.564	5.187	4.26242
1781	BDFM	1.10814	1.61701	6879	6	1.18866	85864	2.179	1.747	0.412	5.023	4.24081
1780	BDFL	1.10814	1.61701	6843	6	1.31106	86476	2.179	1.747	0.408	5.03	4.23798
3332	CFGQ	1.13979	1.93443	10370	7	0.242574	137766	2.188	1.757	0.588	5.206	4.22056
254	ABFP	1.08511	1.60145	14856	11	1.9076	286860	2.223	1.862	0.704	5.712	4.21909
4165	DDBQ	1.15584	1.95675	11730	9	0.705002	161716	2.202	1.768	0.551	5.325	4.21668
3298	CFEQ	1.14703	1.90134	10370	8	0.797688	137766	2.204	1.748	0.588	5.206	4.20968
4228	DDFL	1.10499	1.61701	7324	6	0.608045	94759	2.174	1.766	0.408	5.041	4.20545
4229	DDFM	1.10499	1.61701	7361	6	0.482245	94118	2.174	1.766	0.412	5.035	4.20221
862	AFFL	1.09183	1.60923	11610	9	2.6234	206765	2.208	1.849	0.527	5.376	4.19613
560	ADFP	1.0963	1.60923	10493	8	0.738472	188716	2.21	1.836	0.478	5.327	4.19005
863	AFFM	1.09183	1.60923	11655	9	2.47042	205853	2.208	1.849	0.531	5.37	4.18391
2087	BFFM	1.10499	1.61701	7260	6	0.825645	89397	2.178	1.749	0.428	5.043	4.18269
2086	BFFL	1.10499	1.61701	7223	6	0.951445	90025	2.178	1.749	0.424	5.05	4.18039
239	ABFA	1.08181	1.62457	14755	10	0.0287226	284465	2.214	1.862	0.738	5.7	4.17859
327	ACBD	1.0968	1.68843	12828	9	0.988711	241757	2.21	1.832	0.61	5.605	4.16642
4471	DFBQ	1.15186	1.95675	12239	9	0.152023	166725	2.2	1.775	0.568	5.343	4.14557
4535	DFFM	1.10202	1.61701	7756	6	0.0188773	97882	2.173	1.769	0.428	5.054	4.14117
100	AAFO	1.11605	1.80057	15430	11	0.788317	269448	2.245	1.86	0.754	5.549	4.14002
4534	DFFL	1.10202	1.61701	7718	6	0.148077	98539	2.173	1.769	0.424	5.061	4.13982
51	AACQ	1.13805	1.94897	17192	12	0.0940684	301657	2.247	1.86	0.733	5.769	4.1284
547	ADFC	1.09399	1.63235	9795	7	0.596955	177093	2.2	1.836	0.495	5.276	4.10718
633	AEBD	1.13299	1.77567	10999	9	0.867275	208163	2.262	1.775	0.528	5.533	4.08333
241	ABFC	1.0833	1.62457	14022	10	2.0801	273095	2.213	1.862	0.705	5.669	4.07528
1145	AHEF	1.09635	1.5764	10083	8	0.468663	185835	2.21	1.854	0.532	5.245	4.06024
481	ADBE	1.10161	1.69331	12680	9	0.311128	242490	2.219	1.846	0.579	5.591	4.05586
5083	EBBQ	1.13457	1.94119	18601	13	0.302866	306783	2.247	1.853	0.691	5.868	4.03491
27	AABJ	1.13214	1.87227	17155	13	2.47703	315157	2.266	1.861	0.732	5.837	4.03436
948	AGBM	1.09915	1.66241	15743	12	2.1535	290673	2.24	1.862	0.642	5.78	4.03308
108	AAGF	1.10144	1.71298	12117	9	3.26388	223069	2.225	1.861	0.606	5.398	4.02236
1015	AGFL	1.0893	1.60145	13126	10	2.18878	236356	2.221	1.86	0.602	5.498	4.01696
3791	DAGQ	1.14425	1.97643	13088	9	0.508417	178983	2.207	1.796	0.666	5.31	4.01272
3757	DAEQ	1.15122	1.94333	13088	10	1.14333	178983	2.222	1.787	0.666	5.31	4.01134
191	ABCD	1.08491	1.58692	13444	10	1.67823	260530	2.212	1.796	0.644	5.843	4.00755
31	AABN	1.13214	1.87612	17261	13	2.31008	312956	2.266	1.861	0.732	5.829	4.00244
1016	AGFM	1.0893	1.60145	13174	10	2.02558	235384	2.221	1.86	0.606	5.493	3.99764
947	AGBL	1.09915	1.66241	15691	12	2.3303	291729	2.24	1.862	0.655	5.786	3.99599
486	ADBJ	1.12621	1.77366	14203	11	0.601787	265564	2.235	1.849	0.63	5.682	3.99284
1717	BDBQ	1.16003	1.95675	11086	9	1.6537	149695	2.207	1.759	0.551	5.312	3.97891
490	ADBN	1.12621	1.77751	14299	11	0.46885	263556	2.234	1.849	0.63	5.674	3.9768
2375	BHEL	1.10482	1.56107	7958	7	0.0563618	106572	2.189	1.749	0.514	5.126	3.94858
22	AABE	1.10878	1.79191	15468	11	2.37878	290369	2.25	1.86	0.681	5.759	3.94279
90	AAFE	1.09961	1.73095	12907	9	2.02145	234944	2.23	1.849	0.675	5.475	3.94273
109	AAGG	1.09961	1.68986	12818	9	0.261163	230250	2.228	1.861	0.65	5.43	3.92792
480	ADBD	1.10683	1.69331	11452	9	2.94048	214260	2.22	1.811	0.561	5.551	3.92263
5151	EBFQ	1.12654	1.88023	15896	11	0.09729	254394	2.227	1.83	0.774	5.608	3.91769
3022	CDGM	1.10204	1.65565	7597	6	2.49378	101800	2.182	1.745	0.456	5.166	3.89964
3021	CDGL	1.10204	1.65565	7559	6	2.62298	102456	2.182	1.745	0.452	5.173	3.89827
74	AAEF	1.10637	1.67988	12117	10	4.50143	223069	2.24	1.86	0.606	5.398	3.89554
786	AFBD	1.10415	1.69331	11957	9	2.01579	221089	2.218	1.82	0.578	5.568	3.88552
3604	CHEQ	1.14819	1.89646	10323	8	0.368224	137171	2.207	1.747	0.642	5.23	3.88266
1168	AHFL	1.09251	1.60435	11561	9	2.34416	206055	2.211	1.852	0.577	5.388	3.87669
3910	DBEQ	1.12886	1.83694	14884	11	0.678144	225224	2.205	1.826	0.711	5.521	3.86932
4012	DCBQ	1.14095	1.95188	13118	9	0.151503	183024	2.192	1.797	0.613	5.422	3.86884
176	ABBF	1.09705	1.68553	15321	12	5.372	302877	2.234	1.868	0.655	5.876	3.86747
1169	AHFM	1.09251	1.60435	11606	9	2.19116	205144	2.211	1.852	0.581	5.382	3.86451
208	ABDD	1.08696	1.58692	12843	10	3.11531	250044	2.213	1.786	0.644	5.832	3.86404
293	ABID	1.08696	1.58692	12843	10	3.11531	250044	2.213	1.786	0.644	5.832	3.86404
2991	CDEP	1.11056	1.62255	7090	6	0.0335616	95761	2.198	1.745	0.403	5.139	3.85443
159	ABAF	1.08468	1.57914	14612	11	1.7439	290465	2.221	1.869	0.614	5.845	3.85343
278	ABHF	1.08468	1.57914	14612	11	1.7439	290465	2.221	1.869	0.614	5.845	3.85343
939	AGBD	1.10133	1.68553	13488	10	1.61717	251425	2.231	1.837	0.592	5.686	3.85137
472	ADAM	1.09115	1.5638	12882	10	0.579227	239974	2.216	1.85	0.547	5.628	3.85083
591	ADHM	1.09115	1.5638	12882	10	0.579227	239974	2.216	1.85	0.547	5.628	3.85083
95	AAFJ	1.12367	1.8113	14482	11	2.29427	258050	2.246	1.86	0.721	5.551	3.84796
68	AADQ	1.14132	1.94897	16541	12	1.33673	290902	2.248	1.859	0.733	5.758	3.83487
153	AAIQ	1.14132	1.94897	16541	12	1.33673	290902	2.248	1.859	0.733	5.758	3.83487
795	AFBM	1.10186	1.67019	14080	11	3.03701	258471	2.228	1.853	0.621	5.676	3.82115
1610	BCEL	1.09558	1.56107	8685	7	0.318998	120002	2.177	1.76	0.456	5.264	3.81306
2393	BHFM	1.10588	1.61213	7219	6	0.457102	88908	2.181	1.748	0.494	5.069	3.81079
3327	CFGL	1.09924	1.65565	7959	6	2.09456	106316	2.18	1.749	0.477	5.191	3.81072
471	ADAL	1.09115	1.5638	12835	10	0.739027	240935	2.216	1.85	0.56	5.634	3.8106
590	ADHL	1.09115	1.5638	12835	10	0.739027	240935	2.216	1.85	0.56	5.634	3.8106
2392	BHFL	1.10588	1.61213	7182	6	0.582902	89535	2.181	1.748	0.49	5.076	3.80845
13	AAAM	1.09915	1.66241	15695	12	2.31673	287616	2.247	1.861	0.658	5.785	3.80461
132	AAHM	1.09915	1.66241	15695	12	2.31673	287616	2.247	1.861	0.658	5.785	3.80461
75	AAEG	1.10436	1.65677	12818	10	1.55213	230250	2.244	1.86	0.65	5.43	3.7916
3328	CFGM	1.09924	1.65565	7998	6	1.96196	105644	2.18	1.75	0.481	5.185	3.79078
794	AFBL	1.10186	1.67019	14031	11	3.20361	259467	2.228	1.853	0.634	5.681	3.7872
12	AAAL	1.09915	1.66241	15643	12	2.49353	288671	2.247	1.861	0.67	5.79	3.77579
131	AAHL	1.09915	1.66241	15643	12	2.49353	288671	2.247	1.861	0.67	5.79	3.77579
1627	BCFL	1.09647	1.61213	7871	6	1.02816	101919	2.169	1.753	0.453	5.193	3.77305
99	AAFN	1.12367	1.81516	14580	11	2.15452	256021	2.246	1.86	0.737	5.543	3.77085
2023	BFBQ	1.15584	1.95675	11581	9	1.2116	154473	2.205	1.774	0.568	5.331	3.7696
4075	DCFL	1.09396	1.61213	8391	6	0.00451922	111091	2.164	1.773	0.453	5.202	3.7645
489	ADBM	1.10441	1.67019	13531	11	4.14629	251231	2.229	1.849	0.605	5.661	3.76235
973	AGDD	1.09328	1.58692	10616	8	0.0956938	191052	2.21	1.767	0.559	5.587	3.76155
1058	AGID	1.09328	1.58692	10616	8	0.0956938	191052	2.21	1.767	0.559	5.587	3.76155
550	ADFF	1.09915	1.63235	8709	7	2.75884	153802	2.201	1.836	0.479	5.201	3.76133
30	AABM	1.11161	1.76879	16411	13	5.89275	299705	2.261	1.861	0.707	5.817	3.75222
3009	CDFQ	1.15262	1.9524	9042	7	1.85959	114343	2.197	1.745	0.589	5.166	3.74938
2988	CDEM	1.10784	1.62255	7597	7	3.47398	101800	2.198	1.745	0.456	5.166	3.74764
2987	CDEL	1.10784	1.62255	7559	7	3.60318	102456	2.198	1.745	0.452	5.173	3.74627
798	AFBP	1.10395	1.67019	13352	10	0.532948	247040	2.228	1.853	0.568	5.65	3.74434
1611	BCEM	1.09558	1.56107	8726	7	0.179598	119288	2.178	1.76	0.477	5.258	3.74384
938	AGBC	1.09892	1.68553	14152	10	0.0732017	265352	2.23	1.861	0.619	5.71	3.73689
488	ADBL	1.10441	1.67019	13483	11	4.30949	252211	2.229	1.849	0.617	5.666	3.73105
3315	CFFQ	1.14843	1.9524	9488	7	1.58568	118508	2.195	1.747	0.606	5.184	3.72873
2839	CCEQ	1.1358	1.89646	11174	8	1.14354	152541	2.195	1.763	0.634	5.339	3.72232
29	AABL	1.11161	1.76879	16358	13	6.07295	300779	2.261	1.861	0.72	5.822	3.72085
1628	BCFM	1.09647	1.61213	7910	6	0.895564	101250	2.169	1.753	0.474	5.187	3.71482
16	AAAP	1.10113	1.66241	14919	11	0.0086385	275644	2.247	1.861	0.604	5.76	3.70796
135	AAHP	1.10113	1.66241	14919	11	0.0086385	275644	2.247	1.861	0.604	5.76	3.70796
4930	EABQ	1.15603	2.04758	16568	12	1.84068	252076	2.264	1.828	0.646	5.652	3.70276
1309	BAEQ	1.15516	1.94333	12411	10	2.27772	166338	2.227	1.78	0.666	5.301	3.70109
1696	BDAM	1.10411	1.57159	8159	7	0.111281	109846	2.186	1.75	0.444	5.243	3.69379
1815	BDHM	1.10411	1.57159	8159	7	0.111281	109846	2.186	1.75	0.444	5.243	3.69379
3293	CFEL	1.10471	1.62255	7959	7	3.17052	106316	2.196	1.747	0.477	5.191	3.69008
492	ADBP	1.10661	1.67019	12818	10	1.55942	239920	2.23	1.849	0.551	5.635	3.68319
514	ADDD	1.09867	1.5947	8808	7	0.675651	157566	2.199	1.764	0.487	5.461	3.67828
599	ADID	1.09867	1.5947	8808	7	0.675651	157566	2.199	1.764	0.487	5.461	3.67828
3294	CFEM	1.10471	1.62255	7998	7	3.03792	105644	2.196	1.748	0.481	5.185	3.67014
1695	BDAL	1.10411	1.57159	8120	7	0.243881	110523	2.186	1.749	0.456	5.25	3.65791
1814	BDHL	1.10411	1.57159	8120	7	0.243881	110523	2.186	1.749	0.456	5.25	3.65791
1343	BAGQ	1.14783	1.97643	12411	9	1.74912	166338	2.212	1.792	0.666	5.301	3.65543
5452	EDFL	1.1017	1.60923	8783	7	0.593815	129478	2.205	1.809	0.433	5.169	3.65156
33	AABP	1.11383	1.76879	15621	12	3.56283	287562	2.261	1.861	0.654	5.792	3.64673
2873	CCGQ	1.12961	1.92956	11174	7	0.280633	152541	2.18	1.777	0.634	5.339	3.6453
5453	EDFM	1.1017	1.60923	8823	7	0.457815	128738	2.205	1.809	0.437	5.163	3.64504
856	AFFF	1.0965	1.63235	9154	7	2.03161	159906	2.199	1.849	0.496	5.219	3.63238
4670	DGEL	1.09798	1.55816	9790	8	0.0678155	136503	2.194	1.789	0.498	5.26	3.62993
97	AAFL	1.1023	1.70783	13737	11	5.96079	244665	2.241	1.86	0.692	5.536	3.62138
26	AABI	1.1035	1.79191	17900	12	0.0342032	321661	2.251	1.861	0.87	5.902	3.62077
244	ABFF	1.08733	1.62457	12720	10	5.31208	245492	2.214	1.862	0.672	5.599	3.61518
785	AFBC	1.10161	1.69331	12582	9	0.644328	234346	2.218	1.853	0.598	5.594	3.61027
98	AAFM	1.1023	1.70783	13786	11	5.79419	243675	2.241	1.86	0.696	5.531	3.60147
2979	CDED	1.11083	1.64567	6126	5	0.0324317	81647	2.188	1.745	0.408	5.113	3.59937
5163	EBGL	1.08459	1.58348	13795	10	0.406204	233653	2.212	1.846	0.641	5.598	3.59689
214	ABDJ	1.10571	1.66728	15852	12	0.0862648	305798	2.228	1.859	0.72	5.947	3.59234
299	ABIJ	1.10571	1.66728	15852	12	0.0862648	305798	2.228	1.859	0.72	5.947	3.59234
1092	AHBD	1.10491	1.68843	11907	9	1.7168	220360	2.221	1.822	0.629	5.579	3.58307
5164	EBGM	1.08459	1.58348	13845	10	0.23618	232688	2.212	1.846	0.645	5.592	3.58292
2981	CDEF	1.11434	1.64567	5744	5	0.290617	75154	2.189	1.745	0.4	5.078	3.57945
551	ADFG	1.09715	1.60923	9317	7	0.126142	160301	2.204	1.835	0.494	5.268	3.57316
4	AAAD	1.10133	1.68553	13431	10	1.81097	248425	2.237	1.84	0.608	5.691	3.57157
123	AAHD	1.10133	1.68553	13431	10	1.81097	248425	2.237	1.84	0.608	5.691	3.57157
369	ACDL	1.08693	1.56671	12003	9	0.603881	218845	2.198	1.859	0.573	5.536	3.56933
454	ACIL	1.08693	1.56671	12003	9	0.603881	218845	2.198	1.859	0.573	5.536	3.56933
479	ADBC	1.10415	1.69331	12064	9	1.65199	227368	2.219	1.849	0.581	5.578	3.56843
675	AEDL	1.12302	1.65395	10222	9	0.35019	186433	2.251	1.764	0.486	5.575	3.55973
760	AEIL	1.12302	1.65395	10222	9	0.35019	186433	2.251	1.764	0.486	5.575	3.55973
200	ABCM	1.08315	1.56381	15753	12	1.90893	301179	2.221	1.862	0.703	5.938	3.55902
329	ACBF	1.0991	1.68843	12237	9	2.31509	229161	2.21	1.859	0.59	5.572	3.55856
21	AABD	1.11405	1.79191	14106	11	5.45011	259941	2.251	1.836	0.657	5.724	3.55782
1101	AHBM	1.10258	1.66532	14027	11	2.75803	257694	2.231	1.854	0.679	5.679	3.55147
676	AEDM	1.12302	1.65395	10264	9	0.20739	185567	2.251	1.764	0.49	5.57	3.54393
761	AEIM	1.12302	1.65395	10264	9	0.20739	185567	2.251	1.764	0.49	5.57	3.54393
1716	BDBP	1.12201	1.67797	8111	7	0.313656	109792	2.199	1.747	0.448	5.255	3.54144
5121	EBED	1.09054	1.5735	11747	9	0.746444	199812	2.218	1.81	0.574	5.531	3.54006
5129	EBEL	1.08854	1.55038	13795	11	1.93523	233653	2.227	1.841	0.641	5.598	3.53279
3008	CDFP	1.11175	1.67362	6356	5	0.38152	79578	2.189	1.745	0.408	5.111	3.53162
3774	DAFQ	1.15256	1.99439	12083	9	2.36653	156784	2.214	1.777	0.721	5.272	3.52886
477	ADBA	1.10214	1.69331	12725	9	0.00136113	237737	2.22	1.849	0.647	5.61	3.52855
94	AAFI	1.0946	1.73095	15179	10	0.139773	264177	2.232	1.86	0.813	5.622	3.52797
199	ABCL	1.08315	1.56381	15701	12	2.0857	302257	2.221	1.862	0.716	5.943	3.52778
5130	EBEM	1.08854	1.55038	13845	11	1.76523	232688	2.227	1.841	0.645	5.592	3.51882
1100	AHBL	1.10258	1.66532	13978	11	2.92463	258689	2.231	1.854	0.692	5.685	3.51237
2329	BHBQ	1.15703	1.95188	11532	9	0.782464	153846	2.208	1.774	0.609	5.348	3.50299
3	AAAC	1.09892	1.68553	14098	10	0.256837	262332	2.237	1.861	0.634	5.714	3.50227
122	AAHC	1.09892	1.68553	14098	10	0.256837	262332	2.237	1.861	0.634	5.714	3.50227
177	ABBG	1.09538	1.66241	16097	12	2.06875	310947	2.238	1.867	0.744	5.94	3.50183
370	ACDM	1.08693	1.56671	12049	9	0.447457	217907	2.198	1.859	0.593	5.531	3.50027
455	ACIM	1.08693	1.56671	12049	9	0.447457	217907	2.198	1.859	0.593	5.531	3.50027
3287	CFEF	1.11083	1.64567	6089	5	0.158196	78455	2.187	1.747	0.425	5.097	3.49965
2856	CCFQ	1.137	1.94753	10256	7	2.11508	132274	2.187	1.751	0.668	5.283	3.49402
4624	DGBQ	1.14767	1.94897	13782	10	0.118533	190629	2.213	1.813	0.572	5.482	3.49361
3314	CFFP	1.10839	1.67362	6721	5	0.13516	82971	2.187	1.747	0.424	5.13	3.48348
4998	EAFQ	1.14832	1.98661	14031	10	0.967268	204658	2.245	1.823	0.729	5.389	3.4737
397	ACFF	1.08925	1.62747	9920	7	1.3294	178333	2.19	1.859	0.529	5.335	3.47262
101	AAFP	1.10441	1.70783	13048	10	3.31863	232353	2.241	1.86	0.659	5.506	3.47227
1104	AHBP	1.1047	1.66531	13300	10	0.241577	246278	2.231	1.854	0.626	5.654	3.47004
1496	BBGQ	1.12615	1.87004	14159	10	1.24832	210936	2.194	1.831	0.711	5.513	3.46341
1564	BCBQ	1.14437	1.95188	12435	9	1.4612	170114	2.197	1.796	0.613	5.412	3.46086
3005	CDFM	1.10897	1.67362	6840	6	3.91731	85163	2.189	1.745	0.445	5.139	3.45557
642	AEBM	1.12984	1.75256	13037	11	2.42925	244771	2.297	1.825	0.572	5.647	3.45541
3004	CDFL	1.10897	1.67362	6804	6	4.03971	85774	2.189	1.745	0.441	5.146	3.4527
4161	DDBM	1.11582	1.67797	9202	8	2.79694	126320	2.194	1.767	0.502	5.296	3.44094
1462	BBEQ	1.13201	1.83694	14159	11	2.21012	210936	2.21	1.823	0.711	5.513	3.43685
20	AABC	1.11135	1.79191	14785	11	3.93968	274054	2.251	1.861	0.684	5.747	3.42944
18	AABA	1.10932	1.79191	15518	11	2.05015	285166	2.251	1.861	0.75	5.779	3.42365
3621	CHFQ	1.14961	1.94753	9443	7	1.14277	117950	2.198	1.747	0.655	5.204	3.42362
1713	BDBM	1.11914	1.67797	8648	8	3.69798	116225	2.199	1.748	0.502	5.284	3.4186
641	AEBL	1.12984	1.75256	12990	11	2.58905	245736	2.297	1.825	0.584	5.653	3.41849
3927	DBFQ	1.12993	1.88801	13804	10	2.23587	200322	2.196	1.804	0.765	5.499	3.41635
55	AADD	1.10683	1.69331	11167	9	3.90952	198736	2.23	1.766	0.632	5.625	3.41502
140	AAID	1.10683	1.69331	11167	9	3.90952	198736	2.23	1.766	0.632	5.625	3.41502
3311	CFFM	1.10578	1.67362	7220	6	3.57189	88676	2.187	1.747	0.461	5.158	3.41141
3310	CFFL	1.10578	1.67362	7183	6	3.69769	89303	2.187	1.747	0.457	5.165	3.40907
4467	DFBM	1.11268	1.67797	9645	8	2.22006	130677	2.192	1.77	0.518	5.315	3.40903
635	AEBF	1.13667	1.77567	10452	9	1.63759	196230	2.263	1.817	0.499	5.476	3.40412
1326	BAFQ	1.15657	1.99439	11439	9	3.36756	145133	2.219	1.761	0.721	5.261	3.40287
2222	BGEL	1.10071	1.55816	9220	8	1.19553	126031	2.199	1.781	0.498	5.252	3.40217
4687	DGFL	1.09891	1.60923	8916	7	0.967575	116960	2.185	1.779	0.515	5.215	3.40152
4688	DGFM	1.09891	1.60923	8957	7	0.828175	116243	2.185	1.779	0.519	5.209	3.39576
5010	EAGL	1.10374	1.68986	12080	9	1.5478	186352	2.229	1.825	0.597	5.392	3.39282
941	AGBF	1.10386	1.68553	12882	10	2.92823	238637	2.232	1.861	0.561	5.637	3.39153
4160	DDBL	1.11582	1.67797	9161	8	2.93634	127045	2.194	1.767	0.514	5.303	3.39096
245	ABFG	1.08577	1.60145	13448	10	2.13909	253109	2.218	1.861	0.72	5.658	3.3905
5011	EAGM	1.10374	1.68986	12127	9	1.388	185473	2.229	1.825	0.6	5.386	3.38488
2256	BGGL	1.09564	1.59126	9220	7	0.000855147	126031	2.183	1.792	0.498	5.252	3.38169
3451	CGEQ	1.1427	1.89356	11787	9	1.23152	159438	2.217	1.784	0.626	5.35	3.3815
2223	BGEM	1.10071	1.55816	9262	8	1.05273	125298	2.199	1.782	0.502	5.246	3.38021
465	ADAF	1.09575	1.58692	10297	8	0.446885	191713	2.207	1.849	0.491	5.463	3.37679
584	ADHF	1.09575	1.58692	10297	8	0.446885	191713	2.207	1.849	0.491	5.463	3.37679
86	AAFA	1.10012	1.73095	12953	9	1.71429	230145	2.231	1.86	0.71	5.498	3.37293
3633	CHGL	1.10003	1.65078	7916	6	1.76099	105790	2.183	1.748	0.564	5.217	3.37082
1712	BDBL	1.11914	1.67797	8608	8	3.83398	116921	2.199	1.748	0.514	5.291	3.36767
3634	CHGM	1.10003	1.65078	7955	6	1.62839	105119	2.183	1.748	0.568	5.211	3.36658
2998	CDFF	1.11561	1.69674	5071	4	0.406635	60511	2.18	1.745	0.409	5.036	3.36652
1703	BDBC	1.1188	1.70109	7541	6	0.00294738	102450	2.189	1.747	0.478	5.243	3.35941
4466	DFBL	1.11268	1.67797	9603	8	2.36286	131418	2.192	1.77	0.531	5.322	3.3564
3485	CGGQ	1.13587	1.92665	11787	8	0.554985	159438	2.201	1.796	0.626	5.35	3.34534
2239	BGFL	1.1017	1.60923	8379	7	1.96738	107482	2.19	1.763	0.515	5.205	3.34233
1009	AGFF	1.09371	1.62457	10505	8	2.23504	186964	2.212	1.86	0.554	5.357	3.34158
2996	CDFD	1.11202	1.69674	5436	4	0.229061	66513	2.18	1.745	0.417	5.075	3.34022
38	AACD	1.10415	1.69331	11729	9	2.79099	208303	2.229	1.788	0.632	5.636	3.33995
2240	BGFM	1.1017	1.60923	8419	7	1.83138	106794	2.19	1.763	0.519	5.199	3.33754
3157	CEFL	1.14013	1.75599	6468	6	0.0876903	82737	2.231	1.741	0.383	5.12	3.33335
1162	AHFF	1.09725	1.62747	9109	7	1.71769	159261	2.202	1.852	0.529	5.24	3.32312
216	ABDL	1.08511	1.56381	15066	12	3.66359	291292	2.222	1.86	0.691	5.932	3.32247
301	ABIL	1.08511	1.56381	15066	12	3.66359	291292	2.222	1.86	0.691	5.932	3.32247
1091	AHBC	1.10233	1.68843	12531	9	0.35961	233600	2.22	1.854	0.656	5.603	3.32041
3750	DAEJ	1.13553	1.76802	10919	9	0.00299784	150863	2.22	1.785	0.6	5.315	3.31523
88	AAFC	1.10205	1.73095	12268	9	3.47014	219774	2.231	1.86	0.676	5.464	3.31172
3304	CFFF	1.11202	1.69674	5395	4	0.368496	63481	2.178	1.747	0.425	5.055	3.30438
788	AFBF	1.10683	1.69331	11387	9	3.16152	208908	2.219	1.853	0.557	5.513	3.30355
217	ABDM	1.08511	1.56381	15117	12	3.49021	290231	2.222	1.86	0.695	5.927	3.30021
302	ABIM	1.08511	1.56381	15117	12	3.49021	290231	2.222	1.86	0.695	5.927	3.30021
3302	CFFD	1.10865	1.69674	5772	4	0.0861026	69615	2.178	1.747	0.434	5.094	3.27927
1706	BDBF	1.12599	1.70109	6683	6	0.788565	87845	2.19	1.747	0.437	5.188	3.27824
2924	CDAQ	1.14724	1.90698	10489	8	0.612695	141522	2.203	1.762	0.551	5.396	3.2696
3043	CDHQ	1.14724	1.90698	10489	8	0.612695	141522	2.203	1.762	0.551	5.396	3.2696
482	ADBF	1.10964	1.69331	10894	9	4.00371	202211	2.221	1.849	0.54	5.497	3.26151
4976	EAEL	1.1089	1.65677	12080	10	2.7168	186352	2.245	1.824	0.597	5.392	3.2565
4154	DDBF	1.12229	1.70109	7157	6	0.274077	96201	2.185	1.766	0.437	5.198	3.25325
3756	DAEP	1.11471	1.66455	9744	8	0.608072	133837	2.214	1.785	0.538	5.267	3.25139
1704	BDBD	1.12229	1.70109	7089	6	0.505277	94764	2.19	1.747	0.458	5.225	3.25119
4977	EAEM	1.1089	1.65677	12127	10	2.55702	185473	2.245	1.824	0.6	5.386	3.24856
3599	CHEL	1.1056	1.61768	7916	7	2.81019	105790	2.199	1.747	0.564	5.217	3.2345
1307	BAEO	1.13022	1.75728	11083	9	0.477224	146624	2.224	1.776	0.633	5.303	3.23449
3600	CHEM	1.1056	1.61768	7955	7	2.67759	105119	2.199	1.747	0.568	5.211	3.23026
2805	CCCQ	1.13638	1.90989	10346	7	0.102134	133608	2.185	1.755	0.631	5.358	3.22842
3786	DAGL	1.1067	1.69764	10306	8	2.73181	141921	2.198	1.793	0.588	5.3	3.21771
2010	BFBD	1.1188	1.70109	7474	6	0.230747	98479	2.188	1.749	0.475	5.244	3.21053
5138	EBFD	1.09134	1.62457	10739	8	2.14227	174927	2.21	1.781	0.612	5.515	3.2081
3787	DAGM	1.1067	1.69764	10350	8	2.58221	141141	2.199	1.793	0.592	5.293	3.20548
2822	CCDQ	1.13991	1.90989	9867	7	0.684117	127474	2.186	1.75	0.622	5.342	3.20476
2907	CCIQ	1.13991	1.90989	9867	7	0.684117	127474	2.186	1.75	0.622	5.342	3.20476
3723	DACQ	1.15186	1.95675	12179	9	0.356046	158231	2.212	1.78	0.646	5.386	3.20399
3689	DAAQ	1.14767	1.94897	13767	10	0.169533	188660	2.22	1.814	0.613	5.486	3.19541
3808	DAHQ	1.14767	1.94897	13767	10	0.169533	188660	2.22	1.814	0.613	5.486	3.19541
2012	BFBF	1.12229	1.70109	7056	6	0.617477	91428	2.189	1.751	0.454	5.207	3.19235
3931	DBGD	1.08879	1.61438	10012	7	0.49725	154307	2.171	1.793	0.565	5.452	3.17969
2834	CCEL	1.09623	1.61768	8641	7	3.11875	119170	2.187	1.759	0.506	5.336	3.17885
3752	DAEL	1.11217	1.66455	10306	9	3.80983	141921	2.214	1.786	0.588	5.3	3.17547
3753	DAEM	1.11217	1.66455	10350	9	3.66026	141141	2.214	1.786	0.592	5.293	3.17274
2019	BFBM	1.11582	1.67797	9077	8	3.22194	120351	2.197	1.765	0.518	5.303	3.15953
2868	CCGL	1.09159	1.65078	8641	6	1.79646	119170	2.172	1.77	0.506	5.336	3.14887
3778	DAGD	1.10923	1.72076	8588	6	0.266536	116803	2.189	1.777	0.537	5.249	3.14578
3706	DABQ	1.16031	2.05536	14404	11	3.95996	197163	2.233	1.81	0.637	5.524	3.14535
220	ABDP	1.08679	1.56381	14338	11	1.28053	277932	2.223	1.859	0.658	5.903	3.13974
305	ABIP	1.08679	1.56381	14338	11	1.28053	277932	2.223	1.859	0.658	5.903	3.13974
6	AAAF	1.10386	1.68553	12822	10	3.13223	235656	2.238	1.861	0.585	5.642	3.13396
125	AAHF	1.10386	1.68553	12822	10	3.13223	235656	2.238	1.861	0.585	5.642	3.13396
3740	DADQ	1.15584	1.95675	11655	9	0.960025	151459	2.213	1.775	0.646	5.37	3.13059
3825	DAIQ	1.15584	1.95675	11655	9	0.960025	151459	2.213	1.775	0.646	5.37	3.13059
2849	CCFJ	1.12055	1.77222	8362	6	0.265329	108644	2.184	1.751	0.531	5.292	3.12998
2975	CDDQ	1.15625	1.91476	8677	7	0.136164	109847	2.196	1.745	0.544	5.288	3.12901
3060	CDIQ	1.15625	1.91476	8677	7	0.136164	109847	2.196	1.745	0.544	5.288	3.12901
506	ADCM	1.09379	1.57158	11246	9	1.38996	200817	2.208	1.836	0.523	5.589	3.1261
2941	CDBQ	1.16113	2.01336	11039	9	4.32927	148760	2.217	1.759	0.584	5.434	3.12387
2835	CCEM	1.09623	1.61768	8682	7	2.97935	118457	2.187	1.759	0.526	5.33	3.12235
2018	BFBL	1.11582	1.67797	9036	8	3.36134	121063	2.197	1.764	0.531	5.31	3.12163
5911	EGFL	1.09598	1.60145	10543	8	0.273705	156492	2.216	1.823	0.524	5.331	3.10353
3772	DAFO	1.12799	1.80835	10762	8	0.433524	137289	2.21	1.777	0.667	5.27	3.10353
3893	DBDQ	1.13255	1.85037	13343	10	1.1373	194229	2.195	1.794	0.675	5.61	3.0993
3978	DBIQ	1.13255	1.85037	13343	10	1.1373	194229	2.195	1.794	0.675	5.61	3.0993
2176	BGBQ	1.15142	1.94897	13082	10	1.38592	177413	2.218	1.811	0.572	5.471	3.09629
5912	EGFM	1.09598	1.60145	10587	8	0.124105	155676	2.216	1.823	0.528	5.325	3.0945
2869	CCGM	1.09159	1.65078	8682	6	1.65706	118457	2.172	1.77	0.526	5.33	3.09237
2851	CCFL	1.09713	1.66875	7829	6	3.81751	101148	2.179	1.751	0.503	5.278	3.09003
505	ADCL	1.09379	1.57158	11202	9	1.53956	201715	2.208	1.836	0.536	5.594	3.0889
3876	DBCQ	1.12938	1.85037	13906	10	0.16378	201920	2.194	1.807	0.675	5.624	3.08791
522	ADDL	1.0963	1.57158	10663	9	2.63045	192328	2.209	1.824	0.511	5.584	3.08751
607	ADIL	1.0963	1.57158	10663	9	2.63045	192328	2.209	1.824	0.511	5.584	3.08751
3859	DBBQ	1.13805	1.94897	16293	12	3.15074	245672	2.216	1.844	0.682	5.749	3.08518
3468	CGFQ	1.14402	1.94462	10842	8	2.25785	138705	2.208	1.762	0.68	5.325	3.08188
1302	BAEJ	1.13926	1.76802	10312	9	0.961176	139650	2.225	1.776	0.6	5.307	3.07862
23	AABF	1.11687	1.79191	13486	11	6.72039	246986	2.252	1.861	0.626	5.675	3.07678
523	ADDM	1.0963	1.57158	10706	9	2.48425	191447	2.209	1.824	0.515	5.578	3.07633
608	ADIM	1.0963	1.57158	10706	9	2.48425	191447	2.209	1.824	0.515	5.578	3.07633
1479	BBFQ	1.13314	1.88801	13112	10	3.63979	187028	2.201	1.798	0.765	5.489	3.07406
2855	CCFP	1.09933	1.66875	7342	5	0.462578	94393	2.179	1.751	0.486	5.248	3.07398
1336	BAGJ	1.13233	1.80112	10312	8	0.315135	139650	2.209	1.786	0.6	5.307	3.07382
1330	BAGD	1.11217	1.72076	8063	6	1.17914	107392	2.194	1.761	0.537	5.242	3.07346
5231	ECBL	1.1013	1.66532	12152	9	0.793496	191142	2.215	1.822	0.601	5.519	3.06896
1292	BADQ	1.16003	1.95675	11026	9	1.85773	140108	2.218	1.757	0.646	5.356	3.06124
1377	BAIQ	1.16003	1.95675	11026	9	1.85773	140108	2.218	1.757	0.646	5.356	3.06124
4968	EAED	1.11153	1.67988	10179	8	0.842228	156110	2.236	1.808	0.546	5.332	3.06101
5232	ECBM	1.1013	1.66532	12199	9	0.63372	190261	2.215	1.822	0.605	5.513	3.05777
3743	DAEC	1.11187	1.68766	9101	7	0.436559	125516	2.204	1.784	0.552	5.265	3.05236
1340	BAGN	1.13233	1.80497	10398	8	0.216174	138105	2.208	1.785	0.616	5.297	3.04814
207	ABDC	1.08491	1.58692	13515	10	1.43683	264293	2.212	1.858	0.659	5.856	3.04574
292	ABIC	1.08491	1.58692	13515	10	1.43683	264293	2.212	1.858	0.659	5.856	3.04574
3230	CFAQ	1.14333	1.90698	10970	8	0.134895	146160	2.201	1.778	0.568	5.414	3.04509
3349	CFHQ	1.14333	1.90698	10970	8	0.134895	146160	2.201	1.778	0.568	5.414	3.04509
1308	BAEP	1.11797	1.66455	9178	8	1.56887	123524	2.219	1.776	0.538	5.259	3.04458
3903	DBEJ	1.11301	1.66163	12541	10	0.175135	193223	2.202	1.825	0.645	5.525	3.04368
3897	DBED	1.09315	1.58128	10012	8	1.90441	154307	2.187	1.792	0.565	5.452	3.04337
5157	EBGF	1.08854	1.6066	11188	8	0.541989	189138	2.203	1.844	0.556	5.494	3.04266
1306	BAEN	1.13926	1.77187	10398	9	0.862239	138105	2.224	1.776	0.616	5.297	3.03726
4773	DHBM	1.11357	1.6731	9599	8	1.869	130099	2.195	1.769	0.593	5.335	3.03626
2852	CCFM	1.09713	1.66875	7868	6	3.68491	100480	2.179	1.751	0.523	5.272	3.03502
1094	AHBF	1.10762	1.68843	11338	9	2.84744	208195	2.222	1.854	0.598	5.527	3.03376
1342	BAGP	1.11193	1.69764	9178	7	0.657974	123524	2.204	1.786	0.538	5.259	3.03028
1275	BACQ	1.15584	1.95675	11533	9	1.37483	146529	2.217	1.768	0.646	5.372	3.02894
2853	CCFN	1.12055	1.77607	8440	6	0.19358	107269	2.184	1.751	0.564	5.283	3.02558
1324	BAFO	1.13144	1.80835	10163	8	1.44928	126664	2.215	1.76	0.667	5.26	3.02206
5691	EFBM	1.10938	1.67019	11365	9	1.31931	173300	2.223	1.815	0.543	5.456	3.01889
4007	DCBL	1.10412	1.6731	10360	8	2.08009	145796	2.184	1.791	0.559	5.416	3.00909
964	AGCL	1.08891	1.5638	13226	10	0.0751688	238093	2.219	1.86	0.614	5.703	3.00651
4008	DCBM	1.10412	1.6731	10404	8	1.9305	145014	2.184	1.791	0.563	5.41	3.00118
2826	CCED	1.0986	1.6408	7088	5	0.138097	96618	2.178	1.751	0.449	5.302	2.99852
5385	EDBM	1.11234	1.67019	10880	9	2.09337	167979	2.225	1.813	0.527	5.438	2.9981
3744	DAED	1.11496	1.68766	8588	7	1.26497	116803	2.205	1.777	0.537	5.249	2.99378
3616	CHFL	1.10668	1.66875	7142	6	3.3252	88814	2.19	1.747	0.54	5.186	2.99301
3617	CHFM	1.10668	1.66875	7179	6	3.1994	88188	2.19	1.747	0.544	5.18	2.99026
3907	DBEN	1.11301	1.66549	12635	10	0.0489744	191444	2.201	1.825	0.661	5.516	2.98946
4772	DHBL	1.11357	1.6731	9557	8	2.0118	130839	2.195	1.769	0.605	5.342	2.98678
812	AFCM	1.09142	1.57158	11749	9	0.383898	207489	2.206	1.849	0.556	5.604	2.98042
56	AADE	1.10161	1.69331	12425	9	1.17816	226748	2.229	1.839	0.646	5.661	2.97838
141	AAIE	1.10161	1.69331	12425	9	1.17816	226748	2.229	1.839	0.646	5.661	2.97838
5690	EFBL	1.10938	1.67019	11320	9	1.47231	174140	2.223	1.815	0.556	5.462	2.97466
2533	CAEQ	1.15619	1.99994	12361	10	4.98316	165344	2.237	1.78	0.716	5.389	2.96398
1304	BAEL	1.11528	1.66455	9720	9	4.88143	131173	2.219	1.777	0.588	5.291	2.95937
1338	BAGL	1.10951	1.69764	9720	8	3.89214	131173	2.203	1.787	0.588	5.291	2.95457
3767	DAFJ	1.1368	1.81909	9997	8	0.965345	130363	2.211	1.777	0.634	5.273	2.95437
1305	BAEM	1.11528	1.66455	9763	9	4.73525	130422	2.219	1.777	0.592	5.285	2.95249
5384	EDBL	1.11234	1.67019	10836	9	2.24297	168803	2.225	1.813	0.539	5.445	2.9514
44	AACJ	1.12313	1.77366	14586	11	0.20994	259851	2.244	1.86	0.7	5.755	2.94969
811	AFCL	1.09142	1.57158	11704	9	0.536898	208403	2.206	1.849	0.569	5.609	2.94376
5071	EBBE	1.09662	1.68553	14344	10	0.100987	246797	2.228	1.841	0.632	5.802	2.94331
5123	EBEF	1.09287	1.5735	11188	9	1.9565	189138	2.219	1.841	0.556	5.494	2.9377
1551	BCBD	1.10932	1.69621	8129	6	0.565977	110883	2.179	1.753	0.491	5.374	2.92792
2567	CAGQ	1.14877	2.03304	12361	9	4.48295	165344	2.221	1.792	0.716	5.389	2.92782
48	AACN	1.12313	1.77751	14684	11	0.0702029	257818	2.244	1.86	0.7	5.747	2.92332
91	AAFF	1.10732	1.73095	11053	9	6.04142	194572	2.232	1.86	0.644	5.395	2.92279
1339	BAGM	1.10951	1.69764	9763	8	3.74594	130422	2.204	1.788	0.592	5.285	2.92251
1296	BAED	1.11823	1.68766	8063	7	2.08213	107392	2.21	1.761	0.537	5.242	2.92146
3773	DAFP	1.11582	1.71561	8866	7	1.46938	114382	2.206	1.777	0.572	5.224	2.92074
828	AFDL	1.09379	1.57158	11154	9	1.70276	198925	2.207	1.842	0.527	5.598	2.92013
913	AFIL	1.09379	1.57158	11154	9	1.70276	198925	2.207	1.842	0.527	5.598	2.92013
789	AFBG	1.1048	1.67019	12057	9	0.322687	215913	2.222	1.853	0.613	5.593	2.91955
3780	DAGF	1.11217	1.72076	8125	6	0.968343	108945	2.19	1.788	0.519	5.218	2.91953
3247	CFBQ	1.15689	2.01336	11533	9	3.90752	153518	2.215	1.774	0.601	5.452	2.91901
3925	DBFO	1.10641	1.70197	12372	9	0.371236	178028	2.193	1.803	0.712	5.496	2.90649
4985	EAFD	1.11258	1.73095	9246	7	1.90861	133928	2.227	1.779	0.584	5.301	2.90476
829	AFDM	1.09379	1.57158	11198	9	1.55316	198028	2.207	1.842	0.531	5.593	2.9033
914	AFIM	1.09379	1.57158	11198	9	1.55316	198028	2.207	1.842	0.531	5.593	2.9033
1329	BAGC	1.10923	1.72076	8557	6	0.371901	115644	2.193	1.782	0.552	5.257	2.90238
3771	DAFN	1.1368	1.82294	10081	8	0.873184	128851	2.211	1.777	0.65	5.264	2.89948
3769	DAFL	1.11323	1.71561	9407	8	4.75697	121967	2.206	1.777	0.605	5.257	2.89804
3939	DBGL	1.08686	1.59126	11877	9	2.28571	183024	2.181	1.833	0.633	5.51	2.89505
3770	DAFM	1.11323	1.71561	9449	8	4.61419	121232	2.206	1.777	0.609	5.251	2.89168
5146	EBFL	1.0893	1.60145	12722	10	3.56237	207220	2.219	1.83	0.659	5.59	2.89002
1325	BAFP	1.11914	1.71561	8333	7	2.29902	105063	2.211	1.76	0.572	5.213	2.88762
3940	DBGM	1.08686	1.59126	11924	9	2.12588	182158	2.181	1.833	0.636	5.504	2.88755
1319	BAFJ	1.1406	1.81909	9423	8	1.79021	120144	2.216	1.76	0.634	5.263	2.88634
3472	CGGD	1.09866	1.67099	7570	5	-0.000833995	102014	2.184	1.763	0.496	5.282	2.88483
483	ADBG	1.10751	1.67019	11550	9	1.24415	209163	2.224	1.848	0.597	5.578	2.88315
3909	DBEP	1.09296	1.55816	11267	9	0.892867	173772	2.197	1.825	0.583	5.479	2.87985
3905	DBEL	1.09103	1.55816	11877	10	3.74958	183024	2.196	1.825	0.633	5.51	2.87799
5147	EBFM	1.0893	1.60145	12770	10	3.39917	206300	2.219	1.83	0.663	5.584	2.87755
1295	BAEC	1.11496	1.68766	8557	7	1.37037	115644	2.209	1.774	0.552	5.257	2.87582
3906	DBEM	1.09103	1.55816	11924	10	3.58978	182158	2.196	1.825	0.636	5.504	2.87049
1460	BBEO	1.10815	1.6509	12720	10	0.469428	188423	2.206	1.821	0.678	5.513	2.86597
2206	BGDM	1.10411	1.57159	8063	7	0.437681	102442	2.19	1.758	0.507	5.286	2.86495
2291	BGIM	1.10411	1.57159	8063	7	0.437681	102442	2.19	1.758	0.507	5.286	2.86495
1483	BBGD	1.09103	1.61438	9439	7	1.78175	143253	2.176	1.789	0.565	5.445	2.86483
2205	BGDL	1.10411	1.57159	8024	7	0.570281	103115	2.19	1.758	0.503	5.293	2.86414
2290	BGIL	1.10411	1.57159	8024	7	0.570281	103115	2.19	1.758	0.503	5.293	2.86414
2318	BHBF	1.12334	1.69621	7015	6	0.202524	90935	2.192	1.749	0.512	5.233	2.86144
2828	CCEF	1.10137	1.6408	6673	5	0.728293	89578	2.178	1.755	0.441	5.276	2.86124
2920	CDAM	1.10488	1.6282	8117	7	2.86827	109056	2.195	1.749	0.477	5.367	2.8585
3039	CDHM	1.10488	1.6282	8117	7	2.86827	109056	2.195	1.749	0.477	5.367	2.8585
5004	EAGF	1.1089	1.71298	9662	7	0.681062	146592	2.221	1.825	0.528	5.297	2.8582
2771	CCAQ	1.13265	1.90211	11799	8	0.236943	161370	2.193	1.801	0.613	5.466	2.85477
2890	CCHQ	1.13265	1.90211	11799	8	0.236943	161370	2.193	1.801	0.613	5.466	2.85477
4928	EABO	1.13315	1.86153	14996	11	0.261799	226435	2.261	1.827	0.671	5.645	2.85454
193	ABCF	1.08696	1.58692	12820	10	3.19354	247275	2.213	1.861	0.626	5.793	2.85315
1321	BAFL	1.1164	1.71561	8854	8	5.69868	112213	2.211	1.76	0.605	5.247	2.8454
1322	BAFM	1.1164	1.71561	8895	8	5.55929	111507	2.211	1.76	0.609	5.241	2.84001
3746	DAEF	1.11823	1.68766	8125	7	1.87133	108945	2.205	1.784	0.519	5.218	2.83975
1323	BAFN	1.1406	1.82294	9505	8	1.70485	118691	2.216	1.76	0.65	5.254	2.83341
2939	CDBO	1.13536	1.82732	9818	8	2.41304	130455	2.213	1.746	0.576	5.426	2.82618
981	AGDL	1.09115	1.5638	12643	10	1.39183	228167	2.22	1.859	0.589	5.691	2.82503
1066	AGIL	1.09115	1.5638	12643	10	1.39183	228167	2.22	1.859	0.589	5.691	2.82503
7	AAAG	1.10194	1.66241	13537	10	0.107784	242946	2.241	1.861	0.65	5.704	2.82287
126	AAHG	1.10194	1.66241	13537	10	0.107784	242946	2.241	1.861	0.65	5.704	2.82287
2919	CDAL	1.10488	1.6282	8078	7	3.00087	109732	2.195	1.748	0.489	5.374	2.82259
3038	CDHL	1.10488	1.6282	8078	7	3.00087	109732	2.195	1.748	0.489	5.374	2.82259
2843	CCFD	1.09955	1.69186	6341	4	0.602573	80144	2.169	1.75	0.466	5.24	2.81755
5076	EBBJ	1.11988	1.76588	15947	12	0.515529	267941	2.244	1.851	0.699	5.863	2.80924
5150	EBFP	1.09115	1.60145	12073	9	0.859952	196795	2.219	1.83	0.626	5.559	2.80849
1241	BAAQ	1.15142	1.94897	13070	10	1.42672	175574	2.225	1.812	0.613	5.474	2.80752
1360	BAHQ	1.15142	1.94897	13070	10	1.42672	175574	2.225	1.812	0.613	5.474	2.80752
982	AGDM	1.09115	1.5638	12690	10	1.23203	227210	2.22	1.859	0.593	5.686	2.80622
1067	AGIM	1.09115	1.5638	12690	10	1.23203	227210	2.22	1.859	0.593	5.686	2.80622
2325	BHBM	1.11676	1.6731	9032	8	2.85262	119794	2.2	1.763	0.593	5.323	2.80313
1563	BCBP	1.1091	1.6731	9232	7	0.0821127	127095	2.189	1.785	0.51	5.375	2.80224
2954	CDCM	1.10839	1.63598	6916	6	1.94217	86260	2.187	1.745	0.453	5.273	2.7999
1445	BBDQ	1.13589	1.85037	12666	10	2.45109	181235	2.2	1.787	0.675	5.597	2.79797
1530	BBIQ	1.13589	1.85037	12666	10	2.45109	181235	2.2	1.787	0.675	5.597	2.79797
5080	EBBN	1.11988	1.76974	16051	12	0.355381	265881	2.244	1.85	0.699	5.855	2.79766
1118	AHCM	1.09209	1.56671	11700	9	0.106398	206778	2.209	1.852	0.589	5.601	2.79176
2983	CDEH	1.0981	1.62255	10554	8	0.665831	148172	2.201	1.857	0.543	5.252	2.78126
2518	CAEB	1.10967	1.72116	9802	7	0.386146	131347	2.218	1.784	0.571	5.32	2.77057
2324	BHBL	1.11676	1.6731	8991	8	2.99202	120505	2.2	1.762	0.605	5.33	2.76838
5844	EGBM	1.10627	1.66241	12836	10	1.20949	198181	2.236	1.829	0.564	5.587	2.76246
499	ADCF	1.09867	1.5947	8793	7	0.726651	155281	2.199	1.835	0.479	5.414	2.75526
1117	AHCL	1.09209	1.56671	11655	9	0.259398	207691	2.209	1.852	0.602	5.606	2.75506
92	AAFG	1.10528	1.70783	11733	9	3.17404	201498	2.235	1.86	0.675	5.448	2.75382
516	ADDF	1.10145	1.5947	8297	7	1.59112	146522	2.2	1.82	0.479	5.402	2.75243
601	ADIF	1.10145	1.5947	8297	7	1.59112	146522	2.2	1.82	0.479	5.402	2.75243
3896	DBEC	1.0908	1.58128	10570	8	0.701739	164265	2.186	1.824	0.58	5.468	2.75116
3450	CGEP	1.10383	1.61477	8650	7	0.692005	117726	2.209	1.781	0.498	5.307	2.7509
2953	CDCL	1.10839	1.63598	6880	6	2.06457	86873	2.187	1.745	0.465	5.28	2.74622
1258	BABQ	1.16436	2.05536	13688	11	5.1947	183671	2.238	1.808	0.637	5.512	2.74402
24	AABG	1.11473	1.76879	14214	11	3.71862	254365	2.255	1.861	0.699	5.737	2.74319
3438	CGED	1.10407	1.63789	7570	6	1.09466	102014	2.199	1.763	0.496	5.282	2.74233
2720	CBGQ	1.1269	1.92665	14106	10	4.04742	209844	2.204	1.832	0.76	5.595	2.74126
3760	DAFC	1.11292	1.73873	8248	6	1.22901	106572	2.196	1.777	0.59	5.216	2.74092
2686	CBEQ	1.13284	1.89356	14106	11	4.98791	209844	2.219	1.823	0.76	5.595	2.73988
1332	BAGF	1.11528	1.72076	7618	6	1.77137	99965	2.195	1.78	0.519	5.211	2.73605
4001	DCBF	1.10932	1.69621	8203	6	0.314377	112662	2.175	1.781	0.47	5.358	2.7344
4970	EAEF	1.1146	1.67988	9662	8	1.68992	146592	2.236	1.824	0.528	5.297	2.73138
4991	EAFJ	1.1328	1.8113	11735	9	0.211297	172792	2.242	1.823	0.643	5.387	2.73114
2845	CCFF	1.10237	1.69186	5943	4	1.11897	73595	2.17	1.751	0.459	5.214	2.73087
1449	BBED	1.09562	1.58128	9439	8	3.12125	143253	2.192	1.788	0.565	5.445	2.72851
2970	CDDL	1.11175	1.63598	6486	6	2.40953	81845	2.188	1.745	0.441	5.264	2.72847
3055	CDIL	1.11175	1.63598	6486	6	2.40953	81845	2.188	1.745	0.441	5.264	2.72847
1299	BAEG	1.11907	1.66455	8151	7	0.37408	103584	2.214	1.773	0.563	5.195	2.72703
2971	CDDM	1.11175	1.63598	6521	6	2.29053	81249	2.188	1.745	0.445	5.258	2.72671
3056	CDIM	1.11175	1.63598	6521	6	2.29053	81249	2.188	1.745	0.445	5.258	2.72671
1428	BBCQ	1.13255	1.85037	13212	10	1.5827	188575	2.199	1.803	0.675	5.612	2.7228
3920	DBFJ	1.11401	1.7127	11544	9	1.47519	170020	2.194	1.803	0.679	5.499	2.72152
5843	EGBL	1.10627	1.66241	12788	10	1.37269	199081	2.236	1.829	0.577	5.593	2.72021
1298	BAEF	1.12169	1.68766	7618	7	2.57065	99965	2.21	1.772	0.519	5.211	2.71899
2788	CCBQ	1.14527	2.00849	12385	9	4.20798	169110	2.207	1.796	0.663	5.501	2.71831
363	ACDF	1.09111	1.58983	9484	7	0.37321	170749	2.19	1.857	0.529	5.44	2.71577
448	ACIF	1.09111	1.58983	9484	7	0.37321	170749	2.19	1.857	0.529	5.44	2.71577
1312	BAFC	1.11608	1.73873	7737	6	2.03303	97694	2.201	1.76	0.59	5.207	2.71216
1866	BEBM	1.14914	1.76034	8266	8	0.24638	112659	2.286	1.748	0.469	5.258	2.71202
3466	CGFO	1.11822	1.75858	9605	7	0.403019	120740	2.205	1.762	0.626	5.321	2.70792
3260	CFCM	1.10523	1.63598	7298	6	1.57996	89798	2.185	1.747	0.486	5.291	2.70762
1489	BBGJ	1.11052	1.69473	11886	9	0.44408	180367	2.191	1.829	0.645	5.516	2.70597
47	AACM	1.10186	1.67019	13888	11	3.68981	245439	2.239	1.86	0.675	5.735	2.70197
2940	CDBP	1.12293	1.73458	8069	7	3.02698	109002	2.209	1.746	0.481	5.378	2.70176
61	AADJ	1.12621	1.77366	13978	11	1.36679	249634	2.245	1.859	0.692	5.744	2.6994
146	AAIJ	1.12621	1.77366	13978	11	1.36679	249634	2.245	1.859	0.692	5.744	2.6994
5997	EHBM	1.11022	1.66532	11316	9	0.993705	172647	2.226	1.816	0.601	5.47	2.69704
5378	EDBF	1.11841	1.69331	8595	7	0.503176	131175	2.216	1.812	0.462	5.319	2.69657
1559	BCBL	1.1068	1.6731	9768	8	3.30111	134783	2.189	1.788	0.559	5.406	2.69526
4611	DGBD	1.11203	1.69331	9193	7	0.359244	126663	2.196	1.778	0.505	5.405	2.69363
3765	DAFH	1.10384	1.71561	12822	9	0.28682	173458	2.209	1.849	0.712	5.338	2.69027
1560	BCBM	1.1068	1.6731	9811	8	3.15492	134030	2.189	1.788	0.563	5.4	2.68831
3276	CFDL	1.10839	1.63598	6856	6	2.14617	85308	2.186	1.747	0.457	5.282	2.68776
3361	CFIL	1.10839	1.63598	6856	6	2.14617	85308	2.186	1.747	0.457	5.282	2.68776
1293	BAEA	1.11251	1.68766	9095	7	0.266704	121824	2.209	1.775	0.61	5.295	2.68585
3277	CFDM	1.10839	1.63598	6892	6	2.02377	84696	2.186	1.747	0.461	5.276	2.68548
3362	CFIM	1.10839	1.63598	6892	6	2.02377	84696	2.186	1.747	0.461	5.276	2.68548
2817	CCDL	1.09933	1.6311	7487	6	2.43956	96915	2.178	1.75	0.503	5.335	2.68349
2902	CCIL	1.09933	1.6311	7487	6	2.43956	96915	2.178	1.75	0.503	5.335	2.68349
3446	CGEL	1.10143	1.61477	9175	8	3.97739	125176	2.209	1.781	0.547	5.338	2.68308
1300	BAEH	1.10556	1.66455	13155	10	0.440508	183259	2.222	1.86	0.679	5.366	2.6804
1455	BBEJ	1.11592	1.66163	11886	10	1.54048	180367	2.207	1.821	0.645	5.516	2.67941
5137	EBFC	1.08908	1.62457	11335	8	0.783989	186109	2.209	1.83	0.627	5.534	2.6745
65	AADN	1.12621	1.77751	14074	11	1.23385	247636	2.245	1.859	0.692	5.736	2.6742
150	AAIN	1.12621	1.77751	14074	11	1.23385	247636	2.245	1.859	0.692	5.736	2.6742
3914	DBFD	1.09399	1.63235	9103	7	2.94984	133198	2.179	1.779	0.603	5.419	2.67249
5684	EFBF	1.11513	1.69331	9024	7	0.0153456	135953	2.215	1.815	0.479	5.337	2.67103
3924	DBFN	1.11401	1.71655	11634	9	1.36264	168333	2.193	1.803	0.695	5.49	2.67034
1865	BEBL	1.14914	1.76034	8227	8	0.37898	113340	2.285	1.748	0.481	5.265	2.67009
5062	EBAM	1.08653	1.55603	14566	11	0.192529	244245	2.225	1.854	0.625	5.809	2.66995
5181	EBHM	1.08653	1.55603	14566	11	0.192529	244245	2.225	1.854	0.625	5.809	2.66995
4995	EAFN	1.1328	1.81516	11825	9	0.0987479	171079	2.242	1.823	0.659	5.378	2.66961
46	AACL	1.10186	1.67019	13839	11	3.85641	246431	2.239	1.86	0.688	5.74	2.66789
3480	CGGL	1.09629	1.64787	9175	7	2.80382	125176	2.193	1.792	0.547	5.338	2.6626
1394	BBAQ	1.12902	1.84259	14866	11	0.973746	221358	2.207	1.845	0.658	5.703	2.66186
1513	BBHQ	1.12902	1.84259	14866	11	0.973746	221358	2.207	1.845	0.658	5.703	2.66186
3447	CGEM	1.10143	1.61477	9217	8	3.83459	124444	2.209	1.782	0.551	5.332	2.66114
2938	CDBN	1.14494	1.84191	9188	8	2.45065	122543	2.214	1.745	0.559	5.419	2.66035
3481	CGGM	1.09629	1.64787	9217	7	2.66102	124444	2.193	1.792	0.551	5.332	2.65634
2934	CDBJ	1.14494	1.83806	9108	8	2.52918	123973	2.214	1.745	0.56	5.429	2.65334
3259	CFCL	1.10523	1.63598	7261	6	1.70576	90427	2.185	1.747	0.499	5.298	2.65129
5996	EHBL	1.11022	1.66532	11271	9	1.1467	173486	2.226	1.816	0.614	5.477	2.64765
1095	AHBG	1.10557	1.66532	12007	9	0.0208442	215190	2.225	1.854	0.671	5.597	2.64654
1134	AHDL	1.0945	1.56671	11106	9	1.41137	198226	2.21	1.847	0.577	5.595	2.64644
1219	AHIL	1.0945	1.56671	11106	9	1.41137	198226	2.21	1.847	0.577	5.595	2.64644
1135	AHDM	1.0945	1.56671	11150	9	1.26177	197330	2.21	1.846	0.581	5.59	2.64532
1220	AHIM	1.0945	1.56671	11150	9	1.26177	197330	2.21	1.846	0.581	5.59	2.64532
3437	CGEC	1.10115	1.63789	8048	6	0.33387	110051	2.199	1.778	0.511	5.298	2.6436
3758	DAFA	1.11056	1.73873	8785	6	0.103507	112719	2.196	1.777	0.623	5.255	2.63992
1493	BBGN	1.11052	1.69859	11978	9	0.324707	178647	2.191	1.829	0.661	5.508	2.63909
1708	BDBH	1.10879	1.67797	11773	9	0.498292	165477	2.202	1.857	0.555	5.383	2.6362
1411	BBBQ	1.14132	1.94897	15529	12	4.77761	230537	2.221	1.841	0.682	5.739	2.63491
5061	EBAL	1.08653	1.55603	14515	11	0.365929	245230	2.225	1.854	0.637	5.815	2.63369
5180	EBHL	1.08653	1.55603	14515	11	0.365929	245230	2.225	1.854	0.637	5.815	2.63369
2550	CAFQ	1.15763	2.05101	11391	9	6.06057	144200	2.228	1.759	0.77	5.365	2.62996
2818	CCDM	1.09933	1.6311	7525	6	2.31036	96262	2.178	1.75	0.523	5.329	2.62897
2903	CCIM	1.09933	1.6311	7525	6	2.31036	96262	2.178	1.75	0.523	5.329	2.62897
3434	CGDQ	1.14724	1.90698	10441	8	0.775918	133794	2.207	1.757	0.622	5.435	2.6289
3519	CGIQ	1.14724	1.90698	10441	8	0.775918	133794	2.207	1.757	0.622	5.435	2.6289
2800	CCCL	1.09667	1.6311	7911	6	1.78642	102340	2.177	1.754	0.536	5.35	2.62815
3922	DBFL	1.09183	1.60923	10903	9	5.02727	160367	2.188	1.803	0.65	5.484	2.62796
2801	CCCM	1.09667	1.6311	7950	6	1.65382	101670	2.177	1.754	0.54	5.344	2.62395
1459	BBEN	1.11592	1.66549	11978	10	1.42112	178647	2.206	1.821	0.661	5.508	2.62203
210	ABDF	1.08911	1.58692	12228	10	4.57	236938	2.214	1.857	0.626	5.782	2.6205
295	ABIF	1.08911	1.58692	12228	10	4.57	236938	2.214	1.857	0.626	5.782	2.6205
3553	CHBQ	1.15809	2.00849	11484	9	3.47362	152892	2.218	1.774	0.659	5.465	2.61885
3923	DBFM	1.09183	1.60923	10948	9	4.87427	159546	2.188	1.803	0.654	5.478	2.61876
3245	CFBO	1.13171	1.82732	10279	8	1.92742	134850	2.212	1.76	0.592	5.444	2.61867
5070	EBBD	1.10133	1.68553	13060	10	3.07237	220417	2.229	1.82	0.607	5.773	2.61777
1470	BBFH	1.08671	1.60923	13887	10	0.759548	205051	2.196	1.85	0.757	5.55	2.61613
4993	EAFL	1.1099	1.70783	11082	9	4.01865	162622	2.237	1.823	0.614	5.372	2.61098
3926	DBFP	1.09379	1.60923	10314	8	2.08893	151614	2.188	1.803	0.617	5.452	2.60689
4994	EAFM	1.1099	1.70783	11127	9	3.86565	161788	2.237	1.823	0.618	5.365	2.60646
1290	BADO	1.13441	1.77071	9773	8	0.00469371	121965	2.214	1.757	0.622	5.35	2.60572
1375	BAIO	1.13441	1.77071	9773	8	0.00469371	121965	2.214	1.757	0.622	5.35	2.60572
3761	DAFD	1.11608	1.73873	7754	6	1.97527	98397	2.196	1.777	0.575	5.199	2.605
3764	DAFG	1.11688	1.71561	7840	6	0.283022	94668	2.2	1.777	0.589	5.159	2.60369
1316	BAFG	1.12026	1.71561	7346	6	0.961697	86408	2.205	1.76	0.589	5.149	2.6005
2630	CBBL	1.10509	1.7268	12432	11	10.5265	187361	2.223	1.84	0.728	5.819	0.646905
2477	CABL	1.12722	1.83319	10819	10	10.4373	145731	2.24	1.803	0.683	5.602	0.940884
2631	CBBM	1.10509	1.7268	12480	11	10.3633	186486	2.223	1.84	0.715	5.814	0.684863
2478	CABM	1.12722	1.83319	10864	10	10.2843	144942	2.24	1.803	0.67	5.596	0.986804
2624	CBBF	1.11038	1.74992	10039	9	9.53388	149850	2.214	1.834	0.618	5.711	0.487199
2698	CBFL	1.09486	1.66584	10255	9	9.17539	148056	2.203	1.799	0.7	5.568	1.55195
2699	CBFM	1.09486	1.66584	10299	9	9.02579	147265	2.203	1.799	0.704	5.562	1.54374
2622	CBBD	1.10753	1.74992	10548	9	8.64842	158803	2.213	1.79	0.648	5.75	1.18804
2545	CAFL	1.11723	1.77222	8810	8	8.44336	111397	2.22	1.759	0.655	5.349	2.06774
2471	CABF	1.13409	1.8563	8615	8	8.33412	112975	2.231	1.791	0.589	5.498	0.961305
2546	CAFM	1.11723	1.77222	8851	8	8.30396	110692	2.22	1.759	0.659	5.343	2.06238
2681	CBEL	1.09401	1.61477	11194	10	8.03263	169658	2.211	1.822	0.682	5.582	1.81595
2664	CBDL	1.09696	1.6282	9857	9	8.01827	142853	2.202	1.786	0.654	5.687	1.13054
2749	CBIL	1.09696	1.6282	9857	9	8.01827	142853	2.202	1.786	0.654	5.687	1.13054
4460	DFBF	1.1188	1.70109	7544	6	-0.00725262	100015	2.184	1.769	0.454	5.217	3.19068
3444	CGEJ	1.12585	1.71825	9749	8	-0.0112746	133434	2.214	1.78	0.56	5.354	2.8014
805	AFCF	1.09604	1.5947	9240	7	-0.0149305	161410	2.197	1.848	0.512	5.43	2.58649
2913	CDAF	1.11101	1.65132	6208	5	-0.0173099	81547	2.186	1.745	0.421	5.259	2.82678
3032	CDHF	1.11101	1.65132	6208	5	-0.0173099	81547	2.186	1.745	0.421	5.259	2.82678
3710	DACD	1.1155	1.70109	7836	6	-0.023033	99601	2.194	1.777	0.546	5.304	2.21889
66	AADO	1.11836	1.76292	14912	11	-0.0252282	260927	2.244	1.859	0.708	5.742	3.04205
151	AAIO	1.11836	1.76292	14912	11	-0.0252282	260927	2.244	1.859	0.708	5.742	3.04205
5144	EBFJ	1.11088	1.70492	13426	10	-0.0278509	218647	2.225	1.83	0.688	5.605	3.0423
1454	BBEI	1.08602	1.58128	12484	9	-0.0282544	183935	2.192	1.824	0.758	5.62	2.00157
3158	CEFM	1.14013	1.75599	6503	6	-0.0313097	82141	2.231	1.741	0.387	5.113	3.33672
3007	CDFO	1.12547	1.76636	7937	6	-0.0410866	98312	2.194	1.745	0.503	5.159	3.55654
166	ABAM	1.08107	1.55603	17677	13	-0.0465689	347094	2.229	1.87	0.703	5.986	4.6318
285	ABHM	1.08107	1.55603	17677	13	-0.0465689	347094	2.229	1.87	0.703	5.986	4.6318
3458	CGFG	1.10588	1.66584	6878	5	-0.046887	81599	2.195	1.762	0.548	5.214	2.3028
3307	CFFI	1.09642	1.69674	8159	5	-0.047696	98730	2.178	1.78	0.578	5.293	2.24953
3281	CFDQ	1.15185	1.91476	9114	7	-0.0481794	113946	2.194	1.747	0.56	5.306	3.10936
3366	CFIQ	1.15185	1.91476	9114	7	-0.0481794	113946	2.194	1.747	0.56	5.306	3.10936
3610	CHFF	1.11303	1.69186	5358	4	-0.0502295	63057	2.181	1.747	0.492	5.082	2.91065
69	AAEA	1.09929	1.67988	14074	10	-0.0558283	260082	2.24	1.86	0.696	5.493	4.34845
2188	BGCL	1.10119	1.57159	8463	7	-0.057235	108707	2.189	1.77	0.528	5.309	2.70922
190	ABCC	1.08296	1.58692	14126	10	-0.0621028	274946	2.211	1.861	0.672	5.867	3.2632
5758	EFFL	1.09891	1.60923	9219	7	-0.0626253	134222	2.204	1.815	0.449	5.188	3.57592
2022	BFBP	1.11853	1.67797	8525	7	-0.0642052	113798	2.198	1.761	0.465	5.274	3.31275
218	ABDN	1.10571	1.67113	15954	12	-0.0671079	303625	2.227	1.859	0.72	5.939	3.57084
303	ABIN	1.10571	1.67113	15954	12	-0.0671079	303625	2.227	1.859	0.72	5.939	3.57084
820	AFDD	1.09604	1.5947	9256	7	-0.0693305	163736	2.198	1.765	0.504	5.477	3.74041
905	AFID	1.09604	1.5947	9256	7	-0.0693305	163736	2.198	1.765	0.504	5.477	3.74041
5116	EBDP	1.09309	1.56381	11623	9	-0.0722901	190182	2.218	1.825	0.58	5.693	2.13824
5201	EBIP	1.09309	1.56381	11623	9	-0.0722901	190182	2.218	1.825	0.58	5.693	2.13824
2376	BHEM	1.10482	1.56107	7997	7	-0.0762382	105900	2.189	1.749	0.518	5.12	3.94431
4671	DGEM	1.09798	1.55816	9833	8	-0.0783845	135741	2.194	1.789	0.502	5.254	3.62268
3853	DBBK	1.09345	1.69331	16071	11	-0.0811506	237572	2.208	1.85	0.816	5.812	2.05056
5225	ECBF	1.10621	1.68843	9758	7	-0.082009	151224	2.206	1.822	0.512	5.449	2.47431
39	AACE	1.09919	1.69331	13007	9	-0.0830114	236683	2.228	1.847	0.666	5.673	3.0663
942	AGBG	1.10194	1.66241	13594	10	-0.0860159	245940	2.235	1.861	0.634	5.699	3.05543
1436	BBDH	1.08846	1.57159	13428	10	-0.0871859	198965	2.195	1.846	0.679	5.661	2.16707
1521	BBIH	1.08846	1.57159	13428	10	-0.0871859	198965	2.195	1.846	0.679	5.661	2.16707
965	AGCM	1.08891	1.5638	13274	10	-0.0880312	237119	2.219	1.86	0.602	5.698	3.03801
2984	CDEI	1.09813	1.64567	8550	6	-0.0888537	112459	2.188	1.79	0.594	5.304	2.34501
2958	CDCQ	1.15185	1.91476	9126	7	-0.0889794	115584	2.195	1.745	0.544	5.303	3.25166
380	ACEF	1.0885	1.5764	10932	8	-0.0906944	205953	2.199	1.859	0.511	5.373	4.16418
1557	BCBJ	1.12907	1.77657	10354	8	-0.0933247	143301	2.194	1.784	0.572	5.421	2.87435
2850	CCFK	1.08839	1.69186	10084	6	-0.0982362	126307	2.179	1.81	0.673	5.374	1.96594
3452	CGFA	1.09991	1.68896	7755	5	-0.0998284	98180	2.191	1.762	0.582	5.299	2.34665
3754	DAEN	1.13553	1.77187	11007	9	-0.102739	149259	2.219	1.785	0.616	5.306	3.2668
3448	CGEN	1.12585	1.7221	9833	8	-0.103411	131928	2.214	1.78	0.576	5.345	2.74672
4212	DDEM	1.10395	1.56594	8153	7	-0.103956	111810	2.183	1.766	0.423	5.081	4.432
3433	CGDP	1.10744	1.6282	7487	6	-0.109772	95513	2.199	1.757	0.519	5.382	2.03649
3518	CGIP	1.10744	1.6282	7487	6	-0.109772	95513	2.199	1.757	0.519	5.382	2.03649
1280	BADE	1.1155	1.70109	7862	6	-0.111398	102500	2.199	1.833	0.56	5.302	1.35498
1365	BAIE	1.1155	1.70109	7862	6	-0.111398	102500	2.199	1.833	0.56	5.302	1.35498
2842	CCFC	1.09687	1.69186	6784	4	-0.111778	87431	2.169	1.751	0.471	5.253	2.96066
3382	CGAP	1.10108	1.62042	9211	7	-0.11645	125565	2.206	1.809	0.502	5.492	1.64065
3501	CGHP	1.10108	1.62042	9211	7	-0.11645	125565	2.206	1.809	0.502	5.492	1.64065
4934	EACD	1.11203	1.69331	9334	7	-0.120216	135309	2.225	1.788	0.555	5.436	2.22991
2501	CADB	1.11316	1.73458	8564	6	-0.122803	107932	2.209	1.755	0.584	5.399	2.09025
2586	CAIB	1.11316	1.73458	8564	6	-0.122803	107932	2.209	1.755	0.584	5.399	2.09025
1416	BBCE	1.09119	1.5947	9697	7	-0.130276	144072	2.181	1.839	0.591	5.556	1.40989
4076	DCFM	1.09396	1.61213	8431	6	-0.131481	110393	2.164	1.773	0.474	5.196	3.70531
4152	DDBD	1.1188	1.70109	7581	6	-0.133053	103551	2.185	1.766	0.458	5.236	3.23534
4986	EAFE	1.1068	1.73095	10352	7	-0.139634	155524	2.226	1.839	0.597	5.329	2.5037
632	AEBC	1.1295	1.77567	11599	9	-0.140373	221139	2.262	1.82	0.548	5.56	3.6055
2257	BGGM	1.09564	1.59126	9262	7	-0.141945	125298	2.183	1.792	0.502	5.246	3.37541
1797	BDGL	1.10132	1.59904	7600	6	-0.142746	103219	2.172	1.747	0.419	5.078	4.57812
5376	EDBD	1.11513	1.69331	9073	7	-0.15129	140185	2.216	1.805	0.484	5.362	2.81461
1710	BDBJ	1.14389	1.78144	9152	8	-0.151816	124820	2.205	1.747	0.526	5.308	3.46267
2838	CCEP	1.09839	1.61768	8133	6	-0.152722	111916	2.187	1.758	0.473	5.307	3.20773
3638	CHGQ	1.14084	1.92956	10323	7	-0.153734	137171	2.191	1.755	0.642	5.23	3.90922
2995	CDFC	1.10865	1.69674	5843	4	-0.155297	73193	2.179	1.745	0.425	5.093	3.4533
5103	EBDC	1.09092	1.58692	10896	8	-0.1597	179622	2.208	1.825	0.581	5.668	2.00842
5188	EBIC	1.09092	1.58692	10896	8	-0.1597	179622	2.208	1.825	0.581	5.668	2.00842
5148	EBFN	1.11088	1.70877	13522	10	-0.1608	216759	2.224	1.83	0.704	5.596	2.98447
4313	DEBL	1.14477	1.76034	8767	8	-0.162872	123254	2.284	1.766	0.481	5.278	2.659
2316	BHBD	1.11978	1.69621	7432	6	-0.163327	97970	2.191	1.748	0.542	5.269	2.8399
3140	CEEL	1.1386	1.70492	7204	7	-0.16436	99125	2.265	1.743	0.382	5.144	3.40183
951	AGBP	1.10113	1.66241	14970	11	-0.164797	278683	2.241	1.861	0.589	5.755	3.93883
1269	BACK	1.10507	1.70109	11351	8	-0.164886	140202	2.209	1.811	0.755	5.45	1.47561
237	ABEP	1.08442	1.55038	16056	12	-0.17194	319600	2.232	1.866	0.67	5.687	5.39059
866	AFFP	1.09379	1.60923	10979	8	-0.172186	195243	2.208	1.849	0.494	5.344	4.0834
3002	CDFJ	1.13514	1.77709	7295	6	-0.185778	92651	2.195	1.745	0.47	5.163	3.44414
1561	BCBN	1.12907	1.78042	10440	8	-0.192273	141752	2.194	1.784	0.588	5.412	2.81824
1268	BACJ	1.13991	1.78144	9511	8	-0.193135	121433	2.214	1.766	0.613	5.37	2.37329
2189	BGCM	1.10119	1.57159	8503	7	-0.193235	108017	2.189	1.77	0.515	5.303	2.75841
4900	EAAD	1.10877	1.68553	10808	8	-0.195556	165830	2.233	1.82	0.53	5.523	2.29681
5019	EAHD	1.10877	1.68553	10808	8	-0.195556	165830	2.233	1.82	0.53	5.523	2.29681
3726	DADC	1.1155	1.70109	7887	6	-0.196433	102060	2.195	1.775	0.561	5.305	2.26933
3811	DAIC	1.1155	1.70109	7887	6	-0.196433	102060	2.195	1.775	0.561	5.305	2.26933
554	ADFJ	1.11697	1.7127	11778	9	-0.197523	212462	2.215	1.836	0.54	5.375	4.48581
5759	EFFM	1.09891	1.60923	9260	7	-0.202025	133466	2.204	1.815	0.453	5.181	3.57399
4840	DHFL	1.10286	1.61213	7676	6	-0.202306	98028	2.176	1.769	0.49	5.087	3.75151
3285	CFED	1.10752	1.64567	6483	5	-0.202795	85080	2.186	1.747	0.433	5.131	3.52905
2854	CCFO	1.11233	1.76148	9058	6	-0.205609	114807	2.183	1.751	0.581	5.288	3.20494
5067	EBBA	1.0971	1.68553	14393	10	-0.207422	241940	2.229	1.85	0.7	5.826	2.2929
3289	CFEH	1.09551	1.62255	11039	8	-0.213778	152987	2.199	1.859	0.568	5.271	2.75157
1714	BDBN	1.14389	1.7853	9232	8	-0.230353	123388	2.204	1.747	0.526	5.298	3.47593
4964	EADQ	1.15142	1.94897	13558	10	-0.232482	198126	2.244	1.822	0.655	5.519	2.85291
5049	EAIQ	1.15142	1.94897	13558	10	-0.232482	198126	2.244	1.822	0.655	5.519	2.85291
4967	EAEC	1.10862	1.67988	10749	8	-0.23316	166585	2.235	1.824	0.561	5.349	3.03168
203	ABCP	1.08475	1.56381	14962	11	-0.237007	288744	2.221	1.862	0.666	5.915	3.38275
3006	CDFN	1.13514	1.78095	7367	6	-0.237127	91393	2.194	1.745	0.486	5.153	3.41228
4980	EAEP	1.11129	1.65677	11458	9	-0.237247	176596	2.245	1.824	0.547	5.361	3.25117
171	ABBA	1.09112	1.68553	17488	12	-0.240424	344457	2.233	1.869	0.778	5.978	4.32462
4963	EADP	1.11488	1.67019	10064	8	-0.247009	147520	2.236	1.821	0.552	5.464	1.87845
5048	EAIP	1.11488	1.67019	10064	8	-0.247009	147520	2.236	1.821	0.552	5.464	1.87845
3593	CHEF	1.11182	1.6408	6050	5	-0.247338	77994	2.19	1.747	0.495	5.127	3.07981
3862	DBCC	1.09119	1.5947	9732	7	-0.249241	144008	2.176	1.807	0.585	5.558	1.96588
3425	CGDH	1.09564	1.6282	11122	8	-0.25289	149015	2.202	1.842	0.627	5.501	1.49386
3510	CGIH	1.09564	1.6282	11122	8	-0.25289	149015	2.202	1.842	0.627	5.501	1.49386
5002	EAGD	1.10612	1.71298	10179	7	-0.253851	156110	2.22	1.816	0.546	5.332	3.08757
3620	CHFP	1.10934	1.66875	6681	5	-0.254132	82498	2.19	1.747	0.507	5.152	3.06283
4777	DHBQ	1.15299	1.95188	12189	9	-0.256024	166077	2.203	1.774	0.609	5.361	3.88883
3219	CFAF	1.1077	1.65132	6567	5	-0.256088	84990	2.185	1.751	0.437	5.277	2.7132
3338	CFHF	1.1077	1.65132	6567	5	-0.256088	84990	2.185	1.751	0.437	5.277	2.7132
1229	BAAE	1.1091	1.69331	9630	7	-0.256282	133547	2.206	1.839	0.545	5.423	1.65072
1348	BAHE	1.1091	1.69331	9630	7	-0.256282	133547	2.206	1.839	0.545	5.423	1.65072
497	ADCD	1.09604	1.5947	9313	7	-0.263131	166474	2.198	1.787	0.487	5.473	3.5606
1550	BCBC	1.10652	1.69621	8617	6	-0.264015	119176	2.179	1.778	0.507	5.386	2.69815
3919	DBFI	1.0847	1.63234	12141	8	-0.26719	173626	2.179	1.804	0.754	5.602	2.20225
1798	BDGM	1.10132	1.59904	7638	6	-0.271946	102562	2.172	1.747	0.423	5.071	4.57947
3536	CHAQ	1.14444	1.90211	10922	8	-0.274032	145549	2.204	1.778	0.634	5.427	2.71998
3655	CHHQ	1.14444	1.90211	10922	8	-0.274032	145549	2.204	1.778	0.634	5.427	2.71998
3688	DAAP	1.1118	1.67019	10342	8	-0.277631	142322	2.212	1.807	0.518	5.434	2.41551
3807	DAHP	1.1118	1.67019	10342	8	-0.277631	142322	2.212	1.807	0.518	5.434	2.41551
1272	BACN	1.13991	1.7853	9593	8	-0.278472	119976	2.214	1.766	0.613	5.36	2.37623
209	ABDE	1.08296	1.58692	14191	10	-0.283103	280718	2.212	1.839	0.658	5.868	3.82912
294	ABIE	1.08296	1.58692	14191	10	-0.283103	280718	2.212	1.839	0.658	5.868	3.82912
1231	BAAG	1.11593	1.67019	8702	7	-0.285827	111070	2.211	1.794	0.563	5.359	1.83501
1350	BAHG	1.11593	1.67019	8702	7	-0.285827	111070	2.211	1.794	0.563	5.359	1.83501
3428	CGDK	1.09475	1.65132	10269	7	-0.289245	127791	2.199	1.805	0.723	5.503	1.08449
3513	CGIK	1.09475	1.65132	10269	7	-0.289245	127791	2.199	1.805	0.723	5.503	1.08449
3141	CEEM	1.1386	1.70492	7241	7	-0.29016	98484	2.265	1.743	0.386	5.138	3.39859
3292	CFEK	1.09462	1.64567	10198	7	-0.291686	131763	2.196	1.819	0.615	5.281	2.50414
3445	CGEK	1.09193	1.63789	11600	8	-0.293179	152895	2.209	1.821	0.701	5.425	2.03856
853	AFFC	1.0916	1.63235	10265	7	-0.294013	183478	2.198	1.849	0.512	5.294	3.98754
1426	BBCO	1.1086	1.66432	11821	9	-0.294926	167231	2.196	1.803	0.658	5.606	2.12957
4314	DEBM	1.14477	1.76034	8807	8	-0.298872	122544	2.284	1.766	0.469	5.271	2.70947
1715	BDBO	1.13441	1.77071	9863	8	-0.301342	131329	2.204	1.747	0.543	5.305	3.64891
526	ADDP	1.09846	1.57158	10055	8	-0.301815	181062	2.209	1.824	0.478	5.552	2.98326
611	ADIP	1.09846	1.57158	10055	8	-0.301815	181062	2.209	1.824	0.478	5.552	2.98326
2001	BFAL	1.10119	1.57159	8535	7	-0.302035	114545	2.184	1.768	0.473	5.269	3.36086
2120	BFHL	1.10119	1.57159	8535	7	-0.302035	114545	2.184	1.768	0.473	5.269	3.36086
1266	BACH	1.10602	1.67797	12250	9	-0.302293	162508	2.212	1.848	0.659	5.441	1.9566
1746	BDDL	1.11087	1.57937	6524	6	-0.303109	82524	2.179	1.747	0.408	5.126	3.61603
1831	BDIL	1.11087	1.57937	6524	6	-0.303109	82524	2.179	1.747	0.408	5.126	3.61603
558	ADFN	1.11697	1.71655	11866	9	-0.303248	210626	2.215	1.836	0.556	5.367	4.41509
3297	CFEP	1.10727	1.62255	7476	6	-0.304926	99485	2.196	1.747	0.427	5.158	3.79181
3608	CHFD	1.1096	1.69186	5734	4	-0.311355	69175	2.181	1.747	0.51	5.119	2.86663
4950	EADC	1.11203	1.69331	9391	7	-0.314016	138146	2.226	1.821	0.57	5.441	1.7236
5035	EAIC	1.11203	1.69331	9391	7	-0.314016	138146	2.226	1.821	0.57	5.441	1.7236
386	ACEL	1.08455	1.55329	13568	10	-0.326139	256582	2.208	1.859	0.576	5.452	5.14363
1111	AHCF	1.09679	1.58983	9195	7	-0.326759	160763	2.2	1.851	0.529	5.439	2.38943
2017	BFBK	1.10507	1.70109	11399	8	-0.328086	148110	2.197	1.824	0.668	5.407	2.14417
4841	DHFM	1.10286	1.61213	7714	6	-0.331506	97372	2.176	1.769	0.494	5.08	3.75289
1593	BCDL	1.09864	1.57449	7528	6	-0.337454	97663	2.168	1.752	0.453	5.235	3.44249
1678	BCIL	1.09864	1.57449	7528	6	-0.337454	97663	2.168	1.752	0.453	5.235	3.44249
4653	DGDL	1.10119	1.57159	8546	7	-0.33947	112293	2.185	1.776	0.503	5.306	2.86668
4738	DGIL	1.10119	1.57159	8546	7	-0.33947	112293	2.185	1.776	0.503	5.306	2.86668
1382	BBAE	1.08869	1.58692	11144	8	-0.340713	173256	2.189	1.839	0.574	5.648	1.88327
1501	BBHE	1.08869	1.58692	11144	8	-0.340713	173256	2.189	1.839	0.574	5.648	1.88327
5435	EDEL	1.10071	1.55816	9672	8	-0.341325	150991	2.214	1.811	0.445	5.188	4.11141
2164	BGBE	1.1091	1.69331	9657	7	-0.348082	135289	2.2	1.839	0.53	5.42	1.82843
5835	EGBD	1.10877	1.68553	10853	8	-0.348556	168110	2.227	1.819	0.514	5.519	2.5163
5990	EHBF	1.11606	1.68843	8979	7	-0.350697	135364	2.218	1.816	0.52	5.359	2.36442
837	AFED	1.09315	1.58128	10677	8	-0.356701	198300	2.207	1.804	0.503	5.261	5.29569
3308	CFFJ	1.13121	1.77709	7689	6	-0.359127	96333	2.193	1.747	0.486	5.181	3.41069
1341	BAGO	1.12394	1.79038	11083	8	-0.35919	146624	2.208	1.786	0.633	5.303	3.22969
1267	BACI	1.10605	1.70109	10042	7	-0.363459	124171	2.2	1.785	0.71	5.494	1.35616
3944	DBGQ	1.12327	1.87004	14884	10	-0.363744	225224	2.189	1.834	0.711	5.521	3.89588
3841	DBAP	1.09074	1.56381	11913	9	-0.364641	183443	2.194	1.844	0.563	5.665	2.04256
3960	DBHP	1.09074	1.56381	11913	9	-0.364641	183443	2.194	1.844	0.563	5.665	2.04256
3613	CHFI	1.09717	1.69186	8116	5	-0.368079	98214	2.181	1.78	0.661	5.315	1.82746
2009	BFBC	1.1155	1.70109	7939	6	-0.373233	106314	2.187	1.753	0.495	5.263	3.25585
3404	CGCD	1.10457	1.65132	6874	5	-0.375058	86196	2.189	1.763	0.522	5.365	1.80645
2911	CDAD	1.1077	1.65132	6602	5	-0.375088	88252	2.186	1.745	0.434	5.3	2.79762
3030	CDHD	1.1077	1.65132	6602	5	-0.375088	88252	2.186	1.745	0.434	5.3	2.79762
2915	CDAH	1.09564	1.6282	11158	8	-0.37529	156863	2.198	1.858	0.531	5.463	2.04044
3034	CDHH	1.09564	1.6282	11158	8	-0.37529	156863	2.198	1.858	0.531	5.463	2.04044
4623	DGBP	1.1118	1.67019	10372	8	-0.379666	144191	2.205	1.807	0.502	5.431	2.61011
1126	AHDD	1.09679	1.58983	9211	7	-0.381159	163086	2.2	1.765	0.547	5.482	3.53757
1211	AHID	1.09679	1.58983	9211	7	-0.381159	163086	2.2	1.765	0.547	5.482	3.53757
3264	CFCQ	1.1477	1.91476	9574	7	-0.381945	119774	2.193	1.747	0.577	5.321	3.18096
6064	EHFL	1.0997	1.60435	9174	7	-0.387813	133636	2.206	1.816	0.499	5.209	3.25541
35	AACA	1.09969	1.69331	13053	9	-0.388798	231874	2.229	1.86	0.71	5.693	2.45154
3272	CFDH	1.09855	1.63598	9741	7	-0.389347	127879	2.189	1.831	0.531	5.374	2.04525
3357	CFIH	1.09855	1.63598	9741	7	-0.389347	127879	2.189	1.831	0.531	5.374	2.04525
799	AFBQ	1.13805	1.94897	17336	12	-0.395567	315041	2.236	1.853	0.671	5.714	5.26421
3790	DAGP	1.109	1.69764	9744	7	-0.39767	133837	2.199	1.792	0.538	5.267	3.28413
2166	BGBG	1.11593	1.67019	8735	7	-0.398051	112764	2.205	1.796	0.547	5.355	1.98807
3313	CFFO	1.12193	1.76636	8350	6	-0.398457	102114	2.192	1.747	0.519	5.178	3.52195
5537	EEBL	1.14019	1.75256	10403	9	-0.400404	164123	2.295	1.805	0.506	5.423	2.47442
3301	CFFC	1.10547	1.69674	6192	4	-0.400895	76444	2.177	1.747	0.442	5.112	3.39728
4766	DHBF	1.11978	1.69621	7502	6	-0.401292	99501	2.187	1.769	0.512	5.243	2.82772
792	AFBJ	1.12313	1.77366	14766	11	-0.40206	272973	2.233	1.853	0.646	5.697	4.06673
645	AEBP	1.13271	1.75256	12338	10	-0.402499	233565	2.298	1.823	0.518	5.621	3.41109
879	AFGL	1.08686	1.59126	12668	9	-0.403716	235415	2.201	1.853	0.547	5.347	5.23298
3072	CEAL	1.13458	1.71057	7710	7	-0.410119	106275	2.249	1.746	0.423	5.351	2.55407
3191	CEHL	1.13458	1.71057	7710	7	-0.410119	106275	2.249	1.746	0.423	5.351	2.55407
3999	DCBD	1.10652	1.69621	8660	6	-0.410215	120559	2.174	1.773	0.491	5.383	2.93605
3484	CGGP	1.09844	1.64787	8650	6	-0.410536	117726	2.193	1.791	0.498	5.307	2.7461
777	AFAL	1.08891	1.5638	13370	10	-0.414431	248071	2.214	1.853	0.576	5.649	3.89115
896	AFHL	1.08891	1.5638	13370	10	-0.414431	248071	2.214	1.853	0.576	5.649	3.89115
1412	BBCA	1.09168	1.59471	9738	7	-0.415392	140233	2.182	1.803	0.635	5.583	1.55974
3312	CFFN	1.13121	1.78095	7763	6	-0.417276	95042	2.192	1.747	0.503	5.172	3.36944
1239	BAAO	1.12702	1.76293	11709	9	-0.418039	155317	2.221	1.804	0.613	5.47	2.32091
1358	BAHO	1.12702	1.76293	11709	9	-0.418039	155317	2.221	1.804	0.613	5.47	2.32091
2949	CDCH	1.09855	1.63598	9750	7	-0.419947	129544	2.19	1.839	0.523	5.372	2.00109
1747	BDDM	1.11087	1.57937	6559	6	-0.422109	81927	2.179	1.747	0.412	5.12	3.61424
1832	BDIM	1.11087	1.57937	6559	6	-0.422109	81927	2.179	1.747	0.412	5.12	3.61424
3881	DBDE	1.09119	1.5947	9783	7	-0.422641	148292	2.177	1.839	0.571	5.552	1.67163
3966	DBIE	1.09119	1.5947	9783	7	-0.422641	148292	2.177	1.839	0.571	5.552	1.67163
2014	BFBH	1.10602	1.67797	12286	9	-0.424681	170574	2.2	1.861	0.572	5.401	2.61504
1233	BAAI	1.10312	1.69331	11483	8	-0.425895	151171	2.208	1.822	0.734	5.593	1.01089
1352	BAHI	1.10312	1.69331	11483	8	-0.425895	151171	2.208	1.822	0.734	5.593	1.01089
1006	AGFC	1.08908	1.62457	11691	8	-0.426376	211813	2.211	1.86	0.586	5.426	3.71881
3443	CGEI	1.0928	1.63789	10282	7	-0.427277	136289	2.199	1.8	0.689	5.463	1.75694
1019	AGFP	1.09115	1.60145	12453	9	-0.432061	224215	2.221	1.86	0.569	5.467	3.87862
3442	CGEH	1.09277	1.61477	12510	9	-0.43517	175947	2.212	1.86	0.638	5.413	2.4233
3747	DAEG	1.11576	1.66455	8678	7	-0.436322	112838	2.209	1.784	0.563	5.204	2.86231
3675	DAAC	1.1091	1.69331	9683	7	-0.436447	133779	2.202	1.802	0.548	5.425	2.25678
3794	DAHC	1.1091	1.69331	9683	7	-0.436447	133779	2.202	1.802	0.548	5.425	2.25678
2978	CDEC	1.10752	1.64567	6552	5	-0.43743	88865	2.188	1.745	0.416	5.13	3.72587
2002	BFAM	1.10119	1.57159	8575	7	-0.438035	113852	2.184	1.769	0.46	5.262	3.39939
2121	BFHM	1.10119	1.57159	8575	7	-0.438035	113852	2.184	1.769	0.46	5.262	3.39939
1456	BBEK	1.08527	1.58128	13952	10	-0.439926	203448	2.201	1.83	0.77	5.584	2.61388
1276	BADA	1.11618	1.70109	7899	6	-0.440023	99160	2.2	1.757	0.594	5.332	2.165
1361	BAIA	1.11618	1.70109	7899	6	-0.440023	99160	2.2	1.757	0.594	5.332	2.165
2862	CCGF	1.09623	1.6739	6673	4	-0.447035	89578	2.163	1.76	0.441	5.276	2.92534
2832	CCEJ	1.11944	1.72115	9197	7	-0.449394	127212	2.193	1.758	0.518	5.349	3.29905
513	ADDC	1.09604	1.5947	9368	7	-0.450131	169565	2.199	1.822	0.495	5.489	2.99732
598	ADIC	1.09604	1.5947	9368	7	-0.450131	169565	2.199	1.822	0.495	5.489	2.99732
2328	BHBP	1.11951	1.6731	8481	7	-0.450162	113256	2.2	1.758	0.539	5.294	2.98521
2811	CCDF	1.10481	1.65422	5636	4	-0.450989	69856	2.169	1.75	0.459	5.271	2.34068
2896	CCIF	1.10481	1.65422	5636	4	-0.450989	69856	2.169	1.75	0.459	5.271	2.34068
771	AFAF	1.09328	1.58692	10777	8	-0.451671	198290	2.205	1.853	0.507	5.48	3.41292
890	AFHF	1.09328	1.58692	10777	8	-0.451671	198290	2.205	1.853	0.507	5.48	3.41292
2918	CDAK	1.09475	1.65132	10317	7	-0.452445	135483	2.195	1.822	0.61	5.459	1.69498
3037	CDHK	1.09475	1.65132	10317	7	-0.452445	135483	2.195	1.822	0.61	5.459	1.69498
3745	DAEE	1.10894	1.68766	9618	7	-0.453403	135843	2.203	1.839	0.555	5.272	2.49593
658	AECL	1.11967	1.65395	10751	9	-0.454865	195742	2.25	1.785	0.511	5.585	3.41742
4982	EAFA	1.10738	1.73095	10394	7	-0.455799	151489	2.227	1.823	0.632	5.356	2.36209
2244	BGFQ	1.14304	1.88801	10889	8	-0.45669	139616	2.198	1.763	0.631	5.22	3.88435
3369	CGAC	1.09853	1.64354	8593	6	-0.461241	117668	2.196	1.803	0.532	5.477	1.54968
3488	CGHC	1.09853	1.64354	8593	6	-0.461241	117668	2.196	1.803	0.532	5.477	1.54968
1172	AHFP	1.0945	1.60435	10931	8	-0.463537	194549	2.211	1.852	0.544	5.356	3.7645
1594	BCDM	1.09864	1.57449	7566	6	-0.466666	97009	2.168	1.752	0.474	5.229	3.38475
1679	BCIM	1.09864	1.57449	7566	6	-0.466666	97009	2.168	1.752	0.474	5.229	3.38475
4164	DDBP	1.11853	1.67797	8644	7	-0.468805	119481	2.194	1.767	0.448	5.267	3.53465
4654	DGDM	1.10119	1.57159	8586	7	-0.47547	111591	2.185	1.776	0.507	5.3	2.86142
4739	DGIM	1.10119	1.57159	8586	7	-0.47547	111591	2.185	1.776	0.507	5.3	2.86142
2923	CDAP	1.10744	1.6282	7595	6	-0.476972	102821	2.195	1.746	0.423	5.339	3.01413
3042	CDHP	1.10744	1.6282	7595	6	-0.476972	102821	2.195	1.746	0.423	5.339	3.01413
2016	BFBJ	1.13991	1.78144	9595	8	-0.478735	129115	2.203	1.76	0.543	5.327	3.26873
2174	BGBO	1.12702	1.76293	11727	9	-0.479239	157113	2.215	1.804	0.597	5.467	2.50359
3015	CDGF	1.10784	1.67877	5744	4	-0.48266	75154	2.173	1.745	0.4	5.078	3.73145
5436	EDEM	1.10071	1.55816	9714	8	-0.484125	150206	2.214	1.811	0.448	5.182	4.10659
2168	BGBI	1.10312	1.69331	11501	8	-0.487095	152962	2.201	1.821	0.718	5.591	1.21347
3439	CGEE	1.09839	1.63789	8530	6	-0.487693	119606	2.198	1.839	0.515	5.306	1.95924
387	ACEM	1.08455	1.55329	13617	10	-0.492715	255584	2.208	1.859	0.596	5.446	5.07769
1331	BAGE	1.10643	1.72076	9055	6	-0.493504	125452	2.193	1.839	0.555	5.265	2.2828
1333	BAGG	1.11292	1.69764	8151	6	-0.50406	103584	2.198	1.78	0.563	5.195	2.76927
3449	CGEO	1.11711	1.70751	10498	8	-0.50881	140228	2.213	1.78	0.592	5.35	2.95449
3587	CHDQ	1.1531	1.90989	9070	7	-0.510972	113399	2.197	1.746	0.61	5.317	2.86315
3672	CHIQ	1.1531	1.90989	9070	7	-0.510972	113399	2.197	1.746	0.61	5.317	2.86315
4458	DFBD	1.1155	1.70109	7980	6	-0.512598	107497	2.183	1.769	0.475	5.255	3.18665
3595	CHEH	1.09624	1.61768	10991	8	-0.512923	152366	2.202	1.859	0.655	5.294	2.30819
3733	DADJ	1.13991	1.78144	9606	8	-0.516135	125469	2.21	1.775	0.605	5.367	2.44455
3818	DAIJ	1.13991	1.78144	9606	8	-0.516135	125469	2.21	1.775	0.605	5.367	2.44455
1235	BAAK	1.1022	1.69331	12873	9	-0.518411	168680	2.217	1.836	0.738	5.55	1.49269
1354	BAHK	1.1022	1.69331	12873	9	-0.518411	168680	2.217	1.836	0.738	5.55	1.49269
3943	DBGP	1.08862	1.59126	11267	8	-0.519516	173772	2.181	1.832	0.583	5.479	2.92209
4517	DFEL	1.10103	1.56594	8529	7	-0.519956	116607	2.181	1.769	0.444	5.106	4.36806
5107	EBDG	1.09388	1.56381	10404	8	-0.522073	163908	2.213	1.824	0.597	5.636	1.5693
5192	EBIG	1.09388	1.56381	10404	8	-0.522073	163908	2.213	1.824	0.597	5.636	1.5693
2848	CCFI	1.08918	1.69186	8857	5	-0.522396	111206	2.17	1.78	0.599	5.411	2.06802
6065	EHFM	1.0997	1.60435	9215	7	-0.527213	132881	2.206	1.816	0.503	5.202	3.25351
2926	CDBB	1.11316	1.73458	8684	6	-0.530791	117078	2.198	1.772	0.465	5.353	2.84467
3828	DBAC	1.08869	1.58692	11200	8	-0.531113	173714	2.184	1.841	0.576	5.649	1.90309
3947	DBHC	1.08869	1.58692	11200	8	-0.531113	173714	2.184	1.841	0.576	5.649	1.90309
2836	CCEN	1.11944	1.72501	9279	7	-0.534766	125745	2.192	1.758	0.551	5.341	3.19598
3420	CGDC	1.10457	1.65132	6921	5	-0.534858	88475	2.189	1.757	0.537	5.367	1.91803
3505	CGIC	1.10457	1.65132	6921	5	-0.534858	88475	2.189	1.757	0.537	5.367	1.91803
3174	CEGL	1.13075	1.73802	7204	6	-0.537494	99125	2.224	1.744	0.382	5.144	3.77565
3073	CEAM	1.13458	1.71057	7748	7	-0.539319	105614	2.249	1.746	0.411	5.345	2.60104
3192	CEHM	1.13458	1.71057	7748	7	-0.539319	105614	2.249	1.746	0.411	5.345	2.60104
60	AADI	1.0964	1.69331	14666	10	-0.53938	255737	2.231	1.859	0.784	5.806	2.42466
145	AAII	1.0964	1.69331	14666	10	-0.53938	255737	2.231	1.859	0.784	5.806	2.42466
796	AFBN	1.12313	1.77751	14864	11	-0.541797	270932	2.233	1.853	0.646	5.689	4.04011
3722	DACP	1.11525	1.67797	8952	7	-0.543258	115654	2.204	1.78	0.551	5.332	2.44906
990	AGED	1.09054	1.5735	12127	9	-0.545676	227440	2.22	1.812	0.533	5.403	5.18942
5538	EEBM	1.14019	1.75256	10446	9	-0.546604	163314	2.295	1.805	0.494	5.417	2.5165
3898	DBEE	1.08857	1.58128	11132	8	-0.548675	176009	2.186	1.839	0.584	5.477	2.84593
4610	DGBC	1.1091	1.69331	9716	7	-0.548682	135629	2.195	1.803	0.532	5.422	2.43507
2170	BGBK	1.1022	1.69331	12885	9	-0.559211	170510	2.21	1.834	0.722	5.548	1.71223
2450	CAAB	1.107	1.7268	10396	7	-0.559369	139606	2.216	1.819	0.543	5.509	1.63625
2569	CAHB	1.107	1.7268	10396	7	-0.559369	139606	2.216	1.819	0.543	5.509	1.63625
1273	BACO	1.13081	1.77071	10253	8	-0.560385	127984	2.213	1.766	0.63	5.367	2.56092
221	ABDQ	1.12091	1.84259	18589	13	-0.560506	350947	2.23	1.86	0.761	5.959	4.86032
306	ABIQ	1.12091	1.84259	18589	13	-0.560506	350947	2.23	1.86	0.761	5.959	4.86032
326	ACBC	1.0946	1.68843	13476	9	-0.562471	255472	2.209	1.859	0.627	5.621	4.07061
880	AFGM	1.08686	1.59126	12715	9	-0.563516	234458	2.201	1.853	0.551	5.341	5.21928
2020	BFBN	1.13991	1.7853	9677	8	-0.564072	127650	2.202	1.76	0.543	5.317	3.2809
205	ABDA	1.08337	1.58692	14239	10	-0.566866	275572	2.213	1.859	0.692	5.886	3.13548
290	ABIA	1.08337	1.58692	14239	10	-0.566866	275572	2.213	1.859	0.692	5.886	3.13548
873	AFGF	1.09103	1.61438	10130	7	-0.567739	186517	2.192	1.853	0.495	5.218	4.52528
1705	BDBE	1.1155	1.70109	7997	6	-0.570433	111582	2.189	1.839	0.476	5.253	2.17432
1225	BAAA	1.10971	1.69331	9671	7	-0.57658	129823	2.207	1.801	0.614	5.453	1.74089
1344	BAHA	1.10971	1.69331	9671	7	-0.57658	129823	2.207	1.801	0.614	5.453	1.74089
778	AFAM	1.08891	1.5638	13418	10	-0.577631	247094	2.214	1.853	0.564	5.644	3.92255
897	AFHM	1.08891	1.5638	13418	10	-0.577631	247094	2.214	1.853	0.564	5.644	3.92255
1159	AHFC	1.09228	1.62747	10218	7	-0.579067	182800	2.201	1.852	0.562	5.311	3.64358
3734	DADK	1.10507	1.70109	11473	8	-0.579686	145024	2.205	1.805	0.747	5.445	1.81831
3819	DAIK	1.10507	1.70109	11473	8	-0.579686	145024	2.205	1.805	0.747	5.445	1.81831
3441	CGEG	1.10482	1.61477	7656	6	-0.580227	98303	2.203	1.777	0.523	5.245	2.46541
1337	BAGK	1.09985	1.72076	12219	8	-0.582655	159624	2.203	1.826	0.742	5.386	2.30904
2052	BFDL	1.10757	1.57937	6895	6	-0.585123	86007	2.177	1.749	0.424	5.146	3.56576
2137	BFIL	1.10757	1.57937	6895	6	-0.585123	86007	2.177	1.749	0.424	5.146	3.56576
3591	CHED	1.10846	1.6408	6443	5	-0.587627	84603	2.189	1.747	0.513	5.16	3.082
3869	DBCJ	1.11349	1.67506	11640	9	-0.589152	171511	2.192	1.807	0.642	5.621	2.22066
1335	BAGI	1.10073	1.72076	10862	7	-0.58985	142584	2.194	1.807	0.729	5.426	1.96513
3598	CHEK	1.09534	1.6408	10151	7	-0.590158	131177	2.199	1.819	0.685	5.308	2.09551
2758	CCAD	1.09612	1.64644	7603	5	-0.593043	103800	2.175	1.752	0.466	5.422	2.58109
2877	CCHD	1.09612	1.64644	7603	5	-0.593043	103800	2.175	1.752	0.466	5.422	2.58109
5299	ECFL	1.09131	1.60435	9967	7	-0.599544	149398	2.195	1.821	0.495	5.297	3.36574
659	AECM	1.11967	1.65395	10794	9	-0.601065	194859	2.25	1.785	0.498	5.58	3.45511
3737	DADN	1.13991	1.7853	9688	8	-0.601472	123988	2.21	1.775	0.605	5.357	2.44669
3822	DAIN	1.13991	1.7853	9688	8	-0.601472	123988	2.21	1.775	0.605	5.357	2.44669
1484	BBGE	1.08666	1.61438	10521	7	-0.601566	163975	2.175	1.839	0.584	5.469	2.59303
3017	CDGH	1.09328	1.65565	10554	7	-0.603825	148172	2.185	1.858	0.543	5.252	2.91758
2637	CBCB	1.0895	1.6282	10478	7	-0.604303	150560	2.19	1.803	0.613	5.648	1.56299
1542	BCAL	1.09325	1.56671	9244	7	-0.605623	127883	2.175	1.793	0.485	5.369	2.94608
1661	BCHL	1.09325	1.56671	9244	7	-0.605623	127883	2.175	1.793	0.485	5.369	2.94608
2015	BFBI	1.10605	1.70109	10114	7	-0.608283	131911	2.188	1.803	0.68	5.452	1.75438
2997	CDFE	1.10547	1.69674	6254	4	-0.611695	81149	2.178	1.837	0.424	5.103	2.2356
4981	EAEQ	1.14705	1.93555	15135	11	-0.614197	230633	2.253	1.824	0.675	5.405	4.33165
5139	EBFE	1.08693	1.62457	11935	8	-0.620096	199185	2.208	1.839	0.626	5.544	2.92772
2985	CDEJ	1.13375	1.72603	8073	7	-0.62292	109879	2.203	1.745	0.465	5.189	3.82127
1632	BCFQ	1.13612	1.89092	10302	7	-0.623325	133162	2.177	1.753	0.618	5.197	4.18603
2990	CDEO	1.12422	1.71529	8746	7	-0.626119	115994	2.202	1.745	0.498	5.185	3.9487
701	AEFD	1.12329	1.71471	8818	7	-0.626288	159390	2.242	1.775	0.463	5.228	4.42602
1378	BBAA	1.08915	1.58692	11188	8	-0.628132	169114	2.19	1.84	0.642	5.675	1.36661
1497	BBHA	1.08915	1.58692	11188	8	-0.628132	169114	2.19	1.84	0.642	5.675	1.36661
2323	BHBK	1.10584	1.69621	11350	8	-0.634542	147492	2.2	1.825	0.726	5.428	1.78766
1282	BADG	1.12319	1.67797	7006	6	-0.638793	82401	2.204	1.757	0.56	5.237	2.16642
1367	BAIG	1.12319	1.67797	7006	6	-0.638793	82401	2.204	1.757	0.56	5.237	2.16642
5389	EDBQ	1.15142	1.94897	13678	10	-0.640505	210693	2.233	1.813	0.577	5.47	4.01322
549	ADFE	1.0916	1.63235	10367	7	-0.640778	191070	2.199	1.839	0.494	5.289	4.46895
3385	CGBB	1.107	1.7268	10420	7	-0.640945	141360	2.209	1.817	0.502	5.505	1.94302
3416	CGCP	1.10434	1.6282	7914	6	-0.641015	100927	2.198	1.769	0.528	5.397	1.93167
2307	BHAL	1.10201	1.56671	8491	7	-0.641533	114002	2.187	1.767	0.556	5.289	2.9638
2426	BHHL	1.10201	1.56671	8491	7	-0.641533	114002	2.187	1.767	0.556	5.289	2.9638
3525	CHAF	1.10863	1.64644	6527	5	-0.641802	84513	2.188	1.749	0.52	5.3	2.31866
3644	CHHF	1.10863	1.64644	6527	5	-0.641802	84513	2.188	1.749	0.52	5.3	2.31866
2233	BGFF	1.10745	1.63235	6422	5	-0.643338	79014	2.182	1.763	0.467	5.116	3.08401
3275	CFDK	1.09761	1.6591	8957	6	-0.644035	108483	2.186	1.802	0.611	5.371	1.64741
3360	CFIK	1.09761	1.6591	8957	6	-0.644035	108483	2.186	1.802	0.611	5.371	1.64741
1143	AHED	1.09384	1.5764	10629	8	-0.645182	197602	2.21	1.804	0.55	5.286	4.96673
5053	EBAD	1.08844	1.57914	12424	9	-0.649716	210718	2.216	1.821	0.558	5.739	2.73432
5172	EBHD	1.08844	1.57914	12424	9	-0.649716	210718	2.216	1.821	0.558	5.739	2.73432
3777	DAGC	1.10643	1.72076	9101	6	-0.649904	125516	2.188	1.789	0.552	5.265	3.12596
1010	AGFG	1.09191	1.60145	11169	8	-0.651096	193814	2.215	1.86	0.585	5.41	3.17008
1185	AHGL	1.08747	1.58639	12617	9	-0.654878	234668	2.204	1.854	0.601	5.367	4.89004
2825	CCEC	1.09598	1.6408	7550	5	-0.655579	104443	2.177	1.756	0.454	5.314	3.11134
4518	DFEM	1.10103	1.56594	8569	7	-0.655956	115905	2.181	1.769	0.448	5.1	4.3628
543	ADEP	1.09542	1.55816	11509	9	-0.658436	216536	2.218	1.846	0.473	5.297	5.04747
924	AGAF	1.09066	1.57914	12233	9	-0.658915	227460	2.218	1.861	0.52	5.604	3.45378
1043	AGHF	1.09066	1.57914	12233	9	-0.658915	227460	2.218	1.861	0.52	5.604	3.45378
3921	DBFK	1.08398	1.63234	13602	9	-0.661735	192978	2.188	1.811	0.804	5.563	2.68806
3175	CEGM	1.13075	1.73802	7241	6	-0.663294	98484	2.224	1.744	0.386	5.138	3.77241
1729	BDCL	1.10757	1.57937	6919	6	-0.666723	87577	2.178	1.747	0.432	5.143	3.62949
3842	DBAQ	1.12601	1.84259	15611	11	-0.66744	236087	2.202	1.847	0.658	5.714	3.10926
3961	DBHQ	1.12601	1.84259	15611	11	-0.66744	236087	2.202	1.847	0.658	5.714	3.10926
2160	BGBA	1.10971	1.69331	9698	7	-0.66838	131560	2.201	1.802	0.598	5.45	1.90594
1026	AGGF	1.08854	1.6066	11544	8	-0.668459	215050	2.205	1.861	0.516	5.362	4.4173
3755	DAEO	1.12684	1.75728	11715	9	-0.669274	158243	2.219	1.785	0.633	5.311	3.48453
1083	AHAL	1.08954	1.55893	13318	10	-0.670808	247308	2.217	1.854	0.642	5.652	3.59648
1202	AHHL	1.08954	1.55893	13318	10	-0.670808	247308	2.217	1.854	0.642	5.652	3.59648
112	AAGJ	1.11723	1.79334	15651	11	-0.673742	289132	2.239	1.861	0.687	5.533	5.1278
1263	BACE	1.11238	1.70109	8300	6	-0.676403	108101	2.198	1.839	0.58	5.318	1.31034
3891	DBDO	1.1086	1.66432	11934	9	-0.679091	172261	2.192	1.793	0.65	5.603	2.53165
3976	DBIO	1.1086	1.66432	11934	9	-0.679091	172261	2.192	1.793	0.65	5.603	2.53165
339	ACBP	1.09662	1.66532	14275	10	-0.679231	268601	2.219	1.859	0.63	5.635	4.32901
463	ADAD	1.09328	1.58692	10844	8	-0.679471	203576	2.206	1.813	0.504	5.518	4.02072
582	ADHD	1.09328	1.58692	10844	8	-0.679471	203576	2.206	1.813	0.504	5.518	4.02072
857	AFFG	1.0946	1.60923	9776	7	-0.679827	166458	2.202	1.848	0.511	5.285	3.45108
3603	CHEP	1.1082	1.61768	7434	6	-0.681651	98975	2.199	1.747	0.514	5.184	3.33675
2952	CDCK	1.09761	1.6591	8969	6	-0.684835	110112	2.187	1.811	0.586	5.368	1.64556
4996	EAFO	1.12436	1.80057	12575	9	-0.685082	181291	2.241	1.823	0.676	5.384	2.93237
2103	BFGL	1.09855	1.59904	8001	6	-0.68626	107099	2.171	1.751	0.444	5.097	4.47662
5133	EBEP	1.09036	1.55038	13125	10	-0.686404	222729	2.228	1.841	0.592	5.568	3.471
2989	CDEN	1.13375	1.72988	8149	7	-0.687856	108529	2.203	1.745	0.481	5.179	3.77687
5120	EBEC	1.08832	1.5735	12362	9	-0.687878	211532	2.217	1.841	0.589	5.549	3.31163
3749	DAEI	1.10298	1.68766	11489	8	-0.689077	154052	2.205	1.799	0.729	5.433	2.32985
330	ACBG	1.09736	1.66532	12932	9	-0.691711	236369	2.214	1.859	0.675	5.58	3.44791
3426	CGDI	1.09567	1.65132	9026	6	-0.694244	112534	2.19	1.775	0.673	5.546	1.0744
3511	CGII	1.09567	1.65132	9026	6	-0.694244	112534	2.19	1.775	0.673	5.546	1.0744
3873	DBCN	1.11349	1.67891	11730	9	-0.701724	169820	2.191	1.807	0.642	5.612	2.22023
4143	DDAL	1.10119	1.57159	8654	7	-0.70667	120241	2.181	1.767	0.456	5.262	3.68345
4262	DDHL	1.10119	1.57159	8654	7	-0.70667	120241	2.181	1.767	0.456	5.262	3.68345
2053	BFDM	1.10757	1.57937	6931	6	-0.707523	85394	2.177	1.749	0.428	5.139	3.56856
2138	BFIM	1.10757	1.57937	6931	6	-0.707523	85394	2.177	1.749	0.428	5.139	3.56856
3877	DBDA	1.09168	1.59471	9824	7	-0.707792	144393	2.178	1.792	0.606	5.579	2.0206
3962	DBIA	1.09168	1.59471	9824	7	-0.707792	144393	2.178	1.792	0.606	5.579	2.0206
3217	CFAD	1.10457	1.65132	6973	5	-0.711658	91827	2.184	1.747	0.45	5.318	2.76063
3336	CFHD	1.10457	1.65132	6973	5	-0.711658	91827	2.184	1.747	0.45	5.318	2.76063
3578	CHDH	1.09934	1.6311	9696	7	-0.712864	127306	2.192	1.832	0.614	5.385	1.66189
3663	CHIH	1.09934	1.6311	9696	7	-0.712864	127306	2.192	1.832	0.614	5.385	1.66189
3732	DADI	1.10605	1.70109	10146	7	-0.717024	128417	2.196	1.778	0.697	5.489	1.71138
3817	DAII	1.10605	1.70109	10146	7	-0.717024	128417	2.196	1.778	0.697	5.489	1.71138
1098	AHBJ	1.124	1.76879	14712	11	-0.721036	272178	2.236	1.854	0.704	5.7	3.79645
1105	AHBQ	1.13898	1.9441	17279	12	-0.721644	314194	2.239	1.854	0.696	5.714	5.1125
5418	EDDL	1.10411	1.57159	8404	7	-0.721754	124019	2.205	1.807	0.433	5.309	2.78598
5503	EDIL	1.10411	1.57159	8404	7	-0.721754	124019	2.205	1.807	0.433	5.309	2.78598
352	ACCL	1.08489	1.56671	12572	9	-0.724782	228629	2.197	1.859	0.606	5.55	3.72612
530	ADEC	1.09315	1.58128	10786	8	-0.727337	204402	2.208	1.846	0.486	5.264	4.86832
3321	CFGF	1.10471	1.67877	6089	4	-0.728359	78455	2.171	1.748	0.425	5.097	3.63597
726	AEGL	1.11328	1.67363	11679	9	-0.729409	222177	2.245	1.813	0.485	5.304	5.42115
5155	EBGD	1.08642	1.6066	11747	8	-0.730358	199812	2.202	1.816	0.574	5.531	3.59798
2320	BHBH	1.1068	1.6731	12236	9	-0.731868	169921	2.203	1.862	0.646	5.418	2.22696
5682	EFBD	1.11203	1.69331	9514	7	-0.73218	145095	2.214	1.814	0.5	5.381	2.70693
867	AFFQ	1.12993	1.88801	14679	10	-0.739117	258251	2.216	1.849	0.676	5.405	5.20213
491	ADBO	1.11837	1.76292	15122	11	-0.739264	276951	2.234	1.849	0.646	5.68	4.3386
1077	AHAF	1.09398	1.58205	10729	8	-0.740716	197592	2.208	1.854	0.557	5.494	3.11501
1196	AHHF	1.09398	1.58205	10729	8	-0.740716	197592	2.208	1.854	0.557	5.494	3.11501
5300	ECFM	1.09131	1.60435	10010	7	-0.745744	148601	2.195	1.821	0.515	5.291	3.30646
3731	DADH	1.10602	1.67797	12381	9	-0.747658	167840	2.208	1.841	0.651	5.438	2.32164
3816	DAIH	1.10602	1.67797	12381	9	-0.747658	167840	2.208	1.841	0.651	5.438	2.32164
2315	BHBC	1.11643	1.69621	7896	6	-0.747841	105788	2.19	1.751	0.569	5.286	2.88831
1543	BCAM	1.09325	1.56671	9286	7	-0.748423	127149	2.175	1.793	0.489	5.363	2.93976
1662	BCHM	1.09325	1.56671	9286	7	-0.748423	127149	2.175	1.793	0.489	5.363	2.93976
3784	DAGJ	1.12896	1.80112	10919	8	-0.748976	150863	2.204	1.791	0.6	5.315	3.37315
346	ACCF	1.08886	1.58983	10010	7	-0.750355	179905	2.189	1.859	0.537	5.454	2.89991
3691	DABB	1.11665	1.77657	11629	8	-0.750516	159399	2.215	1.815	0.518	5.447	2.76031
4151	DDBC	1.1155	1.70109	8052	6	-0.757398	111698	2.184	1.766	0.478	5.255	3.3537
2552	CAGB	1.10444	1.75426	9802	6	-0.761593	131347	2.203	1.798	0.571	5.32	2.69355
3866	DBCG	1.09416	1.57159	9283	7	-0.762969	130347	2.181	1.807	0.588	5.513	1.68688
3930	DBGC	1.08666	1.61438	10570	7	-0.768166	164265	2.171	1.831	0.58	5.468	2.7839
3020	CDGK	1.09244	1.67877	9736	6	-0.771892	127411	2.182	1.819	0.573	5.263	2.71874
3081	CEBD	1.15452	1.84007	6709	6	-0.772032	90847	2.242	1.742	0.425	5.313	2.36067
3741	DAEA	1.10955	1.68766	9659	7	-0.773207	132074	2.204	1.785	0.61	5.303	2.8749
3284	CFEC	1.10441	1.64567	6922	5	-0.773461	92447	2.186	1.747	0.441	5.148	3.66049
3376	CGAJ	1.12261	1.72389	10339	8	-0.77359	141726	2.212	1.808	0.581	5.541	1.63235
3495	CGHJ	1.12261	1.72389	10339	8	-0.77359	141726	2.212	1.808	0.581	5.541	1.63235
1494	BBGO	1.10324	1.684	12720	9	-0.776275	188423	2.19	1.829	0.678	5.513	2.89253
787	AFBE	1.09919	1.69331	13211	9	-0.776611	249649	2.217	1.852	0.595	5.607	4.08501
2308	BHAM	1.10201	1.56671	8531	7	-0.777533	113310	2.187	1.767	0.543	5.283	3.01293
2427	BHHM	1.10201	1.56671	8531	7	-0.777533	113310	2.187	1.767	0.543	5.283	3.01293
3290	CFEI	1.09553	1.64567	8979	6	-0.777639	116506	2.187	1.792	0.619	5.322	2.28552
3607	CHFC	1.10637	1.69186	6153	4	-0.778639	75987	2.18	1.747	0.525	5.137	2.96182
2484	CACB	1.11016	1.73458	9018	6	-0.77879	113643	2.208	1.769	0.584	5.415	1.9874
4924	EABK	1.10937	1.79191	16346	11	-0.781757	243859	2.256	1.835	0.796	5.708	2.63352
3709	DACC	1.11238	1.70109	8332	6	-0.785168	107811	2.194	1.779	0.573	5.321	2.28645
527	ADDQ	1.13589	1.85037	13618	10	-0.785779	242611	2.217	1.826	0.614	5.619	4.13792
612	ADIQ	1.13589	1.85037	13618	10	-0.785779	242611	2.217	1.826	0.614	5.619	4.13792
3427	CGDJ	1.1301	1.73167	8523	7	-0.786565	109920	2.205	1.757	0.581	5.432	2.0034
3512	CGIJ	1.1301	1.73167	8523	7	-0.786565	109920	2.205	1.757	0.581	5.432	2.0034
1730	BDCM	1.10757	1.57937	6955	6	-0.789123	86963	2.178	1.747	0.42	5.136	3.68314
3435	CGEA	1.09896	1.63789	8569	6	-0.790008	116069	2.199	1.779	0.569	5.335	2.45338
3614	CHFJ	1.13232	1.77222	7647	6	-0.790313	95827	2.196	1.747	0.569	5.202	2.99406
3850	DBBH	1.0942	1.67019	17156	12	-0.79214	266280	2.211	1.869	0.719	5.81	2.99307
187	ABBQ	1.12653	1.94119	22188	15	-0.792656	425735	2.251	1.869	0.769	6.046	6.52465
3619	CHFO	1.12293	1.76148	8307	6	-0.792698	101593	2.195	1.747	0.602	5.199	3.10482
1420	BBCI	1.08636	1.59471	11595	8	-0.79404	162970	2.182	1.803	0.721	5.718	1.3482
1392	BBAO	1.10565	1.65654	13394	10	-0.798898	198302	2.204	1.841	0.657	5.698	2.01869
1511	BBHO	1.10565	1.65654	13394	10	-0.798898	198302	2.204	1.841	0.657	5.698	2.01869
1327	BAGA	1.10701	1.72076	9095	6	-0.801668	121824	2.194	1.784	0.61	5.295	2.68723
565	ADGD	1.09103	1.61438	10199	7	-0.802339	191733	2.193	1.806	0.478	5.243	5.35155
2021	BFBO	1.13081	1.77071	10325	8	-0.80522	135744	2.202	1.761	0.559	5.324	3.44644
1785	BDFQ	1.15153	1.89579	9085	7	-0.806123	115162	2.187	1.747	0.556	5.048	4.54875
5117	EBDQ	1.12902	1.84259	15390	11	-0.807878	247094	2.226	1.826	0.683	5.745	3.33677
5202	EBIQ	1.12902	1.84259	15390	11	-0.807878	247094	2.226	1.826	0.683	5.745	3.33677
361	ACDD	1.08886	1.58983	10028	7	-0.811555	182340	2.189	1.765	0.536	5.474	4.35529
446	ACID	1.08886	1.58983	10028	7	-0.811555	182340	2.189	1.765	0.536	5.474	4.35529
1186	AHGM	1.08747	1.58639	12664	9	-0.814678	233712	2.204	1.854	0.605	5.361	4.87637
1334	BAGH	1.10071	1.69764	13155	9	-0.81859	183259	2.206	1.863	0.679	5.366	2.78536
2104	BFGM	1.09855	1.59904	8040	6	-0.81886	106426	2.171	1.751	0.448	5.091	4.47232
3570	CHCQ	1.14887	1.90989	9529	7	-0.821422	119214	2.196	1.747	0.61	5.333	2.9676
3751	DAEK	1.10206	1.68766	12891	9	-0.823135	172008	2.214	1.821	0.742	5.394	2.65192
116	AAGN	1.11723	1.79719	15753	11	-0.827114	287011	2.239	1.861	0.703	5.524	5.05276
3478	CGGJ	1.1195	1.75134	9749	7	-0.829209	133434	2.199	1.79	0.56	5.354	2.7871
4058	DCEL	1.09312	1.56107	9238	7	-0.8303	130168	2.172	1.776	0.456	5.271	3.91036
1084	AHAM	1.08954	1.55893	13366	10	-0.834008	246332	2.217	1.854	0.63	5.647	3.62792
1203	AHHM	1.08954	1.55893	13366	10	-0.834008	246332	2.217	1.854	0.63	5.647	3.62792
4159	DDBK	1.10507	1.70109	11548	8	-0.834686	155236	2.194	1.821	0.635	5.399	2.60145
1562	BCBO	1.12097	1.76583	11119	8	-0.83501	150312	2.193	1.785	0.605	5.417	3.01576
3894	DBEA	1.08904	1.58128	11176	8	-0.835729	171822	2.187	1.824	0.638	5.504	2.62318
3093	CEBP	1.15414	1.81695	7702	7	-0.836179	105560	2.289	1.746	0.415	5.355	2.15538
646	AEBQ	1.16694	2.03134	16165	12	-0.838151	300107	2.318	1.828	0.621	5.688	4.67491
5877	EGDL	1.09812	1.56381	10128	8	-0.840439	150618	2.216	1.822	0.511	5.455	2.33174
5962	EGIL	1.09812	1.56381	10128	8	-0.840439	150618	2.216	1.822	0.511	5.455	2.33174
4144	DDAM	1.10119	1.57159	8694	7	-0.84267	119535	2.181	1.767	0.444	5.256	3.72893
4263	DDHM	1.10119	1.57159	8694	7	-0.84267	119535	2.181	1.767	0.444	5.256	3.72893
1232	BAAH	1.10309	1.67019	13832	10	-0.844611	192934	2.22	1.867	0.625	5.541	2.1863
1351	BAHH	1.10309	1.67019	13832	10	-0.844611	192934	2.22	1.867	0.625	5.541	2.1863
3471	CGGC	1.09603	1.67099	8048	5	-0.848027	110051	2.183	1.787	0.511	5.298	2.65448
3618	CHFN	1.13232	1.77607	7721	6	-0.848462	94538	2.195	1.747	0.585	5.193	2.95606
1179	AHGF	1.0917	1.6095	10083	7	-0.850238	185835	2.195	1.854	0.532	5.245	4.20274
3682	DAAJ	1.13218	1.77366	11546	9	-0.85242	159801	2.217	1.806	0.596	5.484	2.45841
3801	DAHJ	1.13218	1.77366	11546	9	-0.85242	159801	2.217	1.806	0.596	5.484	2.45841
4990	EAFI	1.10106	1.73095	12344	8	-0.853811	176824	2.227	1.823	0.735	5.489	2.19271
3013	CDGD	1.10471	1.67877	6126	4	-0.854159	81647	2.173	1.745	0.408	5.113	3.74187
5419	EDDM	1.10411	1.57159	8443	7	-0.854354	123294	2.205	1.807	0.437	5.303	2.77996
5504	EDIM	1.10411	1.57159	8443	7	-0.854354	123294	2.205	1.807	0.437	5.303	2.77996
3788	DAGN	1.12896	1.80497	11007	8	-0.854736	149259	2.203	1.791	0.616	5.306	3.32472
3431	CGDN	1.1301	1.73552	8601	7	-0.858326	108537	2.204	1.757	0.581	5.422	2.01828
3516	CGIN	1.1301	1.73552	8601	7	-0.858326	108537	2.204	1.757	0.581	5.422	2.01828
4823	DHEL	1.10186	1.56107	8485	7	-0.858737	116059	2.184	1.769	0.514	5.135	3.95045
1102	AHBN	1.124	1.77264	14810	11	-0.86076	270139	2.236	1.854	0.704	5.692	3.76989
3025	CDGP	1.10447	1.65565	7090	5	-0.861539	95761	2.182	1.745	0.403	5.139	4.00643
4971	EAEG	1.11227	1.65677	10275	8	-0.865585	151602	2.24	1.824	0.572	5.3	2.70395
2967	CDDI	1.10135	1.6591	7414	5	-0.866328	90925	2.179	1.773	0.562	5.398	1.60515
3052	CDII	1.10135	1.6591	7414	5	-0.866328	90925	2.179	1.773	0.562	5.398	1.60515
2794	CCCF	1.10185	1.65422	6017	4	-0.869723	74653	2.168	1.753	0.467	5.287	2.35462
3380	CGAN	1.12261	1.72774	10425	8	-0.872563	140179	2.211	1.808	0.58	5.532	1.63987
3499	CGHN	1.12261	1.72774	10425	8	-0.872563	140179	2.211	1.808	0.58	5.532	1.63987
2167	BGBH	1.10309	1.67019	13841	10	-0.875199	194802	2.213	1.866	0.609	5.538	2.39654
3080	CEBC	1.14984	1.84007	7148	6	-0.876839	98372	2.241	1.745	0.445	5.333	2.40629
1480	BBGA	1.0871	1.61438	10564	7	-0.879346	159929	2.176	1.828	0.638	5.497	2.30712
2844	CCFE	1.09434	1.69186	7231	4	-0.881114	96108	2.168	1.839	0.479	5.259	1.82139
727	AEGM	1.11328	1.67363	11724	9	-0.882385	221251	2.245	1.813	0.489	5.299	5.40336
636	AEBG	1.13388	1.75256	11095	9	-0.884053	203139	2.269	1.816	0.547	5.564	2.98864
353	ACCM	1.08489	1.56671	12619	9	-0.884606	227674	2.197	1.859	0.61	5.544	3.71249
4764	DHBD	1.11643	1.69621	7937	6	-0.887241	106967	2.186	1.769	0.542	5.279	2.80476
3092	CEBO	1.1652	1.90969	9406	8	-0.88954	126652	2.304	1.746	0.51	5.404	2.15824
624	AEAL	1.11614	1.64617	12354	10	-0.890521	234565	2.258	1.828	0.526	5.621	3.72035
743	AEHL	1.11614	1.64617	12354	10	-0.890521	234565	2.258	1.828	0.526	5.621	3.72035
1453	BBEH	1.08599	1.55816	14963	11	-0.890617	229954	2.204	1.86	0.723	5.573	3.19807
3291	CFEJ	1.12989	1.72603	8488	7	-0.891221	113892	2.201	1.747	0.489	5.207	3.77333
1701	BDBA	1.11618	1.70109	8034	6	-0.899059	108217	2.19	1.747	0.544	5.284	3.12116
2322	BHBJ	1.14103	1.77657	9549	8	-0.900336	128540	2.206	1.757	0.617	5.347	2.9306
2809	CCDD	1.10185	1.65422	6027	4	-0.903723	76289	2.168	1.75	0.466	5.297	2.40783
2894	CCID	1.10185	1.65422	6027	4	-0.903723	76289	2.168	1.75	0.466	5.297	2.40783
5135	EBFA	1.08738	1.62457	11980	8	-0.905547	194732	2.209	1.83	0.66	5.569	2.67593
4194	DDDL	1.10757	1.57937	6990	6	-0.908123	90507	2.174	1.766	0.408	5.141	3.55311
4279	DDIL	1.10757	1.57937	6990	6	-0.908123	90507	2.174	1.766	0.408	5.141	3.55311
3083	CEBF	1.15951	1.84007	6315	6	-0.909914	84072	2.242	1.744	0.396	5.271	2.41215
5388	EDBP	1.11488	1.67019	10259	8	-0.910009	159567	2.225	1.813	0.473	5.41	3.03463
3738	DADO	1.13081	1.77071	10357	8	-0.91395	132290	2.209	1.775	0.622	5.364	2.64112
3823	DAIO	1.13081	1.77071	10357	8	-0.91395	132290	2.209	1.775	0.622	5.364	2.64112
3832	DBAG	1.0915	1.56381	10727	8	-0.914924	158990	2.189	1.836	0.608	5.605	1.56997
3951	DBHG	1.0915	1.56381	10727	8	-0.914924	158990	2.189	1.836	0.608	5.605	1.56997
3229	CFAP	1.10434	1.6282	7995	6	-0.916415	106687	2.194	1.764	0.44	5.357	2.72321
3348	CFHP	1.10434	1.6282	7995	6	-0.916415	106687	2.194	1.764	0.44	5.357	2.72321
2993	CDFA	1.10613	1.69674	6287	4	-0.919035	78193	2.18	1.745	0.458	5.133	3.29972
3482	CGGN	1.1195	1.7552	9833	7	-0.921334	131928	2.198	1.79	0.576	5.345	2.74192
4158	DDBJ	1.13991	1.78144	9726	8	-0.924135	135409	2.2	1.767	0.526	5.321	3.48056
2321	BHBI	1.10683	1.69621	10067	7	-0.925776	131326	2.191	1.803	0.755	5.472	1.3657
545	ADFA	1.0921	1.63235	10408	7	-0.927271	186721	2.2	1.836	0.529	5.311	4.13869
5124	EBEG	1.09111	1.55038	11849	9	-0.928767	194839	2.222	1.84	0.617	5.51	2.83775
119	AAGQ	1.13173	1.96865	18334	12	-0.928861	332530	2.242	1.861	0.753	5.536	6.31055
4617	DGBJ	1.13218	1.77366	11570	9	-0.93402	161709	2.211	1.807	0.58	5.482	2.624
3728	DADE	1.11238	1.70109	8377	6	-0.938168	111597	2.194	1.833	0.56	5.314	1.6422
3813	DAIE	1.11238	1.70109	8377	6	-0.938168	111597	2.194	1.833	0.56	5.314	1.6422
2916	CDAI	1.09567	1.65132	9098	6	-0.939104	120062	2.186	1.799	0.639	5.501	1.3236
3035	CDHI	1.09567	1.65132	9098	6	-0.939104	120062	2.186	1.799	0.639	5.501	1.3236
2910	CDAC	1.10457	1.65132	7041	5	-0.942823	95703	2.185	1.745	0.453	5.319	2.89613
3029	CDHC	1.10457	1.65132	7041	5	-0.942823	95703	2.185	1.745	0.453	5.319	2.89613
4602	DGAL	1.09552	1.56381	10386	8	-0.947953	145027	2.192	1.813	0.519	5.426	2.63872
4721	DGHL	1.09552	1.56381	10386	8	-0.947953	145027	2.192	1.813	0.519	5.426	2.63872
4470	DFBP	1.11525	1.67797	9072	7	-0.951294	123718	2.193	1.769	0.465	5.286	3.50177
4156	DDBH	1.10602	1.67797	12441	9	-0.951646	178246	2.197	1.858	0.555	5.395	3.02928
3303	CFFE	1.10247	1.69674	6616	4	-0.954918	84581	2.177	1.839	0.441	5.122	2.17608
3295	CFEN	1.12989	1.72988	8566	7	-0.962958	112509	2.201	1.747	0.506	5.198	3.71954
3686	DAAN	1.13218	1.77752	11636	9	-0.964993	158156	2.217	1.806	0.596	5.475	2.45
3805	DAHN	1.13218	1.77752	11636	9	-0.964993	158156	2.217	1.806	0.596	5.475	2.45
3581	CHDK	1.09838	1.65422	8913	6	-0.966537	107945	2.189	1.803	0.677	5.386	1.2988
3666	CHIK	1.09838	1.65422	8913	6	-0.966537	107945	2.189	1.803	0.677	5.386	1.2988
2358	BHDL	1.1085	1.57449	6855	6	-0.970202	85528	2.18	1.748	0.49	5.164	3.23511
2443	BHIL	1.1085	1.57449	6855	6	-0.970202	85528	2.18	1.748	0.49	5.164	3.23511
686	AEEF	1.1256	1.66364	9247	8	-0.971859	174332	2.252	1.8	0.425	5.171	4.84605
4059	DCEM	1.09312	1.56107	9280	7	-0.9731	129425	2.173	1.776	0.477	5.265	3.84019
2821	CCDP	1.10163	1.6311	7009	5	-0.97607	90280	2.178	1.75	0.486	5.304	2.67652
2906	CCIP	1.10163	1.6311	7009	5	-0.97607	90280	2.178	1.75	0.486	5.304	2.67652
2980	CDEE	1.10441	1.64567	6982	5	-0.977496	97449	2.187	1.839	0.42	5.138	2.49193
5894	EGEL	1.0951	1.55038	11516	9	-0.978686	179811	2.225	1.826	0.506	5.354	3.68242
1163	AHFG	1.09532	1.60435	9730	7	-0.981652	165803	2.205	1.851	0.56	5.298	3.13153
517	ADDG	1.09934	1.57158	8896	7	-0.983552	152978	2.203	1.819	0.494	5.496	2.4247
602	ADIG	1.09934	1.57158	8896	7	-0.983552	152978	2.203	1.819	0.494	5.496	2.4247
96	AAFK	1.09383	1.73095	16860	11	-0.985282	290884	2.241	1.86	0.862	5.586	4.35482
2770	CCAP	1.09591	1.62332	8677	6	-0.985617	119553	2.185	1.79	0.485	5.429	2.31544
2889	CCHP	1.09591	1.62332	8677	6	-0.985617	119553	2.185	1.79	0.485	5.429	2.31544
[truncated: 4,122 more rows]

## Sheet: Figure s1
	Figure s1.- Screenshots during the preparation of the molecular library

## Sheet: Figure s2
		Figure s2. DesMol2 workflow diagram
